# Supplementary material for: SIRT3 deficiency decreases oxidative metabolism capacity but increases lifespan in male mice under caloric restriction
Source: Aging Cell. 2022 Oct 5;21(12):e13721. doi: 10.1111/acel.13721 (PMC9741511; doi:10.1111/acel.13721)
Supplement: Supplementary file 4 — Table S2 [file ACEL-21-e13721-s002.xlsx]

## Sheet: Infomation
SIRT3 deficiency decreases oxidative-metabolism capacity but increases lifespan in male mice under caloric restriction Dhillon and Qin et al., 2022
	Key
	Sirt3+/+ CD	WTCD
	Sirt3-/- CD	KOCD
	Sirt3+/+ CR	WTCR
	Sirt3-/- CR	KOCR
	5	5 months of age
	25	25 months of age
	p_X_Y	P value of the stoichiometry difference between group A and B
	X_Y	The stoichiometry difference between group A and B, which is calculated by the stoichiometry of the lysine site in group A - the stoichiometry of the same lysine site in group B

## Sheet: A. Acetylation sites table
PG.ProteinGroups	k_site	PG.Genes	PG.ProteinDescriptions	EG.ModifiedSequence	EG.StrippedSequence	k_count	mitocarta	localization2	p_WTCD5_KOCD5	p_WTCD25_KOCD25	p_WTCR5_KOCR5	p_WTCR25_KOCR25	p_WTCD5_WTCD25	p_WTCR5_WTCR25	p_KOCD5_KOCD25	p_KOCR5_KOCR25	p_WTCD5_WTCR5	p_WTCD25_WTCR25	p_KOCD5_KOCR5	p_KOCD25_KOCR25	p_WTCD25_KOCR25	p_WTCD5_KOCR5	KOCD25_mean	KOCD5_mean	KOCR25_mean	KOCR5_mean	WTCD25_mean	WTCD5_mean	WTCR25_mean	WTCR5_mean	KOCD25_sd	KOCD5_sd	KOCR25_sd	KOCR5_sd	WTCD25_sd	WTCD5_sd	WTCR25_sd	WTCR5_sd	KOCD25_n	KOCD5_n	KOCR25_n	KOCR5_n	WTCD25_n	WTCD5_n	WTCR25_n	WTCR5_n	KOCR5_WTCR5	KOCR25_WTCR25	KOCD5_WTCD5
Q9WVM8	K263	Aadat	Kynurenine/alpha-aminoadipate aminotransferase, mitochondrial	_ADTFSK[+42]TVSSGLR_	ADTFSKTVSSGLR	1	TRUE	Mitochondria	0.5216	0.0137	0.8727	NA	0.0564	NA	0.2512	0.7916	0.4116	0.3336	0.4288	0.0709	0.3157	0.0825	0.00685331	0.0375045	0.0122553	0.0186173	0.0209079	0.0596396	0.0291498	0.022457	0.00131634	0.0399282	NA	0.0197062	0.00564686	0.0229141	NA	NA	3	4	1	4	3	2	1	1	-0.00383961	-0.0168945	-0.0221351
Q99K67	K253	Aass	Alpha-aminoadipic semialdehyde synthase, mitochondrial	_EVSK[+42]TGDLR_	EVSKTGDLR	1	TRUE	Mitochondria	0.2362	0.5074	0.8857	0.3303	0.3448	NA	0.4265	0.3022	0.0254	0.7539	0.2946	0.472	0.6824	0.0631	0.00590341	0.0971335	0.034498	0.00430614	0.08054	0.0103635	0.133077	0.00407031	0.00163318	0.133396	0.0459659	0.00234104	0.136836	0.00385271	NA	0.00181435	2	3	2	3	4	4	1	4	0.000235834	-0.0985792	0.08677
Q99K67	K833	Aass	Alpha-aminoadipic semialdehyde synthase, mitochondrial	_K[+42]DMIVMR_	KDMIVMR	1	TRUE	Mitochondria	0.2076	0.6088	0.6001	0.1936	0.1074	0.1197	0.7817	0.958	0.9917	0.1791	0.389	0.9165	0.5346	0.4321	0.352049	0.431553	0.317748	0.306716	0.49808	0.209547	0.839344	0.207514	0.333675	0.158672	0.322142	0.123248	0.117781	0.148317	0.206153	0.270941	3	2	2	3	2	3	2	2	0.0992012	-0.521596	0.222006
Q99K67	K893	Aass	Alpha-aminoadipic semialdehyde synthase, mitochondrial	_AK[+42]GLMGPFTK[+42]E_	AKGLMGPFTKE	2	TRUE	Mitochondria	0.0385	0.1838	0.6062	0.5552	0.5499	0.8741	0.0017	0.2047	0.1624	0.4529	0.4277	0	0.0151	0.3325	0.142354	0.0710858	0.0535364	0.0980146	0.116841	0.132529	0.0805516	0.0717833	0.00702082	0.0148172	0.00364746	0.0507743	0.0266292	0.0352118	0.0722071	0.0635439	3	3	3	3	3	4	4	3	0.0262313	-0.0270152	-0.0614434
Q99K67	K901	Aass	Alpha-aminoadipic semialdehyde synthase, mitochondrial	_AK[+42]GLMGPFTK[+42]E_	AKGLMGPFTKE	2	TRUE	Mitochondria	0.066	0.0091	0.3092	0.2574	0.0794	0.4926	0.0047	0.3714	0.0068	0.4274	0.4738	0.6889	0.4494	0.0308	0.305841	0.163274	0.25671	0.141318	0.159784	0.232857	0.132569	0.114438	0.029324	0.0320115	0.195402	0.0359605	0.0446442	0.0428093	0.03887	0.0175249	3	3	3	3	3	4	4	3	0.0268794	0.124141	-0.0695832
P61922	K452	Abat	4-aminobutyrate aminotransferase, mitochondrial	_NK[+42]LILIAR_	NKLILIAR	1	TRUE	Mitochondria	0.6327	0.9673	0.606	0.7151	0.2464	0.2699	0.0543	0.2186	0.1435	0.3216	0.3194	0.263	0.2014	0.2993	0.0644212	0.0396395	0.191295	0.0498598	0.0656203	0.0349976	0.148412	0.0582855	0.0182941	0.00754388	0.169439	0.0167686	0.0446123	0.0168346	0.14668	0.0219771	3	4	4	3	4	4	4	4	-0.00842573	0.0428823	0.00464194
P61922	K47	Abat	4-aminobutyrate aminotransferase, mitochondrial	_FDYDGPLMK[+42]TEVPGPR_	FDYDGPLMKTEVPGPR	1	TRUE	Mitochondria	0.7481	0.5357	0.3778	0.3912	0.7119	0.164	0.5692	0.1261	0.1126	0.728	0.5112	0.9831	0.4616	0.188	0.05457	0.151404	0.0552954	0.00819536	0.156838	0.104784	0.0989262	0.0261253	0.0546402	0.265095	0.032544	0.00248315	0.256241	0.0812016	0.0876327	0.0240799	3	4	4	2	4	4	3	4	-0.0179299	-0.0436308	0.0466203
Q9JI39	K595	Abcb10	ATP-binding cassette sub-family B member 10, mitochondrial	_K[+42]GILLSGGQK[+42]QR_	KGILLSGGQKQR	2	TRUE	Mitochondria	0.1108	0.0338	0.4939	0.4259	0.5291	0.4044	0.4387	0.0749	0.3003	0.2326	0.3158	0.8746	0.0816	0.3444	0.264233	0.238462	0.260044	0.200743	0.160677	0.183446	0.408376	0.257254	0.0297721	0.0545683	0.0373841	0.0210773	0.064277	0.0220967	0.301646	0.128352	4	4	3	3	3	4	2	4	-0.0565115	-0.148332	0.0550152
Q9JI39	K604	Abcb10	ATP-binding cassette sub-family B member 10, mitochondrial	_K[+42]GILLSGGQK[+42]QR_	KGILLSGGQKQR	2	TRUE	Mitochondria	0.609	0.6523	0.195	0.6187	0.155	0.2562	0.4964	0.5362	0.1478	0.4665	0.4527	0.93	0.7153	0.2858	0.511333	0.354415	0.48495	0.0518384	0.64399	0.248324	0.153651	0.448376	0.298499	0.314449	0.396263	NA	0.36034	0.117911	NA	0.102415	4	4	2	1	2	3	1	2	-0.396537	0.331299	0.106091
Q61102	K608	Abcb7	ATP-binding cassette sub-family B member 7, mitochondrial	_GLK[+42]LSGGEK[+42]QR_	GLKLSGGEKQR	2	TRUE	Mitochondria	0.2212	0.4014	0.4315	0.5022	0.4563	0.4908	0.0351	0.5074	0.6941	0.4535	0.9986	0.996	0.4796	0.5648	0.0788071	0.170571	0.0786423	0.170766	0.277068	0.0994326	0.101127	0.0787896	0.0367296	0.0568691	0.0463397	0.214483	0.437605	0.087334	0.0365162	0.0487288	4	4	3	3	4	4	4	4	0.0919768	-0.0224843	0.071138
P55096	K504	Abcd3	ATP-binding cassette sub-family D member 3	_GK[+42]LFYVPQRPYMTLGTLR_	GKLFYVPQRPYMTLGTLR	1	TRUE	Cytoplasm	0.2576	0.1004	0.2637	0.7594	0.052	0.502	0.5552	0.1282	0.8959	0.3234	0.0945	0.3529	0.1187	0.0528	0.0329909	0.0297258	0.0507018	0.019776	0.0185291	0.0323444	0.0656429	0.0337618	0.0102328	0.00213803	0.0336657	0.00980121	0.0108426	0.00360044	0.086921	0.0204625	4	4	4	4	4	4	4	4	-0.0139858	-0.0149411	-0.00261864
P55096	K543	Abcd3	ATP-binding cassette sub-family D member 3	_GISDQVLK[+42]E_	GISDQVLKE	1	TRUE	Cytoplasm	0.4812	0.068	0.1092	NA	0.1912	0.7044	0.2529	0.0097	0.3112	0.8489	0.3533	NA	0.1259	0.2337	0.903758	0.927098	0.61323	0.951053	0.807092	0.900711	0.823559	0.692888	0.0138902	0.0269198	NA	0.0289647	0.0659757	0.0494677	NA	0.213054	3	3	1	3	3	2	1	2	0.258165	-0.210329	0.0263871
P55096	K61	Abcd3	ATP-binding cassette sub-family D member 3	_AVVDK[+42]VFLSR_	AVVDKVFLSR	1	TRUE	Cytoplasm	NA	0.9138	0.1747	0.2168	NA	0.065	0.881	0.4478	NA	0.0899	0.7752	0.4654	0.1913	NA	0.00208888	0.00302899	0.0176515	0.00119725	0.00178074	0.312437	0.0485678	0.0111076	NA	0.00405803	0.0113954	NA	0.00184608	NA	0.0253531	0.00415294	1	2	2	1	2	1	3	3	-0.00991033	-0.0309163	-0.309408
Q921H8	K198	Acaa1a	3-ketoacyl-CoA thiolase A, peroxisomal	_QK[+42]QDDFALASQQK[+42]AASAQSR_	QKQDDFALASQQKAASAQSR	2	TRUE	Cytoplasm	0.0653	0.001	0.0572	0.6797	0.1943	0.8383	0.2344	0.0314	0.4193	0.5107	0.0957	0.0259	0.8301	0.0111	0.466771	0.314807	0.159214	0.727108	0.13677	0.0564065	0.227268	0.186661	0.08909	0.211958	0.189196	0.359702	0.0658604	0.0881204	0.250377	0.287308	4	4	4	4	4	4	4	4	0.540447	-0.0680543	0.2584
Q921H8	K209	Acaa1a	3-ketoacyl-CoA thiolase A, peroxisomal	_QK[+42]QDDFALASQQK[+42]AASAQSR_	QKQDDFALASQQKAASAQSR	2	TRUE	Cytoplasm	0.4868	0.3384	0.3109	0.7969	0.2934	0.4185	0.3206	0.613	0.4682	0.2124	0.7433	0.7299	0.2744	0.5282	0.119016	0.174654	0.14622	0.213901	0.0694039	0.131975	0.127039	0.0870721	0.0877454	0.0535454	0.12212	0.222513	0.0374623	0.102024	0.0736395	0.0552115	4	4	4	4	4	4	4	4	0.126829	0.0191811	0.0426796
Q921H8	K79	Acaa1a	3-ketoacyl-CoA thiolase A, peroxisomal	_LK[+42]PEQLGDISVGNVLEPGAGAVMAR_	LKPEQLGDISVGNVLEPGAGAVMAR	1	TRUE	Cytoplasm	0.2169	0.5205	0.1318	0.2303	0.0321	0.4911	0.0636	0.1479	0.2295	0.7246	0.0369	0.1747	0.1989	0.0166	0.0893779	0.166823	0.278689	0.0742149	0.100169	0.257732	0.111115	0.148477	0.0136426	0.0668452	0.245618	0.0182034	0.0285342	0.1051	0.0519541	0.0824529	4	4	4	4	4	3	4	3	-0.0742618	0.167573	-0.0909092
Q8VCH0	K198	Acaa1b	3-ketoacyl-CoA thiolase B, peroxisomal	_QK[+42]QDAFALASQQK[+42]AASAQSR_	QKQDAFALASQQKAASAQSR	2	TRUE	Cytoplasm	0.0209	0.3241	0.4499	0.5872	0.5404	0.5392	0.8762	0.6026	0.3537	0.7341	0.1709	0.1701	0.8825	0.4693	0.00618109	0.00557745	0.262162	0.153603	0.218159	0.0643914	0.109132	0.377968	0.00742534	0.00022247	0.330728	0.19037	0.394674	0.0366048	0.103186	0.516815	4	4	3	4	4	3	2	3	-0.224365	0.153029	-0.0588139
Q8VCH0	K209	Acaa1b	3-ketoacyl-CoA thiolase B, peroxisomal	_QK[+42]QDAFALASQQK[+42]AASAQSR_	QKQDAFALASQQKAASAQSR	2	TRUE	Cytoplasm	0.1417	0.4329	0.0855	0.791	0.1958	0.5894	0.3926	0.412	0.5652	0.7113	0.1414	0.292	0.4152	0.1882	0.0159592	0.0224963	0.121588	0.0406801	0.0383594	0.173987	0.0624062	0.106525	0.00708621	0.0122995	0.182755	0.0176123	0.0528387	0.178717	NA	0.0599943	4	4	4	4	4	4	1	3	-0.0658451	0.0591815	-0.151491
Q8VCH0	K292	Acaa1b	3-ketoacyl-CoA thiolase B, peroxisomal	_RSK[+42]AEELGLPILGVLR_	RSKAEELGLPILGVLR	1	TRUE	Cytoplasm	0.2933	0.3199	0.9125	0.0931	0.7182	0.5329	0.424	0.4537	0.6963	0.4304	0.0885	0.4394	0.6219	0.7652	0.0444878	0.0208246	0.0804322	0.181572	0.172916	0.263901	0.0212684	0.160937	0.0541181	0.010758	0.0240502	0.157111	0.230655	0.422064	0.0133211	0.273094	4	4	2	3	4	4	2	4	0.0206349	0.0591638	-0.243076
Q8VCH0	K358	Acaa1b	3-ketoacyl-CoA thiolase B, peroxisomal	_K[+42]LGIPAEK[+42]VNPLGGAIALGHPLGC[+57]TGAR_	KLGIPAEKVNPLGGAIALGHPLGCTGAR	2	TRUE	Cytoplasm	0.2287	0.6124	0.4818	0.1097	0.9454	0.0873	0.3226	0.0334	0.2302	0.2693	0.5101	0.1152	0.0246	0.389	0.0268515	0.00715861	0.0756929	0.00902604	0.0169145	0.0175192	0.0326742	0.00730769	0.0363616	0.00368576	0.0386345	0.0030598	0.00785633	0.0150173	0.0246821	0.00289574	4	4	4	3	4	4	4	4	0.00171835	0.0430187	-0.0103606
Q8BWT1	K137	Acaa2	3-ketoacyl-CoA thiolase, mitochondrial	_FGTK[+42]FGLDLK_	FGTKFGLDLK	2	TRUE	Mitochondria	0.5842	0.776	0.0144	0.6875	0.1022	0.0074	0.1761	0.3826	0.5109	0.7213	0.9342	0.457	0.534	0.5914	0.17873	0.0861724	0.124986	0.0875071	0.157884	0.0693094	0.141634	0.0501041	0.118235	0.0244783	0.0656269	0.0107707	0.0751345	0.0529507	0.0436844	0.0147855	4	4	4	3	4	4	4	4	0.037403	-0.0166486	0.0168631
Q8BWT1	K158	Acaa2	3-ketoacyl-CoA thiolase, mitochondrial	_DTLWAGLTDQHVK[+42]LPMGMTAE_	DTLWAGLTDQHVKLPMGMTAE	1	TRUE	Mitochondria	0.6302	0.6679	0.0695	0.037	0.9902	0.3352	0.5216	0.4638	0.0354	0.0865	0.8596	0.6695	0.8693	0.4802	0.75489	0.599405	0.719545	0.636891	0.695216	0.696649	0.931782	0.861774	0.0577383	0.378683	0.119947	0.146509	0.216389	0.0612591	0.0809957	0.0929801	3	4	3	4	4	4	4	3	-0.224883	-0.212237	-0.0972434
Q8BWT1	K171	Acaa2	3-ketoacyl-CoA thiolase, mitochondrial	_NLAAK[+42]YNISR_	NLAAKYNISR	1	TRUE	Mitochondria	0.293	0.9059	0.0912	0.4208	0.3512	0.5545	0.8199	0.167	0.2194	0.8912	0.4458	0.6232	0.6505	0.1824	0.121388	0.091849	0.0568668	0.0244538	0.105006	0.259856	0.121501	0.0808958	0.206716	0.137661	0.0330098	0.00432821	0.166831	0.257059	0.12048	0.045573	4	4	3	3	4	4	3	4	-0.0564421	-0.0646338	-0.168007
Q8BWT1	K234	Acaa2	3-ketoacyl-CoA thiolase, mitochondrial	_QLQK[+42]LPSVFK_	QLQKLPSVFK	2	TRUE	Mitochondria	0.7714	0.0906	0.4138	0.4073	0.243	0.4311	0.4665	0.2558	0.2809	0.1008	0.1847	0.7599	0.4472	0.1341	0.0386156	0.0538777	0.0500393	0.0235577	0.0904501	0.0591961	0.0226611	0.0381098	0.0305334	0.0246906	NA	0.00918833	0.0414331	0.0247864	0.0166378	0.0195818	4	4	1	2	4	4	2	3	-0.0145521	0.0273782	-0.00531841
Q8BWT1	K25	Acaa2	3-ketoacyl-CoA thiolase, mitochondrial	_TPFGAYGGLLK[+42]DFSATDLTE_	TPFGAYGGLLKDFSATDLTE	1	TRUE	Mitochondria	0.6494	NA	0.7461	0.1535	0.1982	0.1345	0.5559	0.6768	0.1038	0.4675	0.529	0.3963	0.5489	0.0445	0.00326968	0.00691859	0.017461	0.0108489	0.00778089	0.00561149	0.094767	0.0134917	NA	0.0045078	0.012856	NA	NA	0.000990158	0.0937673	0.00665817	1	3	4	1	1	3	4	4	-0.00264276	-0.0773059	0.00130711
Q8BWT1	K270	Acaa2	3-ketoacyl-CoA thiolase, mitochondrial	_DAVK[+42]K[+42]HNFTPLAR_	DAVKKHNFTPLAR	2	TRUE	Mitochondria	0.7477	0.2802	0.1097	0.7862	0.3257	0.9938	0.7306	0.0732	0.809	0.0381	0.2347	0.6385	0.0373	0.4099	0.150429	0.110476	0.209478	0.0329127	0.0317028	0.151396	0.18476	0.184061	0.199093	0.0969939	0.131911	0.00465979	0.0199589	0.222782	0.113859	0.131456	4	4	4	3	4	4	4	4	-0.151149	0.0247182	-0.0409202
Q8BWT1	K340	Acaa2	3-ketoacyl-CoA thiolase, mitochondrial	_ALDLDPSK[+42]TNVSGGAIALGHPLGGSGSR_	ALDLDPSKTNVSGGAIALGHPLGGSGSR	1	TRUE	Mitochondria	0.7893	0.8367	0.0593	0.8016	0.9442	0.2716	0.6503	0.7704	0.0249	0.6602	0.4011	0.8689	0.9447	0.2388	0.176071	0.207109	0.197965	0.161192	0.188802	0.192165	0.23905	0.115872	0.0847371	0.0988158	0.239685	0.0238052	0.0825408	0.0409524	0.201161	0.0309468	4	4	4	4	4	4	4	4	0.0453201	-0.0410855	0.0149443
Q8BWT1	K340	Acaa2	3-ketoacyl-CoA thiolase, mitochondrial	_AFAPQFLSVQK[+42]ALDLDPSK[+42]TNVSGGAIALGHPLGGSGSR_	AFAPQFLSVQKALDLDPSKTNVSGGAIALGHPLGGSGSR	2	TRUE	Mitochondria	0.0497	0.7854	0.3682	0.3662	0.7655	0.1088	0.1171	0.6541	0.0899	0.796	0.2869	0.2955	0.3447	0.6824	0.0214112	0.00275716	0.139388	0.072342	0.029607	0.0406578	0.038047	0.0016239	0.0202927	0.00205638	0.207645	0.120862	0.0538649	0.0303562	0.0315784	0.000649404	4	4	3	3	4	3	4	3	0.0707181	0.101341	-0.0379007
Q5SWU9	K2134	Acaca	Acetyl-CoA carboxylase 1	_K[+42]K[+42]DLVK[+42]TMR_	KKDLVKTMR	3	TRUE	Cytoplasm	0.374	0.6388	0.1422	0.494	NA	0.362	0.0977	0.0886	0.5948	0.4346	0.1012	0.2719	NA	0.0934	0.0403539	0.210269	0.0879515	0.0444629	0.0541545	0.0857258	0.251475	0.134205	0.0176839	0.0950029	NA	0.00497609	NA	NA	0.131017	0.0535476	2	3	1	2	1	1	2	2	-0.0897424	-0.163523	0.124544
Q5SWU9	K2275	Acaca	Acetyl-CoA carboxylase 1	_K[+42]QLTEEDGVR_	KQLTEEDGVR	1	TRUE	Cytoplasm	0.7389	0.2995	0.5256	0.2866	0.4887	0.0822	0.8281	0.8877	0.0132	0.3437	0.1872	0.053	0.1093	0.0922	0.0992235	0.107043	0.0321025	0.0360952	0.166554	0.120727	0.0737992	0.0273404	0.0349658	0.0594344	0.0346613	0.00535386	0.113316	0.0510893	0.0366249	0.0165209	4	4	3	2	4	4	2	4	0.00875475	-0.0416967	-0.0136837
E9Q4Z2	K1832	Acacb	Acetyl-CoA carboxylase 2	_IK[+42]QIFQVAWVDPEDPHK[+42]GFR_	IKQIFQVAWVDPEDPHKGFR	2	TRUE	Mitochondria	0.8537	0.2652	0.0063	0.0579	0.2899	0.1119	0.0139	0.0278	0.7027	0.0125	0.0046	0.0433	0.0869	0.0503	0.0764213	0.114793	0.132705	0.0708607	0.0931197	0.111977	0.332237	0.12003	0.0139205	0.013299	0.0303528	0.00908087	0.01942	0.0260586	0.127602	0.0042974	3	4	3	3	4	4	3	2	-0.0491692	-0.199532	0.00281542
Q9D7B6	K220	Acad8	Isobutyryl-CoA dehydrogenase, mitochondrial	_K[+42]GTPGLSFGK[+42]K[+42]E_	KGTPGLSFGKKE	3	FALSE	Mitochondria	NA	0.2239	0.0639	0.0319	0.9654	0.3996	0.101	NA	0.1052	0.6685	NA	0.2313	0.1665	NA	0.576097	0.191068	0.637817	0.201812	0.269794	0.286038	0.359041	0.414254	0.0503121	NA	0.0102609	NA	0.24374	NA	0.0714378	0.0174581	2	1	2	1	2	1	2	2	-0.212443	0.278775	-0.0949697
Q9D7B6	K301	Acad8	Isobutyryl-CoA dehydrogenase, mitochondrial	_K[+42]QFGAPLAR_	KQFGAPLAR	1	FALSE	Mitochondria	0.4303	0.229	0.0001	NA	0.3731	0.0412	0.9861	0.0194	0.1334	0.1661	0.0061	0.9554	0.317	0.144	0.236805	0.239422	0.21861	0.536503	0.48254	0.334361	0.0559944	0.128714	0.268298	0.105739	NA	0.0389637	0.172846	0.189095	NA	0.0131987	4	4	1	3	3	3	1	3	0.407788	0.162616	-0.0949393
Q9D7B6	K78	Acad8	Isobutyryl-CoA dehydrogenase, mitochondrial	_K[+42]AAQLGFGGVYVR_	KAAQLGFGGVYVR	1	FALSE	Mitochondria	0.2449	0.1348	0.0126	0.5905	0.1752	0.0688	0.1201	0.6848	0.1002	0.3087	0.0411	0.209	0.6924	0.0324	0.491302	0.507732	0.576142	0.545107	0.547349	0.498132	0.636194	0.4713	0.0178051	0.00348875	0.119858	0.0279746	0.062389	0.0144819	0.1471	0.0235331	4	4	3	3	4	4	4	4	0.0738067	-0.0600522	0.00960042
P51174	K81	Acadl	Long-chain specific acyl-CoA dehydrogenase, mitochondrial	_WEK[+42]AGEVSR_	WEKAGEVSR	1	FALSE	Mitochondria	0.6869	0.8132	0.9139	0.474	0.4043	0.3447	0.6026	0.854	0.7484	0.3206	0.9504	0.7385	0.789	0.6828	0.175505	0.288084	0.260309	0.299989	0.213771	0.42354	0.0837534	0.322103	0.272843	0.253917	0.275911	0.180363	0.147098	0.453401	0.0731743	0.293872	4	3	2	3	4	2	2	4	-0.0221147	0.176556	-0.135456
P45952	K144	Acadm	Medium-chain specific acyl-CoA dehydrogenase, mitochondrial	_ANSLGQMPVILAGNDQQK[+42]K[+42]K[+42]YLGR_	ANSLGQMPVILAGNDQQKKKYLGR	3	TRUE	Mitochondria	0.0408	0.6407	0.9844	0.645	NA	0.7414	0.5657	0.6905	0.2707	0.7151	0.6796	0.5836	NA	0.3634	0.157174	0.0193609	0.0262406	0.200427	0.0471006	0.0064881	0.116805	0.194453	0.175061	NA	NA	0.327771	NA	0.00232268	0.118556	0.264752	3	1	1	3	1	3	2	2	0.00597376	-0.0905644	0.0128728
P45952	K217	Acadm	Medium-chain specific acyl-CoA dehydrogenase, mitochondrial	_SNPDPK[+42]VPASK[+42]AFTGFIVE_	SNPDPKVPASKAFTGFIVE	2	TRUE	Mitochondria	0.1571	0.2195	0.8558	0.1909	0.238	0.551	0.0031	0.0729	0.296	0.4221	0.2105	0.5216	0.2009	0.0847	0.0493553	0.280024	0.108584	0.383276	0.395635	0.177597	0.248269	0.342808	0.0166823	0.0330346	0.109177	0.114172	0.317277	0.100536	0.128175	0.270599	2	3	3	2	4	4	4	4	0.0404677	-0.139685	0.102427
P45952	K259	Acadm	Medium-chain specific acyl-CoA dehydrogenase, mitochondrial	_VPK[+42]ENVLIGEGAGFK[+42]IAMGAFDR_	VPKENVLIGEGAGFKIAMGAFDR	2	TRUE	Mitochondria	0.2396	0.4362	0.209	NA	0.4393	0.5862	0.4179	0.3625	0.2615	0.4335	0.1756	NA	NA	0.6732	0.0162761	0.0307304	0.351925	0.157679	0.0261543	0.239306	0.0608725	0.0418863	0.00751021	0.0323846	NA	0.162161	0.0229704	0.321141	NA	0.0279397	4	4	1	4	2	3	1	4	0.115792	0.291053	-0.208575
P45952	K271	Acadm	Medium-chain specific acyl-CoA dehydrogenase, mitochondrial	_GAGFK[+42]IAMGAFDR_	GAGFKIAMGAFDR	1	TRUE	Mitochondria	0.6205	0.344	0.721	0.8769	0.5815	0.7346	0.3703	0.2136	0.5386	0.7701	0.7192	0.2948	0.8059	0.4482	0.282262	0.171982	0.184917	0.135287	0.162373	0.242711	0.199989	0.162052	0.161945	0.160156	0.0505306	0.0370226	0.168181	0.218681	0.179495	0.115837	4	4	4	3	4	4	4	4	-0.0267649	-0.0150716	-0.0707285
P45952	K301	Acadm	Medium-chain specific acyl-CoA dehydrogenase, mitochondrial	_ATK[+42]YALDR_	ATKYALDR	1	TRUE	Mitochondria	0.268	0.4743	0.2514	0.8741	0.6416	0.8191	0.8888	0.1749	0.938	0.7717	0.7136	0.0978	0.6522	0.3825	0.034321	0.0324187	0.087027	0.0378308	0.064829	0.0965309	0.0802207	0.0915004	0.0161144	0.020505	0.0513336	0.0141716	0.0783066	0.103022	0.0643932	0.0690132	4	4	4	3	4	4	4	4	-0.0536696	0.00680633	-0.0641121
Q07417	K250	Acads	Short-chain specific acyl-CoA dehydrogenase, mitochondrial	_IPK[+42]ENLLGEPGMGFK[+42]IAMQTLDMGR_	IPKENLLGEPGMGFKIAMQTLDMGR	2	TRUE	Mitochondria	0.1641	0.7826	0.0179	0.1004	0.8791	0.1247	0.1759	0.0456	0.3642	0.4432	NA	0.8697	0.7153	0.4058	0.1343	0.00960799	0.119439	0.466933	0.192975	0.225464	0.0366261	0.110729	0.131358	0.00621957	0.0665431	NA	0.318374	0.223821	0.010763	0.0674095	3	3	3	1	3	4	3	4	0.356204	0.0828129	-0.215856
Q07417	K72	Acads	Short-chain specific acyl-CoA dehydrogenase, mitochondrial	_LVPIAAQLDREHLFPTAQVK[+42]K[+42]MGE_	LVPIAAQLDREHLFPTAQVKKMGE	2	TRUE	Mitochondria	0.2722	0.2319	0.0035	0.3653	0.8947	0.2455	0.6591	0.0086	0.2642	0.0839	0.0386	0.0242	0.2543	0.0656	0.145311	0.162218	0.418786	0.0712207	0.267631	0.252093	0.553655	0.374665	0.0694671	0.0221075	0.16888	0.0653246	0.170327	0.147048	0.217657	0.0911013	4	4	4	4	4	4	4	3	-0.303444	-0.134869	-0.0898749
Q07417	K73	Acads	Short-chain specific acyl-CoA dehydrogenase, mitochondrial	_LVPIAAQLDREHLFPTAQVK[+42]K[+42]MGE_	LVPIAAQLDREHLFPTAQVKKMGE	2	TRUE	Mitochondria	0.2127	NA	NA	0.5697	0.1134	0.5174	NA	NA	0.2269	0.6264	NA	NA	NA	NA	0.0130171	0.00319306	0.00722071	0.0202692	0.0110487	0.00587654	0.0318937	0.00337533	NA	NA	NA	NA	NA	0.000760454	0.031696	NA	1	1	1	1	1	2	3	1	0.0168938	-0.024673	-0.00268348
P50544	K104	Acadvl	Very long-chain specific acyl-CoA dehydrogenase, mitochondrial	_QAQFLK[+42]E_	QAQFLKE	1	TRUE	Mitochondria	0.9442	0.6654	0.9444	NA	0.8721	NA	0.7919	0.7271	0.4944	0.7184	0.1881	0.5945	0.637	0.0992	0.701651	0.751723	0.892597	0.897001	0.785768	0.761689	0.70528	0.896136	0.263606	0.158441	NA	0.009507	0.167935	0.10785	NA	NA	3	3	1	3	3	2	1	1	0.000865217	0.187318	-0.00996587
P50544	K279	Acadvl	Very long-chain specific acyl-CoA dehydrogenase, mitochondrial	_K[+42]ITAFVVER_	KITAFVVER	1	TRUE	Mitochondria	0.3057	0.9716	0.0669	0.7674	0.4247	0.3281	0.7525	0.4717	0.7594	0.6084	0.3791	0.7413	0.7602	0.0993	0.094058	0.11197	0.116303	0.179188	0.0959432	0.057974	0.154669	0.0471374	0.0729908	0.0803121	0.105981	0.105575	0.070785	0.05343	0.211289	0.0414419	4	4	4	3	4	4	2	4	0.13205	-0.0383658	0.0539957
P50544	K52	Acadvl	Very long-chain specific acyl-CoA dehydrogenase, mitochondrial	_EATQAVLDK[+42]PE_	EATQAVLDKPE	1	TRUE	Mitochondria	0.0303	0.6548	0.9818	0.4648	0.5201	0.8448	0.8799	0.8418	0.0391	0.6019	0.9718	0.7774	0.7999	0.0753	0.0653713	0.062686	0.0597491	0.0632649	0.0511253	0.03252	0.065746	0.0636652	0.0292502	0.017474	0.0154269	0.024079	0.053068	0.0123333	0.00235708	0.0202272	4	4	3	3	4	4	4	4	-0.000400334	-0.00599691	0.0301659
Q8QZT1	K178	Acat1	Acetyl-CoA acetyltransferase, mitochondrial	_DLIVK[+42]DGLTDVYNK[+42]IHMGNC[+57]AE_	DLIVKDGLTDVYNKIHMGNCAE	2	TRUE	Mitochondria	0.3255	0.0774	0.5714	0.5644	0.5268	0.7412	0.0042	0.2815	0.574	0.7066	0.235	0.7635	0.353	0.9642	0.283107	0.0725739	0.335322	0.136409	0.173489	0.133036	0.214491	0.175996	0.0903982	0.0262149	0.321658	0.0931008	0.049425	0.109864	0.201711	0.093982	4	4	3	4	4	4	4	4	-0.0395873	0.120831	-0.0604616
Q8QZT1	K227	Acat1	Acetyl-CoA acetyltransferase, mitochondrial	_AWDAGK[+42]FASE_	AWDAGKFASE	1	TRUE	Mitochondria	0.7327	0.8468	0.5381	0.9305	0.5567	0.7596	0.5787	0.6911	0.3385	0.329	0.0723	0.2628	0.3348	0.1147	0.0363001	0.0295685	0.125051	0.0874608	0.0337062	0.0252306	0.136574	0.193693	0.0187277	0.0132506	0.143827	0.0501943	0.0130595	0.018836	0.159888	0.268705	4	4	3	3	3	3	3	4	-0.106232	-0.0115232	0.00433793
Q8QZT1	K248	Acat1	Acetyl-CoA acetyltransferase, mitochondrial	_ITPITISVK[+42]GK[+42]PDVVVK[+42]E_	ITPITISVKGKPDVVVKE	3	TRUE	Mitochondria	0.1848	0.1011	0.1779	0.0296	0.165	0.0955	0.3388	0.198	0.5261	0.2249	0.013	0.6923	0.2969	0.0756	0.0468065	0.0277517	0.0579188	0.117302	0.307408	0.0465814	0.00568715	0.061104	0.0340378	0.0136595	0.0126642	0.0423763	0.265593	0.019056	0.00294173	0.0308554	4	4	2	2	3	3	2	3	0.0561977	0.0522316	-0.0188297
Q8QZT1	K260	Acat1	Acetyl-CoA acetyltransferase, mitochondrial	_VDFSK[+42]VPK[+42]LK[+42]TVFQK_	VDFSKVPKLKTVFQK	4	TRUE	Mitochondria	0.3308	0.8637	0.101	0.8391	0.9762	0.4466	0.2411	0.0661	0.0732	0.2971	0.0815	0.0227	0.1679	0.9188	0.638681	0.550654	0.221278	0.656488	0.668656	0.674957	0.168588	0.354113	0.120887	0.0609073	0.166625	0.00197099	0.309872	0.226939	NA	0.189931	4	4	2	2	3	4	1	4	0.302375	0.0526902	-0.124304
Q8QZT1	K304	Acat1	Acetyl-CoA acetyltransferase, mitochondrial	_LNVK[+42]PLAR_	LNVKPLAR	1	TRUE	Mitochondria	0.1652	0.0071	0.7465	0.0766	0.4962	0.1398	0.6069	0.3116	0.1095	0.8345	0.7693	0.4466	0.0096	0.0758	0.0879878	0.187294	0.0264247	0.120887	0.699201	0.54989	0.639412	0.177374	0.124809	0.344003	0.0215997	0.139715	0.278692	0.303971	0.446983	0.255085	4	4	3	3	4	4	3	4	-0.0564875	-0.612988	-0.362596
Q8QZT1	K400	Acat1	Acetyl-CoA acetyltransferase, mitochondrial	_IVVHMAHALK[+42]PGE_	IVVHMAHALKPGE	1	TRUE	Mitochondria	0.2287	0.9312	0.0644	0.4826	0.1823	0.1573	0.4292	0.0543	0.4169	0.5995	0.1277	0.7588	0.7996	0.0299	0.188005	0.0984364	0.147769	0.0211412	0.1763	0.0495278	0.262557	0.0643074	0.198908	0.0714257	0.0811018	0.00655478	0.167473	0.0150437	0.244035	0.0303941	4	4	3	3	4	4	3	4	-0.0431662	-0.114788	0.0489086
Q91V92	K797	Acly	ATP-citrate synthase	_DLVAK[+42]GAIVPAQEVPPPTVPMDYSWAR_	DLVAKGAIVPAQEVPPPTVPMDYSWAR	1	TRUE	Cytoplasm	0.5097	0.5039	0.0087	0.5847	0.8922	0.0223	0.5914	0.5249	0.0571	0.1422	0.9136	0.4772	0.6691	0.483	0.0286757	0.0321843	0.0533751	0.0316882	0.0377643	0.0399969	0.0798226	0.0134331	0.0106448	0.0063184	0.065293	0.00608185	0.0232497	0.0213816	0.0411143	0.00735158	4	4	3	4	4	4	3	4	0.018255	-0.0264475	-0.00781268
Q91V92	K826	Acly	ATP-citrate synthase	_K[+42]PASFMTSIC[+57]DER_	KPASFMTSICDER	1	TRUE	Cytoplasm	0.3664	0.0793	0.0214	0.7238	0.1642	0.2799	0.6523	0.0442	0.365	0.6005	0.0532	0.0946	0.8489	0.0938	0.0402615	0.0367547	0.109851	0.0212903	0.100995	0.0511425	0.131784	0.0717444	0.012353	0.00815016	0.0690797	0.00997534	0.0562099	0.028309	0.0962161	0.0310929	4	4	4	4	4	4	4	4	-0.0504541	-0.0219329	-0.0143877
Q91V92	K958	Acly	ATP-citrate synthase	_GK[+42]LIMGIGHR_	GKLIMGIGHR	1	TRUE	Cytoplasm	0.2234	0.8938	0.0039	0.0322	0.4203	0.0183	0.6987	0.1701	0.0003	0.0019	0.2864	0.3312	0.2795	0.7852	0.0691887	0.0798592	0.102881	0.0464993	0.0659675	0.0512649	0.216437	0.143953	0.0338777	0.0401487	0.0498257	0.0305583	0.0315236	0.0127343	0.0352851	0.0207947	4	4	3	3	4	4	3	4	-0.0974541	-0.113556	0.0285944
Q91V92	K968	Acly	ATP-citrate synthase	_VK[+42]SINNPDMR_	VKSINNPDMR	1	TRUE	Cytoplasm	0.9911	0.2461	0.0001	0.9882	0.9978	0.8752	0.0461	0.1811	0.0526	0.3286	0.0004	0.1683	0.4288	0.0607	0.0241964	0.0499849	0.0846796	0.0159884	0.049785	0.0498457	0.0838974	0.0798445	0.0197705	0.00568278	0.0746622	0.00477401	0.0345692	0.0233963	0.0496671	0.00851911	4	4	4	3	4	4	3	4	-0.0638561	0.000782194	0.000139224
P28271	K141	Aco1	Cytoplasmic aconitate hydratase	_ADSLQK[+42]NQDLEFER_	ADSLQKNQDLEFER	1	TRUE	Cytoplasm	0.1627	0.7009	0.01	0.365	0.4597	0.1121	0.4423	0.0737	0.8296	0.3076	0.0067	0.7936	0.9331	0.0026	0.37469	0.278921	0.316271	0.789971	0.29413	0.150952	0.59279	0.123991	0.20737	0.106036	0.373477	0.228735	0.341794	0.120949	0.348119	0.196576	4	4	4	4	4	4	3	3	0.66598	-0.276519	0.127969
P28271	K26	Aco1	Cytoplasmic aconitate hydratase	_FFNLNK[+42]LEDSR_	FFNLNKLEDSR	1	TRUE	Cytoplasm	0.0194	0.5963	0.1189	0.3459	0.7263	0.3044	0.527	0.7097	0.2006	0.7376	0.9642	0.796	0.4858	0.0046	0.2683	0.161263	0.217771	0.163987	0.340791	0.372718	0.378716	0.287374	0.201259	0.0779989	0.238594	0.0508759	0.163541	0.0594643	0.0948216	0.0952566	4	2	2	3	4	4	3	3	-0.123387	-0.160945	-0.211455
P28271	K587	Aco1	Cytoplasmic aconitate hydratase	_QVFLK[+42]DIWPTR_	QVFLKDIWPTR	1	TRUE	Cytoplasm	0.4909	0.0651	0.5462	0.8457	0.3221	0.8846	0.2746	0.5706	0.0011	0.0849	0.2604	0.5032	0.0029	0.2144	0.192992	0.109611	0.244464	0.369354	0.0608426	0.0818477	0.226252	0.238486	0.115363	0.0658358	0.075402	0.416117	0.0109358	0.0373686	0.159164	0.0382448	3	4	4	3	4	4	3	4	0.130868	0.0182119	0.027763
P28271	K587	Aco1	Cytoplasmic aconitate hydratase	_QVFLK[+42]DIWPTRDE_	QVFLKDIWPTRDE	1	TRUE	Cytoplasm	0.2504	0.7432	0.0434	0.8627	0.5355	0.4556	0.3174	0.0012	0.5454	0.0314	0.4092	0.0058	0.004	0.3055	0.0430379	0.0227336	0.161746	0.0299433	0.0499031	0.0797245	0.154098	0.115142	0.0345424	0.0139233	0.0450597	0.00838974	0.0202107	0.0884992	0.07179	0.0662721	4	4	4	4	4	4	4	4	-0.0851985	0.00764726	-0.0569909
P28271	K610	Aco1	Cytoplasmic aconitate hydratase	_QHVIPGMFK[+42]E_	QHVIPGMFKE	1	TRUE	Cytoplasm	0.4428	0.3668	0.2748	0.477	0.3359	0.7106	0.6661	0.6426	0.4905	0.2856	0.5921	0.5717	0.1065	0.4636	0.0542469	0.0306425	0.0244076	0.018477	0.00642785	0.124497	0.0597276	0.040875	0.0979817	0.0351711	0.0189005	0.00911369	0.00138612	0.225786	0.0923115	0.0299712	4	4	4	3	4	4	3	4	-0.022398	-0.03532	-0.0938541
Q99KI0	K309	Aco2	Aconitate hydratase, mitochondrial	_MK[+42]K[+42]YLSK[+42]TGR_	MKKYLSKTGR	3	TRUE	Mitochondria	0.5566	0.7236	0.7749	0.5411	0.8902	0.9532	0.181	0.5842	0.3935	0.3125	0.1405	0.0296	0.0367	0.1852	0.11195	0.280059	0.721168	0.537415	0.14474	0.168645	0.455529	0.4283	0.122851	0.185145	0.41134	0.0459172	0.127333	0.306467	0.581088	0.474734	4	4	4	2	4	4	2	4	0.109116	0.265639	0.111414
Q99KI0	K370	Aco2	Aconitate hydratase, mitochondrial	_K[+42]EGWPLDIR_	KEGWPLDIR	1	TRUE	Mitochondria	0.2996	0.8771	0.0041	0.8466	0.6584	0.0807	0.3344	0.5725	0.9447	0.1408	0.0209	0.1714	0.1868	0.0186	0.0506002	0.0330861	0.096655	0.0773878	0.0533646	0.0472795	0.10504	0.0467364	0.0256475	0.0213593	0.0534841	0.00872548	0.0227179	0.0130083	0.0544938	0.00749075	4	4	4	3	4	4	3	4	0.0306514	-0.0083853	-0.0141934
Q99KI0	K50	Aco2	Aconitate hydratase, mitochondrial	_YDLLEK[+42]NINIVR_	YDLLEKNINIVR	1	TRUE	Mitochondria	0.4458	0.0095	0.4418	0.9372	0.1423	0.6587	0.2325	0.2447	0.3959	0.8153	0.4425	0.071	0.8425	0.6869	0.0058125	0.0396453	0.0390347	0.0142302	0.0354581	0.018201	0.0417104	0.0703667	0.0030855	0.0508611	0.0298446	0.0101684	0.0155005	0.01333	0.0488234	0.113345	4	4	3	3	4	4	4	4	-0.0561365	-0.00267566	0.0214443
Q9CQR4	K13	Acot13	Acyl-coenzyme A thioesterase 13	_EVMK[+42]VMFK[+42]VPGFDR_	EVMKVMFKVPGFDR	2	TRUE	Cytoplasm	0.3443	0.6108	0.0804	0.0618	0.3112	0.739	0.904	0.0078	0.0346	0.2318	0.5637	0.1141	0.0062	0.8051	0.0779158	0.0677315	0.239811	0.0363897	0.0562272	0.030659	0.105229	0.0937272	NA	0.0646827	0.0239443	0.00887752	0.03143	0.028527	0.0435104	0.0289099	1	3	2	2	3	4	2	3	-0.0573376	0.134582	0.0370725
Q9CQR4	K17	Acot13	Acyl-coenzyme A thioesterase 13	_EVMK[+42]VMFK[+42]VPGFDR_	EVMKVMFKVPGFDR	2	TRUE	Cytoplasm	0.8545	0.9943	0.2281	0.6114	0.8455	0.7055	0.8462	0.0189	0.4439	0.314	0.0655	0.6369	0.2339	0.0926	0.22175	0.207217	0.267128	0.144801	0.221219	0.214048	0.354735	0.289835	0.116863	0.0349026	0.0354033	0.0249996	0.0330259	0.0525737	0.20467	0.177375	4	3	2	3	3	4	2	4	-0.145034	-0.087607	-0.00683098
Q9R0H0	K122	Acox1	Peroxisomal acyl-coenzyme A oxidase 1	_K[+42]WMHPSQE_	KWMHPSQE	1	TRUE	Cytoplasm	0.1192	0.6881	0.013	0.5682	0.4748	0.285	0.533	0.0268	0.0036	0.0742	0.1936	0.0663	0.012	0.994	0.105977	0.152828	0.298244	0.0627097	0.0821044	0.0624487	0.412896	0.233066	0.107446	0.0923603	0.107616	0.0514441	0.0358551	0.0370777	0.301104	0.0637015	4	4	3	3	4	4	3	4	-0.170356	-0.114653	0.0903789
Q9R0H0	K159	Acox1	Peroxisomal acyl-coenzyme A oxidase 1	_TTATYDPK[+42]TQE_	TTATYDPKTQE	1	TRUE	Cytoplasm	0.8068	0.1574	0.2978	0.2431	0.0434	0.1259	0.7895	0.4472	0.5549	0.0863	0.3754	0.7739	0.5252	0.3809	0.093736	0.0798637	0.0735915	0.156356	0.033145	0.0895635	0.18731	0.0720796	0.0565015	0.0693179	0.0984768	0.138907	0.0214149	0.0308655	0.121029	0.0466419	3	4	3	3	3	4	4	4	0.0842761	-0.113718	-0.00969973
Q9R0H0	K500	Acox1	Peroxisomal acyl-coenzyme A oxidase 1	_IAAK[+42]NLQAQVSHR_	IAAKNLQAQVSHR	1	TRUE	Cytoplasm	0.309	0.5011	0.5469	0.8628	0.5406	0.3085	0.0006	0.7458	0.7727	0.3139	0.0114	0.6872	0.5892	0.3661	0.208053	0.830597	0.161952	0.218121	0.267426	0.507686	0.139418	0.401513	0.0634978	0.150574	0.209614	0.185657	0.149537	0.456138	0.12056	0.455529	4	3	3	3	2	3	4	4	-0.183392	0.0225334	0.322911
Q9R0H0	K643	Acox1	Peroxisomal acyl-coenzyme A oxidase 1	_WAK[+42]K[+42]SPLNK[+42]TE_	WAKKSPLNKTE	3	TRUE	Cytoplasm	0.2546	0.27	0.5936	0.9048	0.0621	0.2227	0.9966	0.8227	0.3242	0.0647	0.2521	0.1751	0.0605	0.8269	0.078619	0.0787144	0.112479	0.12136	0.0595002	0.113376	0.108956	0.138458	0.0215528	0.0365548	0.0356798	0.0565177	0.0229368	0.0411378	0.0373183	0.0221323	4	4	3	4	4	4	4	4	-0.0170977	0.00352295	-0.0346611
Q9R0H0	K65	Acox1	Peroxisomal acyl-coenzyme A oxidase 1	_VAVK[+42]K[+42]SATMVK[+42]K[+42]MR_	VAVKKSATMVKKMR	4	TRUE	Cytoplasm	0.5178	0.9033	0.4055	0.4515	0.5644	0.229	0.3378	0.8983	0.1274	0.2575	0.6626	0.5339	0.5003	0.9994	0.0345829	0.056817	0.0469031	0.042908	0.0321867	0.0429279	0.0909543	0.0175451	0.0247878	0.0347692	0.0231787	0.0452575	0.0285497	0.0206531	0.0885765	0.0137206	4	4	3	3	4	4	3	3	0.0253629	-0.0440512	0.0138891
Q9R0H0	K652	Acox1	Peroxisomal acyl-coenzyme A oxidase 1	_SYYK[+42]HLK[+42]PLQSK[+42]L_	SYYKHLKPLQSKL	3	TRUE	Cytoplasm	0.2793	0.4321	0.2827	NA	0.2924	NA	0.4563	0.9514	0.2455	0.1372	0.5363	NA	0.2927	0.0792	0.010869	0.151987	0.260986	0.280298	0.0840491	0.0214879	0.38587	0.0433392	0.00883049	0.221824	NA	0.242815	0.108294	0.0161811	NA	0.0243248	2	3	1	3	3	4	1	2	0.236959	-0.124884	0.130499
Q9R0H0	K660	Acox1	Peroxisomal acyl-coenzyme A oxidase 1	_SYYK[+42]HLK[+42]PLQSK[+42]L_	SYYKHLKPLQSKL	3	TRUE	Cytoplasm	0.4237	0.358	0.4229	0.8177	0.3799	0.8698	0.1816	0.2027	0.3673	0.7223	0.9334	0.1236	0.8141	0.4917	0.00449674	0.0066186	0.121305	0.00641067	0.17351	0.0124596	0.0933942	0.118756	0.00151317	0.00236702	0.130715	0.00395136	0.339618	0.0134036	0.146609	0.217675	4	4	3	3	4	4	3	4	-0.112346	0.0279105	-0.00584101
Q9EPL9	K690	Acox3	Peroxisomal acyl-coenzyme A oxidase 3	_FSANK[+42]SVADR_	FSANKSVADR	1	TRUE	Cytoplasm	0.8082	0.9736	0.9531	0.0453	0.6343	0.0797	0.8237	0.8001	0.7236	0.0213	0.5441	0.1582	0.2876	0.692	0.2529	0.236654	0.191378	0.177637	0.25185	0.211992	0.0537357	0.181153	0.026078	0.115012	0.0556919	0.0518091	0.0413726	0.092615	0.00414154	0.0540244	3	4	3	2	2	2	2	2	-0.00351643	0.137643	0.024662
Q8BP40	K134	Acp6	Lysophosphatidic acid phosphatase type 6	_K[+42]NYVEDIPFLSPVYNPQEVFIR_	KNYVEDIPFLSPVYNPQEVFIR	1	TRUE	Mitochondria	0.2201	0.7533	0.737	0.3433	0.337	0.8731	0.8873	0.1643	0.006	0.5129	0.3156	0.4097	0.4498	0.0331	0.0930445	0.0965735	0.124275	0.0784344	0.100926	0.115499	0.0773751	0.0826817	0.041356	0.02386	0.0510129	0.0229956	0.0241904	0.0139741	0.0632742	0.00735463	4	4	3	4	4	4	4	4	-0.00424727	0.0469003	-0.0189251
Q8BP40	K44	Acp6	Lysophosphatidic acid phosphatase type 6	_LK[+42]MVQVVFR_	LKMVQVVFR	1	TRUE	Mitochondria	0.64	0.0556	0.4917	0.8541	0.2275	0.488	0.0422	0.8734	0.3236	0.8342	0.2103	0.2259	0.9666	0.2654	0.0322523	0.0646225	0.115742	0.104979	0.112821	0.0730377	0.102215	0.259708	0.00642816	0.0179286	0.100923	0.0433307	0.0517831	0.0245666	0.0639058	0.351781	3	3	3	3	3	4	3	3	-0.154729	0.0135277	-0.00841527
Q8VCW8	K111	Acsf2	Acyl-CoA synthetase family member 2, mitochondrial	_VDK[+42]AASGLLSIGLR_	VDKAASGLLSIGLR	1	TRUE	Mitochondria	0.2317	0.5896	0.1265	0.4895	0.7317	0.7553	0.423	0.0371	0.2853	0.5093	0.6127	0.2306	0.8769	0.3922	0.083649	0.050911	0.141773	0.0591102	0.129608	0.100729	0.210889	0.176459	0.0740926	0.0176247	0.0458654	0.0228864	0.143347	0.072786	0.182117	0.106671	4	4	4	3	4	4	4	4	-0.117348	-0.0691165	-0.0498182
Q8VCW8	K199	Acsf2	Acyl-CoA synthetase family member 2, mitochondrial	_K[+42]AQPGALK[+42]SER_	KAQPGALKSER	2	TRUE	Mitochondria	0.066	0.9852	0.9555	0.6489	0.0593	0.6634	0.8776	0.6483	0.0726	0.4937	0.3699	0.8413	0.8399	0.0711	0.0214043	0.0236202	0.0177736	0.0114961	0.0211379	0.0916519	0.0051334	0.0120681	0.0204869	0.0184742	0.0167789	0.0117225	0.0184175	0.0556542	NA	0.0118821	4	4	2	3	4	3	1	3	-0.000572097	0.0126402	-0.0680317
Q8VCW8	K206	Acsf2	Acyl-CoA synthetase family member 2, mitochondrial	_LEK[+42]AQPGALK[+42]SER_	LEKAQPGALKSER	2	TRUE	Mitochondria	0.4678	0.0239	0.9539	0.8199	0.0258	0.0871	0.1801	0.3053	0.1837	0.8522	0.0612	0.3412	0.8578	0.2651	0.0178537	0.0276221	0.0567387	0.0146725	0.0507204	0.0223961	0.0471705	0.0145598	0.00715964	0.00884332	0.0622405	0.00263611	0.0163314	0.0101822	0.031666	0.00227319	3	4	4	3	4	4	3	4	0.000112662	0.00956814	0.00522601
Q8VCW8	K292	Acsf2	Acyl-CoA synthetase family member 2, mitochondrial	_LK[+42]MPTK[+42]TAEELR_	LKMPTKTAEELR	2	TRUE	Mitochondria	0.1146	0.9024	0.5108	0.9449	0.1675	0.6215	0.3263	0.6183	0.2062	0.6907	0.2108	0.5352	0.4521	0.1977	0.0592274	0.0344723	0.0853688	0.0649213	0.0556768	0.191319	0.080448	0.0432066	0.0444238	0.0131469	0.065943	0.0414316	0.0332983	0.169546	0.114533	0.0382181	4	4	4	4	4	4	3	3	0.0217147	0.00492084	-0.156846
Q8VCW8	K429	Acsf2	Acyl-CoA synthetase family member 2, mitochondrial	_DTLEQK[+42]AGSVGR_	DTLEQKAGSVGR	1	TRUE	Mitochondria	0.2269	0.2245	NA	0.8011	0.5618	0.2835	0.7256	0.4378	0.0065	0.5406	0.1921	0.493	0.7934	0.3055	0.611652	0.503789	0.381549	0.134358	0.307721	0.17354	0.525157	0.620677	0.349012	0.268663	0.363038	0.0204814	0.282439	0.035044	NA	0.03722	4	2	2	2	4	2	1	2	-0.486319	-0.143608	0.33025
Q8VCW8	K510	Acsf2	Acyl-CoA synthetase family member 2, mitochondrial	_SK[+42]DMIIR_	SKDMIIR	1	TRUE	Mitochondria	0.8719	0.4301	0.977	0.0385	0.2295	0.5373	0.2844	0.2366	0.8732	0.0315	0.9986	0.9235	0.6342	0.8647	0.0393703	0.25772	0.0431539	0.258223	0.0620528	0.220889	0.157725	0.251342	0.0380199	0.36963	0.0652694	0.321428	0.0378331	0.234491	0.0571768	0.28048	4	4	4	3	4	4	4	4	0.00688132	-0.114571	0.0368312
Q8VCW8	K531	Acsf2	Acyl-CoA synthetase family member 2, mitochondrial	_DFFLK[+42]HPQVQE_	DFFLKHPQVQE	1	TRUE	Mitochondria	0.6069	0.1715	0.1044	0.0336	0.5138	0.0157	0.0045	0.1647	0.3208	0.6589	0.182	0.0063	0.1596	0.5046	0.141869	0.0844005	0.079368	0.112909	0.110607	0.0941839	0.120479	0.0734847	0.0227242	0.0127839	0.0202489	0.0347327	0.0332406	0.0337142	0.0155849	0.0180809	4	4	4	3	4	4	3	4	0.0394245	-0.0411106	-0.00978343
Q8VCW8	K570	Acsf2	Acyl-CoA synthetase family member 2, mitochondrial	_IK[+42]AFC[+57]K[+42]GK[+42]ISHFK[+42]IPR_	IKAFCKGKISHFKIPR	4	TRUE	Mitochondria	0.5216	0.6122	0.1774	0.5378	0.3799	0.7483	0.7054	0.0982	0.5136	0.7227	0.3392	0.2869	0.8799	0.6058	0.141301	0.205058	0.253582	0.0914223	0.23877	0.13919	0.203128	0.183135	NA	0.126642	0.0443657	0.0637871	0.114082	0.10201	0.0924093	0.065093	1	3	2	2	2	3	3	4	-0.0917128	0.0504535	0.0658674
Q3URE1	K395	Acsf3	Acyl-CoA synthetase family member 3, mitochondrial	_IISENPQK[+42]GSPYIIHAE_	IISENPQKGSPYIIHAE	1	TRUE	Mitochondria	0.3578	0.8377	0.0107	0.162	0.2281	0.0654	0.0093	0.0933	0.1047	0.8552	0.1898	0.016	0.0506	0.8932	0.126241	0.0441323	0.0363848	0.0648719	0.118565	0.0701547	0.12887	0.0215727	0.0354598	0.0175233	0.0157128	0.000897571	0.0527135	0.049244	0.0944787	0.0127937	3	4	3	2	4	4	4	4	0.0432992	-0.0924852	-0.0260224
Q3URE1	K569	Acsf3	Acyl-CoA synthetase family member 3, mitochondrial	_LLK[+42]QLYPSGQR_	LLKQLYPSGQR	1	TRUE	Mitochondria	0.6112	0.4821	0.4715	0.0372	0.5233	0.4021	0.8323	0.1207	0.9041	0.8956	0.3125	0.081	0.2736	0.417	0.0402988	0.036885	0.0149639	0.0753506	0.0843418	0.0446658	0.0745042	0.0412373	0.023966	0.0194478	0.00323105	0.0667999	0.115113	0.021547	0.0435631	0.0501083	4	4	4	3	4	4	3	4	0.0341133	-0.0595403	-0.00778079
P41216	K125	Acsl1	Long-chain-fatty-acid--CoA ligase 1	_K[+42]PNQPYEWISYK[+42]E_	KPNQPYEWISYKE	2	TRUE	Mitochondria	0.9441	0.8069	0.1233	0.6806	0.9216	0.2136	0.905	0.2367	0.3875	0.1632	0.04	0.2473	0.2315	0.0497	0.00794967	0.00757309	0.0320921	0.00241348	0.00723606	0.00741827	0.0451895	0.0114992	0.00529142	0.00293103	0.0373046	0.0014623	0.00179685	0.00306072	0.0477424	0.00820895	4	4	4	3	4	4	4	4	-0.00908571	-0.0130974	0.00015482
P41216	K250	Acsl1	Long-chain-fatty-acid--CoA ligase 1	_IISLK[+42]ALEDLGR_	IISLKALEDLGR	1	TRUE	Mitochondria	0.589	0.1629	0.3501	0.4542	0.2401	0.1939	0.4965	0.3891	0.5009	0.0722	0.3627	0.8713	0.216	0.3145	0.0223153	0.0547618	0.0196377	0.322495	0.0643607	0.0289347	0.00931933	0.0501769	0.018025	0.0878403	0.0238598	0.543002	0.0497114	0.0219503	0.00910123	0.05513	4	4	3	3	4	4	4	4	0.272318	0.0103184	0.0258272
P41216	K504	Acsl1	Long-chain-fatty-acid--CoA ligase 1	_MNYLASK[+42]GEGE_	MNYLASKGEGE	1	TRUE	Mitochondria	0.286	0.2256	0.5024	0.7644	0.184	0.6051	0.167	0.1254	0.7042	0.3719	0.2797	0.4043	0.3424	0.7946	0.38049	0.729114	0.143957	0.519372	0.0266469	0.454666	0.207093	0.357512	0.329575	0.191229	0.134041	0.219068	0.00990006	0.355786	0.223351	0.333817	4	3	2	3	2	4	2	4	0.16186	-0.0631357	0.274448
P41216	K512	Acsl1	Long-chain-fatty-acid--CoA ligase 1	_VC[+57]VK[+42]GANVFK[+42]GYLK[+42]DPAR_	VCVKGANVFKGYLKDPAR	3	TRUE	Mitochondria	0.983	0.7339	0.8043	0.0377	0.9065	0.5644	0.6945	0.41	0.8936	0.8323	0.8774	0.5381	0.4144	0.8957	0.361639	0.299656	0.454071	0.324243	0.2764	0.302303	0.230585	0.288246	0.230502	0.167207	0.0593788	0.237303	0.332987	0.133416	0.111696	0.129083	3	4	3	3	3	3	3	4	0.0359964	0.223486	-0.0026475
P41216	K649	Acsl1	Long-chain-fatty-acid--CoA ligase 1	_AGLK[+42]PFEQVK[+42]GIAVHPE_	AGLKPFEQVKGIAVHPE	2	TRUE	Mitochondria	0.612	0.0546	0.0327	0.3504	0.0794	0.094	0.9283	0.7596	0.4586	0.7848	0.1098	0.3683	0.23	0.185	0.0096633	0.00919232	0.0175921	0.0207344	0.0408466	0.0123877	0.035557	0.00861595	0.00458833	0.00892685	0.0156241	0.00564749	0.02578	0.00794128	0.026593	0.00526359	4	4	3	3	4	4	4	4	0.0121184	-0.0179649	-0.00319542
P41216	K655	Acsl1	Long-chain-fatty-acid--CoA ligase 1	_AGLK[+42]PFEQVK[+42]GIAVHPE_	AGLKPFEQVKGIAVHPE	2	TRUE	Mitochondria	0.4686	0.1416	0.3953	0.6101	0.3444	0.0354	0.1008	0.3356	0.0201	0.5151	0.0343	0.3361	0.4183	0.0618	0.04288	0.0718029	0.0820769	0.0369553	0.158712	0.0871854	0.108114	0.0306784	0.0227963	0.0192879	0.0709987	0.00811299	0.134994	0.0347794	0.0565431	0.00929623	4	4	3	3	4	4	4	4	0.00627688	-0.026037	-0.0153825
P41216	K81	Acsl1	Long-chain-fatty-acid--CoA ligase 1	_DDK[+42]LLVYYYDDVR_	DDKLLVYYYDDVR	1	TRUE	Mitochondria	0.2607	0.9404	0.0466	0.5179	0.4003	0.1526	0.4874	0.2342	0.3884	0.182	0.2142	0.2589	0.4504	0.3432	0.0959881	0.0737441	0.179234	0.0143222	0.099149	0.284743	0.321782	0.0966201	0.0271757	0.0536452	0.138429	0.00454494	0.0763486	0.335625	0.218965	0.033571	4	4	2	2	3	4	2	3	-0.0822979	-0.142548	-0.210999
Q9QUJ7	K47	Acsl4	Long-chain-fatty-acid--CoA ligase 4	_IK[+42]AK[+42]PTSDK[+42]PGSPYR_	IKAKPTSDKPGSPYR	3	TRUE	Mitochondria	0.7529	0.7007	0.1299	0.5163	0.2734	0.0099	0.1262	0.0403	0.0002	0.0352	0.3033	0.101	0.0585	0.3142	0.13848	0.251669	0.030114	0.178829	0.169539	0.239067	0.0161838	0.08042	0.104774	0.0726796	0.0394561	0.107087	0.112894	0.0237436	0.00872286	0.033492	4	4	4	4	4	4	4	4	0.0984086	0.0139302	0.0126013
Q9QUJ7	K54	Acsl4	Long-chain-fatty-acid--CoA ligase 4	_IK[+42]AK[+42]PTSDK[+42]PGSPYR_	IKAKPTSDKPGSPYR	3	TRUE	Mitochondria	0.5385	0.7108	0.848	NA	0.2563	0.9217	0.165	0.8593	0.0568	0.3054	0.0324	0.1344	0.266	0.0549	0.140934	0.208049	0.0252909	0.0331726	0.159564	0.254378	0.0396059	0.0379046	0.0507633	0.0586698	NA	0.0286423	0.0760832	0.108579	NA	0.0112365	4	3	1	2	3	4	1	2	-0.00473205	-0.014315	-0.0463287
Q8JZR0	K517	Acsl5	Long-chain-fatty-acid--CoA ligase 5	_VLDK[+42]DGWLHTGDIGR_	VLDKDGWLHTGDIGR	1	FALSE	Mitochondria	0.4434	0.1638	0.4628	NA	0.708	0.9362	0.5213	0.5519	0.3385	0.2246	0.6044	0.1285	0.6021	0.9928	0.474753	0.375251	0.141516	0.280781	0.228991	0.27925	0.579737	0.531908	0.231826	0.177883	0.0283583	0.278959	0.205694	0.152145	NA	0.457927	4	4	2	3	4	4	1	3	-0.251127	-0.438221	0.0960007
Q8JZR0	K625	Acsl5	Long-chain-fatty-acid--CoA ligase 5	_DLQK[+42]IGK[+42]E_	DLQKIGKE	2	FALSE	Mitochondria	0.484	0.7291	0.6007	0.4883	0.3928	0.9432	0.5474	0.036	0.5353	0.3197	0.4619	0.0174	0.1351	0.1579	0.182196	0.47582	0.352076	0.216664	0.216052	0.127269	0.395077	0.348915	0.0254131	0.577923	0.0442133	0.0612028	0.118119	0.0267388	NA	0.421433	2	2	3	3	3	2	1	2	-0.132251	-0.0430004	0.348552
Q8JZR0	K628	Acsl5	Long-chain-fatty-acid--CoA ligase 5	_DLQK[+42]IGK[+42]E_	DLQKIGKE	2	FALSE	Mitochondria	0.36	0.8977	0.4569	0.7959	0.7737	0.8667	0.1098	0.3038	0.9678	0.5369	0.5293	0.5137	0.3896	0.4553	0.582756	0.292175	0.465833	0.33998	0.605601	0.532342	0.506503	0.55203	0.232239	0.079914	0.161558	0.089986	0.21341	0.407308	0.21466	0.454786	3	3	3	3	4	2	4	2	-0.212049	-0.0406707	-0.240167
Q91VA0	K400	Acsm1	Acyl-coenzyme A synthetase ACSM1, mitochondrial	_K[+42]GNILPPNTE_	KGNILPPNTE	1	TRUE	Mitochondria	0.6946	0.5964	0.1022	0.5899	0.9388	0.0118	0.402	0.0119	0.9433	0.0087	0.0336	0.0249	0.0208	0.0873	0.106615	0.13144	0.222363	0.077901	0.121993	0.123527	0.247963	0.121913	0.0497107	0.0237078	0.0600269	0.0247404	0.0235673	0.0302196	0.0554668	0.0312851	4	4	4	3	4	4	3	4	-0.0440121	-0.0255999	0.00791383
Q91VA0	K417	Acsm1	Acyl-coenzyme A synthetase ACSM1, mitochondrial	_IK[+42]PTRPLGLFME_	IKPTRPLGLFME	1	TRUE	Mitochondria	0.6754	0.0035	0.3739	0.5913	0.0003	0.1204	0.7486	0.8335	0.0986	0.0011	0.6763	0.5807	0.0153	0.8082	0.955839	0.965318	0.932086	0.944869	0.827897	0.957373	0.955155	0.988943	0.0538911	0.0168999	0.0609875	0.0932841	0.0115698	0.031926	0.0368883	0.0050287	4	4	4	3	4	4	3	4	-0.0440743	-0.0230687	0.00794445
Q91VA0	K417	Acsm1	Acyl-coenzyme A synthetase ACSM1, mitochondrial	_IK[+42]PTRPLGLFMEYE_	IKPTRPLGLFMEYE	1	TRUE	Mitochondria	0.0237	0.0323	0.7389	0.942	0.0849	0.7473	0.0273	0.6799	0.1429	0.1619	0.0904	0.2872	0.0325	NA	0.778328	0.48482	0.622448	0.663979	0.420293	0.307169	0.635058	0.581918	NA	0.0649959	0.061655	NA	0.0570961	0.0252717	0.209536	0.200778	1	4	2	1	3	2	3	4	0.0820611	-0.0126096	0.177651
Q91VA0	K527	Acsm1	Acyl-coenzyme A synthetase ACSM1, mitochondrial	_FLSHDQEQLIK[+42]E_	FLSHDQEQLIKE	1	TRUE	Mitochondria	0.0462	0.6232	0.3718	0.9494	0.9832	0.2932	0.2301	0.4268	0.3671	0.5199	0.032	0.924	0.5754	0.8297	0.0436195	0.00655357	0.0400716	0.0247473	0.0277256	0.0273397	0.0415707	0.0129898	0.0553583	0.00396201	0.0276139	0.0118185	0.0265773	0.0155894	0.0305859	0.0131997	4	4	3	3	4	3	4	2	0.0117575	-0.00149908	-0.0207861
Q91VA0	K534	Acsm1	Acyl-coenzyme A synthetase ACSM1, mitochondrial	_LQHHVK[+42]SVTAPYK[+42]YPR_	LQHHVKSVTAPYKYPR	2	TRUE	Mitochondria	0.3416	0.7633	0.3212	0.1913	0.5258	0.2094	0.5126	0.4052	0.7322	0.0783	0.4574	0.8129	0.6728	0.3048	0.161212	0.124206	0.144984	0.0814189	0.180241	0.290101	0.0363553	0.222507	0.0572772	0.0896438	0.118091	0.00753897	0.106321	0.308526	0.0352967	0.216595	4	4	4	3	4	4	3	4	-0.141088	0.108629	-0.165895
Q91VA0	K541	Acsm1	Acyl-coenzyme A synthetase ACSM1, mitochondrial	_LQHHVK[+42]SVTAPYK[+42]YPR_	LQHHVKSVTAPYKYPR	2	TRUE	Mitochondria	0.792	0.7699	0.9867	0.7105	0.6271	0.4611	0.1566	0.5201	0.7161	0.7876	0.8246	0.2521	0.551	0.7142	0.165585	0.0642022	0.0821939	0.0533646	0.136416	0.0839892	0.108935	0.0540963	0.0975269	0.0651117	0.0464176	0.0535925	0.138361	0.123792	0.106517	0.047516	3	4	3	3	4	3	3	3	-0.000731607	-0.0267406	-0.019787
Q91VA0	K554	Acsm1	Acyl-coenzyme A synthetase ACSM1, mitochondrial	_LPK[+42]TVTGK[+42]IK[+42]R_	LPKTVTGKIKR	3	TRUE	Mitochondria	0.888	0.469	0.2899	0.8981	0.4305	0.223	0.6476	0.5754	0.4093	0.1273	0.1819	0.4333	0.3111	0.1284	0.0630081	0.0387394	0.197107	0.0880618	0.0273021	0.0427515	0.170553	0.0606144	0.0901852	0.0452923	0.306423	0.03555	0.020209	0.0304722	0.160437	0.0263545	4	4	4	3	4	4	3	4	0.0274474	0.026554	-0.00401212
Q8BGA8	K358	Acsm5	Acyl-coenzyme A synthetase ACSM5, mitochondrial	_DK[+42]WK[+42]SQTGLELHE_	DKWKSQTGLELHE	2	TRUE	Mitochondria	0.1825	0.0048	0.1232	0.5892	0.3695	0.0113	0.0664	0.6011	0.3504	0.0085	0.754	0.9335	0.2598	0.216	0.289467	0.167246	0.276914	0.190625	0.135656	0.102032	0.413165	0.0650261	0.0220967	0.0558954	0.185158	0.102202	0.0222816	0.0547117	NA	0.0323545	2	3	3	2	3	4	1	3	0.125599	-0.136251	0.0652141
Q8BGA8	K440	Acsm5	Acyl-coenzyme A synthetase ACSM5, mitochondrial	_K[+42]TAASEQGDFYITGDR_	KTAASEQGDFYITGDR	1	TRUE	Mitochondria	0.4305	0.8434	0.3317	0.8435	0.5229	0.9121	0.1221	0.4232	0.7978	0.5738	0.8945	0.9621	0.8565	0.5159	0.296168	0.205189	0.291286	0.210737	0.310297	0.257754	0.271376	0.279317	0.0924932	0.0409414	0.174327	0.0689906	0.101015	0.117479	0.0832543	0.110085	4	4	4	4	4	4	4	4	-0.0685808	0.0199104	-0.0525653
Q8BGA8	K560	Acsm5	Acyl-coenzyme A synthetase ACSM5, mitochondrial	_LPK[+42]TVSGK[+42]ILR_	LPKTVSGKILR	2	TRUE	Mitochondria	0.7807	0.2468	0.2962	0.5192	0.9614	0.7721	0.3469	0.0551	0.4305	0.3387	0.5174	0.042	0.2347	0.3043	0.0923101	0.135464	0.215207	0.107946	0.149025	0.146983	0.189067	0.211832	0.0431961	0.0553157	0.0577875	0.0381865	0.0581996	0.0485081	0.042881	0.144928	3	3	3	3	3	4	4	3	-0.103886	0.0261402	-0.0115188
Q8JZQ2	K668	Afg3l2	AFG3-like protein 2	_K[+42]VGQISFDLPR_	KVGQISFDLPR	1	TRUE	Mitochondria	0.5623	0.2912	0.0305	0.8634	0.4811	0.8839	0.2472	0.0149	0.037	0.0221	0.5973	0.0007	0.0035	0.9234	0.864862	0.801424	0.51742	0.763321	0.811039	0.7553	0.532382	0.54559	0.039942	0.0706371	0.0501275	0.0909808	0.0655136	0.1117	0.133464	0.0703847	3	3	3	3	3	4	4	3	0.217731	-0.014962	0.0461243
Q3UEG6	K368	Agxt2	Alanine--glyoxylate aminotransferase 2, mitochondrial	_IAK[+42]SLAK[+42]R_	IAKSLAKR	2	FALSE	Mitochondria	0.622	0.9702	0.3492	NA	NA	0.731	0.2826	0.5714	0.0071	NA	0.4403	0.5656	NA	0.6579	0.013227	0.0483819	0.020742	0.110216	0.0127622	0.0680506	0.018092	0.0148738	0.00954274	0.0481512	NA	0.115498	NA	0.00248742	NA	0.00584365	3	3	1	3	1	2	1	2	0.0953424	0.00264999	-0.0196687
Q3UEG6	K70	Agxt2	Alanine--glyoxylate aminotransferase 2, mitochondrial	_VLAIHK[+42]QHLSPVDTAYFR_	VLAIHKQHLSPVDTAYFR	1	FALSE	Mitochondria	0.3067	0.3783	0.4005	0.4031	0.9013	0.2905	0.0937	0.8279	0.3791	0.3222	0.3846	0.2828	0.9518	0.7907	0.0321503	0.0110993	0.0191551	0.0209052	0.0198511	0.0185582	0.109129	0.0138173	0.0181498	0.0108736	0.00243877	0.0135817	0.0184261	0.00775359	0.166796	0.00629483	4	4	3	2	4	4	3	4	0.0070879	-0.0899734	-0.00745897
Q9Z0X1	K188	Aifm1	Apoptosis-inducing factor 1, mitochondrial	_LWFSDDPNVTK[+42]TLQFR_	LWFSDDPNVTKTLQFR	1	TRUE	Mitochondria	0.8663	0.5757	0.2842	0.4774	0.6312	0.8638	0.6147	0.7866	0.4819	0.5851	0.4834	0.7796	0.6787	0.5116	0.0213734	0.0103231	0.0301896	0.0456576	0.0021166	0.0126985	0.00470022	0.00571811	0.0251655	0.0116549	0.0414934	0.057395	NA	0.0132052	0.00276542	0.00704606	3	2	2	2	1	2	2	3	0.0399395	0.0254894	-0.0023754
Q9Z0X1	K254	Aifm1	Apoptosis-inducing factor 1, mitochondrial	_K[+42]C[+57]LIATGGTPR_	KCLIATGGTPR	1	TRUE	Mitochondria	0.1119	0.4376	0.2675	0.7391	0.1485	0.1333	0.0244	0.6466	0.7192	0.7128	0.0657	0.5924	0.9619	0.3771	0.0195827	0.00374977	0.0276596	0.0192142	0.0285108	0.0115466	0.0351155	0.00948029	0.0102373	0.00275151	0.0264385	0.0132129	0.0188799	0.0079105	0.0285455	0.00759005	4	4	3	3	4	4	4	4	0.00973395	-0.0074559	-0.00779683
Q9Z0X1	K407	Aifm1	Apoptosis-inducing factor 1, mitochondrial	_LAK[+42]TGGLEIDSDFGGFR_	LAKTGGLEIDSDFGGFR	1	TRUE	Mitochondria	0.4949	0.0661	0.1283	0.6535	0.0322	0.2282	0.6115	0.2091	0.5361	0.4699	0.3454	0.4631	0.8465	0.0559	0.0469715	0.0412986	0.0676999	0.0305044	0.062473	0.0482206	0.0869196	0.0441128	0.0125321	0.0170805	0.0514069	0.0123665	0.00583984	0.00845391	0.0631378	0.0092391	4	4	4	4	4	4	4	4	-0.0136084	-0.0192197	-0.00692191
Q9Z0X1	K605	Aifm1	Apoptosis-inducing factor 1, mitochondrial	_VAK[+42]LFNIHED_	VAKLFNIHED	1	TRUE	Mitochondria	0.1865	0.7908	0.1348	0.9928	0.4483	0.341	0.4365	0.8321	0.1568	0.5911	0.1332	0.6383	0.6319	0.7177	0.306703	0.200126	0.46508	0.56543	0.253737	0.457584	0.471002	0.124274	0.206827	0.150419	0.624936	0.379744	0.298957	0.295594	0.542374	0.150645	4	4	2	3	3	3	2	3	0.441156	-0.00592204	-0.257458
Q9WTP6	K117	Ak2	Adenylate kinase 2, mitochondrial	_QAEMLDDLMEK[+42]R_	QAEMLDDLMEKR	1	TRUE	Mitochondria	0.2666	0.7423	0.386	NA	0.3857	0.7421	0.6713	0.6645	0.3705	0.2898	0.2816	0.6871	0.686	0.1192	0.0195069	0.0134024	0.00520007	0.0076403	0.0120866	0.0224924	0.0382542	0.116343	0.0265945	0.00730997	NA	0.00419522	0.0104597	0.0129206	NA	0.193516	3	4	1	3	2	4	1	4	-0.108703	-0.0330541	-0.00909002
Q9WTP6	K184	Ak2	Adenylate kinase 2, mitochondrial	_RSDDNEK[+42]ALK[+42]TR_	RSDDNEKALKTR	2	TRUE	Mitochondria	0.1552	0.2448	0.0015	0.6748	0.6253	0.0029	0.8326	0.5879	0.1097	0.4467	0.633	0.3936	0.5363	0.254	0.0587822	0.0681998	0.135926	0.0886689	0.215317	0.3101	0.0892337	0.0399264	0.0300485	0.0671686	0.137566	0.0137454	0.199297	0.287813	0.0129189	0.0067797	3	4	4	3	4	3	2	4	0.0487425	0.0466927	-0.2419
Q9WTP6	K34	Ak2	Adenylate kinase 2, mitochondrial	_AVLLGPPGAGK[+42]GTQAPK[+42]LAE_	AVLLGPPGAGKGTQAPKLAE	2	TRUE	Mitochondria	0.2204	0.3747	0.6678	0.7617	0.2207	0.0557	0.2982	0.3174	0.5012	0.848	0.318	0.3845	0.9492	0.6851	0.00860444	0.0329472	0.0202206	0.00537263	0.0215328	0.00456216	0.0243273	0.0076018	0.00946272	0.0418456	0.0224272	0.00218693	0.0249068	0.00263841	0.0115923	0.0080768	4	3	3	3	3	4	4	4	-0.00222917	-0.00410666	0.0283851
Q9WTP7	K146	Ak3	GTP:AMP phosphotransferase AK3, mitochondrial	_FNPPK[+42]TVGIDDLTGEPLIQR_	FNPPKTVGIDDLTGEPLIQR	1	TRUE	Mitochondria	0.3046	0.9238	0.2073	0.6845	0.0925	0.3535	0.8122	0.0042	0.1762	0.0619	0.285	0.029	0.0044	0.7419	0.303596	0.282784	0.495362	0.178482	0.297215	0.201771	0.541725	0.38694	0.11505	0.121985	0.0694875	0.101144	0.0561299	0.0772245	0.205933	0.228933	4	4	4	3	4	4	4	4	-0.208458	-0.0463625	0.0810129
Q9WTP7	K34	Ak3	GTP:AMP phosphotransferase AK3, mitochondrial	_LK[+42]HLSSGDLLR_	LKHLSSGDLLR	1	TRUE	Mitochondria	0.351	0.2552	0.1128	0.6102	0.266	NA	0.4357	0.9853	0.7455	0.0257	0.2213	0.9404	0.4916	0.544	0.143097	0.100723	0.136167	0.137766	0.0772313	0.205163	0.25539	0.273389	0.084178	0.00997118	0.138612	0.0431836	0.0252038	0.17151	NA	NA	4	3	2	3	3	4	1	1	-0.135622	-0.119223	-0.104439
Q9WTP7	K80	Ak3	GTP:AMP phosphotransferase AK3, mitochondrial	_LK[+42]TLTQC[+57]SWLLDGFPR_	LKTLTQCSWLLDGFPR	1	TRUE	Mitochondria	0.0476	0.2027	0.1725	0.644	0.7625	0.4309	0.6028	0.2431	0.4681	0.4992	0.2369	0.1597	0.2862	0.0343	0.0317157	0.03558	0.430726	0.0224674	0.0637903	0.0734175	0.0213358	0.0552091	0.00473216	0.0132575	0.534195	0.0120255	0.0449351	0.0252332	NA	0.0333703	4	4	2	3	3	3	1	4	-0.0327417	0.40939	-0.0378375
Q9WUR9	K60	Ak4	Adenylate kinase 4, mitochondrial	_K[+42]GLLVPDHVITR_	KGLLVPDHVITR	1	TRUE	Mitochondria	0.0135	0.5764	0.9315	0.3971	0.1604	0.2791	0.2029	0.8833	0.455	0.658	0.0747	0.7878	0.5283	0.3497	0.121178	0.166676	0.104006	0.114179	0.145976	0.0893564	0.163482	0.117823	0.0556818	0.030865	0.108556	0.0302134	0.0628683	0.0323552	0.00362138	0.0635307	4	4	4	3	4	4	3	4	-0.00364383	-0.059476	0.0773196
O08715	K44	Akap1	A-kinase anchor protein 1, mitochondrial	_TLK[+42]VGPAIK[+42]DR_	TLKVGPAIKDR	2	TRUE	Mitochondria	0.7619	0.8631	0.4829	0.9248	0.4838	0.6781	0.9861	0.3863	0.5418	0.4778	0.5238	0.4125	0.4488	0.1118	0.0256332	0.0260344	0.062789	0.00774429	0.0283243	0.0196921	0.0719259	0.0413437	0.0168694	0.0336011	0.070331	0.00823867	0.0189374	0.00420079	0.0987141	0.056151	3	3	2	2	3	3	2	3	-0.0335994	-0.00913689	0.00634231
Q8CG76	K120	Akr7a2	Aflatoxin B1 aldehyde reductase member 2	_GK[+42]SLK[+42]PDSIR_	GKSLKPDSIR	2	TRUE	Golgi	0.0896	0.0798	0.3618	0.7154	0.5865	0.1947	0.4775	0.8888	0.692	0.0184	0.7616	0.7198	0.2152	0.0462	0.226908	0.188316	0.203888	0.195725	0.134631	0.117076	0.225935	0.139193	0.0795928	0.036556	0.0930315	0.0150023	0.0366185	0.0489237	0.0317031	0.0944679	4	3	4	3	4	4	3	4	0.0565319	-0.0220479	0.0712398
Q8CG76	K123	Akr7a2	Aflatoxin B1 aldehyde reductase member 2	_GK[+42]SLK[+42]PDSIR_	GKSLKPDSIR	2	TRUE	Golgi	0.2746	0.6403	0.249	0.879	0.3346	0.3443	0.384	0.8309	0.4078	0.72	0.5146	0.8581	0.7959	0.2153	0.32089	0.211996	0.295257	0.337321	0.251223	0.0972311	0.326693	0.154047	0.157658	0.136292	0.224999	0.27165	0.23535	0.0782525	0.325492	0.0849876	4	3	4	3	4	3	4	4	0.183274	-0.0314361	0.114765
Q8CG76	K286	Akr7a2	Aflatoxin B1 aldehyde reductase member 2	_K[+42]ALQTTYGTNAPR_	KALQTTYGTNAPR	1	TRUE	Golgi	0.0393	0.6648	0.0065	0.9861	0.4579	0.0635	0.0663	0.7253	0.0087	0.6749	0.0671	0.9402	0.7061	0.5103	0.181942	0.0639247	0.173312	0.129417	0.22102	0.159976	0.175701	0.0326838	0.0997898	0.0338416	0.196739	0.0407842	0.139602	0.0648655	0.123334	0.0147779	4	4	4	3	4	4	3	4	0.0967329	-0.00238996	-0.0960515
O35945	K490	Aldh1a7	Aldehyde dehydrogenase, cytosolic 1	_LK[+42]TVAMQISQK[+42]NS_	LKTVAMQISQKNS	2	TRUE	Cytoplasm	0.1389	0.6408	0.6824	0.0499	0.5286	0.1237	0.5089	0.36	0.9298	0.198	0.6162	0.0004	0.1525	0.6679	0.416084	0.442335	0.302892	0.391002	0.390508	0.345475	0.200676	0.350397	0.0150434	0.0732551	0.0287083	0.177634	0.103055	0.086753	NA	0.0630498	4	4	4	3	4	4	1	4	0.0406055	0.102217	0.0968609
O35945	K499	Aldh1a7	Aldehyde dehydrogenase, cytosolic 1	_LK[+42]TVAMQISQK[+42]NS_	LKTVAMQISQKNS	2	TRUE	Cytoplasm	0.8795	0.1492	0.7616	0.203	0.5616	0.389	0.1468	0.3474	0.5902	0.9056	0.9819	0.6087	0.2005	0.9259	0.110824	0.180272	0.126704	0.181726	0.232692	0.187044	0.24698	0.161845	0.0415051	0.0723286	0.0416835	0.0995854	0.141403	0.0457783	0.16218	0.0758901	4	4	4	4	4	4	3	4	0.0198809	-0.120277	-0.00677162
Q9CZS1	K274	Aldh1b1	Aldehyde dehydrogenase X, mitochondrial	_VGHLIQK[+42]AAGESNLK[+42]R_	VGHLIQKAAGESNLKR	2	TRUE	Mitochondria	0.4647	0.2141	0.1116	0.9876	0.6743	0.7239	0.0263	0.0632	0.2604	0.901	0.0941	0.0039	0.848	0.5007	0.0140006	0.0387687	0.039413	0.0140087	0.03579	0.0268943	0.0399604	0.0518492	0.00823369	0.0147632	0.00254188	0.017052	0.0302633	0.0266045	0.0567388	0.0300906	4	4	3	3	4	4	4	4	-0.0378405	-0.000547373	0.0118745
Q9CZS1	K385	Aldh1b1	Aldehyde dehydrogenase X, mitochondrial	_GAK[+42]LLC[+57]GGER_	GAKLLCGGER	1	TRUE	Mitochondria	0.6833	0.8711	0.8082	0.7469	0.7882	0.9443	0.3919	0.365	0.3752	0.3095	0.1008	0.4368	0.376	0.4239	0.0841964	0.141136	0.0101043	0.0233708	0.075641	0.102164	0.0298249	0.0277838	0.0740517	0.0987734	NA	0.0098825	0.0502571	0.152794	0.0461629	0.0280019	4	4	1	3	3	4	3	4	-0.00441302	-0.0197205	0.0389723
Q9CZS1	K401	Aldh1b1	Aldehyde dehydrogenase X, mitochondrial	_GFFIK[+42]PTVFGDVQDGMR_	GFFIKPTVFGDVQDGMR	1	TRUE	Mitochondria	0.5587	NA	0.0618	0.4396	0.3866	0.3025	NA	0.1725	0.3635	NA	NA	0.5197	0.394	0.4096	0.00965076	0.00496285	0.006501	0.0185612	0.00179563	0.0104296	0.0105572	0.00607017	NA	NA	0.00273613	NA	NA	0.00680777	NA	0.0028226	1	1	2	1	1	3	1	3	0.0124911	-0.00405621	-0.00546675
Q8R0Y6	K174	Aldh1l1	Cytosolic 10-formyltetrahydrofolate dehydrogenase	_GIK[+42]GMVQAVR_	GIKGMVQAVR	1	TRUE	Cytoplasm	0.4073	0.1522	0.3865	0.2689	0.3495	0.8833	0.4715	0.2543	0.3896	0.7878	0.5017	0.1088	0.7889	0.7942	0.0396705	0.158152	0.00714652	0.0264789	0.00923704	0.0213522	0.0117444	0.0122837	0.0342759	0.306521	0.00444001	0.0306076	0.0142563	0.0191605	0.00539028	0.00393633	4	4	4	3	4	4	3	4	0.0141952	-0.00459785	0.1368
Q8R0Y6	K241	Aldh1l1	Cytosolic 10-formyltetrahydrofolate dehydrogenase	_AC[+57]GQK[+42]LTFFNSTLNTSGLVAQGE_	ACGQKLTFFNSTLNTSGLVAQGE	1	TRUE	Cytoplasm	0.7548	0.5223	0.0942	0.3485	0.4149	0.7943	0.3695	0.6702	0.6821	0.1337	0.315	0.7834	0.8787	0.4265	0.51055	0.400161	0.466216	0.538831	0.451078	0.333848	0.222832	0.264792	0.126796	0.0489188	0.154437	0.139151	0.0863844	0.25761	0.237632	0.146615	2	2	2	2	4	2	2	4	0.274039	0.243383	0.0663131
Q8R0Y6	K290	Aldh1l1	Cytosolic 10-formyltetrahydrofolate dehydrogenase	_MLLVK[+42]NIQLE_	MLLVKNIQLE	1	TRUE	Cytoplasm	0.0905	0.3618	0.3651	0.3567	0.0111	0.4301	0.9904	0.501	0.4841	0.35	0.8904	0.5112	0.8186	0.1271	0.047077	0.0469624	0.041897	0.0485833	0.0402251	0.0654007	0.154453	0.0590285	0.010446	0.0150045	0.0105385	0.0140723	0.0091477	0.0104808	0.225245	0.0135028	4	4	4	3	4	4	4	4	-0.0104451	-0.112556	-0.0184384
Q8R0Y6	K48	Aldh1l1	Cytosolic 10-formyltetrahydrofolate dehydrogenase	_K[+42]DGVPVFK[+42]FPR_	KDGVPVFKFPR	2	TRUE	Cytoplasm	0.6832	0.0853	0.5842	0.4052	0.8698	0.6113	0.0007	0.4189	0.8564	0.6747	0.1309	0.0166	0.8048	0.5986	0.285254	0.108096	0.145632	0.21212	0.163601	0.146012	0.203468	0.166655	0.0491729	0.0245773	0.0551589	0.115437	0.107521	0.175243	0.0825538	0.0649761	4	4	3	3	4	4	2	3	0.0454643	-0.0578362	-0.0379162
Q8R0Y6	K55	Aldh1l1	Cytosolic 10-formyltetrahydrofolate dehydrogenase	_K[+42]DGVPVFK[+42]FPR_	KDGVPVFKFPR	2	TRUE	Cytoplasm	0.9014	0.6092	0.1087	NA	0.7143	NA	0.571	0.4678	0.5679	0.5867	0.5331	0.1714	0.5968	0.6074	0.274725	0.200887	0.0238613	0.104991	0.383966	0.235022	0.0117111	0.530064	0.125357	0.171482	NA	0.0598633	0.400482	0.298636	NA	NA	4	2	1	2	2	2	1	1	-0.425073	0.0121502	-0.0341348
Q8R0Y6	K733	Aldh1l1	Cytosolic 10-formyltetrahydrofolate dehydrogenase	_VGK[+42]MK[+42]IGNPLDR_	VGKMKIGNPLDR	2	TRUE	Cytoplasm	0.2573	0.5397	0.9824	0.9931	0.3304	0.0148	0.6669	0.1789	0.0511	0.5215	0.2924	0.4823	0.5972	0.0943	0.18722	0.107543	0.041132	0.0122372	0.07653	0.021784	0.0409721	0.0123142	0.324549	0.136885	0.030349	0.00489519	0.103175	0.00673069	0.0164879	0.0039259	4	4	3	3	4	4	4	4	-7.7e-05	0.000159838	0.0857594
Q8R0Y6	K735	Aldh1l1	Cytosolic 10-formyltetrahydrofolate dehydrogenase	_VGK[+42]MK[+42]IGNPLDR_	VGKMKIGNPLDR	2	TRUE	Cytoplasm	0.1005	0.537	0.2026	0.1578	0.5774	0.1635	0.1527	0.1946	0.788	0.1421	0.789	0.9437	0.5116	0.1351	0.00934337	0.115454	0.00880159	0.09358	0.0209843	0.0122931	0.113385	0.0104454	0.0101054	0.10609	0.00734544	0.0940697	0.0285371	0.0075443	0.10415	0.00981525	3	4	3	3	4	4	3	3	0.0831346	-0.104583	0.103161
P47738	K282	Aldh2	Aldehyde dehydrogenase, mitochondrial	_VGHLIQVAAGSSNLK[+42]R_	VGHLIQVAAGSSNLKR	1	TRUE	Mitochondria	0.0614	0.053	0.6425	NA	0.6162	0.8106	0.2326	0.3205	0.7963	NA	0.3094	0.2954	NA	0.4438	0.0582009	0.00626789	0.0135393	0.286569	0.282339	0.616012	0.662654	0.48957	0.0645013	0.00530858	0.00498058	0.417291	NA	0.395769	NA	0.460977	4	3	3	3	1	2	1	2	-0.203001	-0.649115	-0.609744
P47738	K385	Aldh2	Aldehyde dehydrogenase, mitochondrial	_GAK[+42]LLC[+57]GGGAAADR_	GAKLLCGGGAAADR	1	TRUE	Mitochondria	0.2622	0.3315	0.2757	0.6314	0.7527	0.2075	0.7066	0.8821	0.1917	0.4197	0.5358	0.1258	0.4333	0.3974	0.00619708	0.00942836	0.00554136	0.00499032	0.00337626	0.00276273	0.00829049	0.144017	0.000186266	0.010652	0.000312952	0.00457738	0.00313257	0.0016135	0.00706503	0.192062	2	4	2	3	2	4	4	4	-0.139027	-0.00274914	0.00666563
P47738	K416	Aldh2	Aldehyde dehydrogenase, mitochondrial	_GYFIQPTVFGDVK[+42]DGMTIAK[+42]E_	GYFIQPTVFGDVKDGMTIAKE	2	TRUE	Mitochondria	0.1352	0.3347	0.4964	NA	0.5802	0.6398	0.7315	0.7434	0.1707	0.3151	0.6315	0.8935	0.0017	0.3543	0.237001	0.166865	0.171469	0.122501	0.0437191	0.0589056	0.0579813	0.236072	0.374739	0.114341	NA	0.112959	0.0106011	0.0508701	NA	0.228943	3	4	1	3	4	4	1	2	-0.11357	0.113488	0.10796
P47738	K416	Aldh2	Aldehyde dehydrogenase, mitochondrial	_GYFIQPTVFGDVK[+42]DGMTIAK[+42]EE_	GYFIQPTVFGDVKDGMTIAKEE	2	TRUE	Mitochondria	0.072	0.1543	0.3328	0.5845	0.1207	0.3188	0.101	0.5857	0.2609	0.0756	0.039	0.4532	0.7363	0.6768	0.0447988	0.0746049	0.0640856	0.0523871	0.0708255	0.0455595	0.0525947	0.0671016	0.0306083	0.00334808	0.0371078	0.0165563	0.00912233	0.0264285	0.0143451	0.0225105	4	4	4	4	4	4	4	4	-0.0147146	0.0114909	0.0290454
P47738	K508	Aldh2	Aldehyde dehydrogenase, mitochondrial	_VK[+42]TVTVK_	VKTVTVK	2	TRUE	Mitochondria	0.013	0.1539	0.0915	0.7678	0.4178	0.6821	0.5508	0.1749	0.1281	0.1248	0.1328	0.423	0.3124	0.0358	0.305848	0.226194	0.171333	0.46921	0.107369	0.0888707	0.142787	0.171558	0.242771	0.0680398	0.116316	0.273741	0.0157465	0.039503	0.0322375	0.0849975	4	4	3	2	4	4	2	4	0.297653	0.0285453	0.137323
P47738	K517	Aldh2	Aldehyde dehydrogenase, mitochondrial	_VK[+42]TVTVK[+42]VPQK[+42]NS_	VKTVTVKVPQKNS	3	TRUE	Mitochondria	0.38	0.7097	0.4365	0.3289	0.7482	0.6002	0.9589	0.2214	0.6099	0.6682	0.5343	0.4007	0.7724	0.3065	0.0157169	0.0163171	0.0281668	0.0116293	0.0227657	0.0294281	0.0141427	0.021018	0.0198487	0.0102183	0.0190812	0.0074168	0.030159	0.0257193	0.0132147	0.0177681	4	4	4	3	4	4	3	4	-0.00938863	0.0140241	-0.013111
P47738	K75	Aldh2	Aldehyde dehydrogenase, mitochondrial	_GNK[+42]EDVDK[+42]AVK[+42]AAR_	GNKEDVDKAVKAAR	3	TRUE	Mitochondria	0.3814	0.348	0.8227	0.9351	0.6713	0.3063	0.4459	0.4218	0.6657	0.9524	0.3577	0.1623	0.901	0.8282	0.0407698	0.0511757	0.315479	0.126088	0.277906	0.161782	0.295492	0.100394	0.0153036	0.0204199	0.3446	0.151079	0.465686	0.233358	0.321177	0.136487	4	4	4	3	4	4	4	4	0.0256932	0.0199872	-0.110607
P47738	K83	Aldh2	Aldehyde dehydrogenase, mitochondrial	_GNK[+42]EDVDK[+42]AVK[+42]AAR_	GNKEDVDKAVKAAR	3	TRUE	Mitochondria	0.2839	0.3163	0.2635	0.4308	0.3198	0.2744	0.6117	0.4724	0.3634	0.2154	0.2505	0.7257	0.5567	0.5447	0.00761189	0.0113481	0.0105839	0.0436488	0.0310961	0.276316	0.312671	0.00598297	0.00818358	0.0113112	0.011463	0.0519871	0.0421833	0.456883	0.436206	0.00205276	4	4	2	2	4	3	2	3	0.0376659	-0.302087	-0.264968
P47740	K175	Aldh3a2	Fatty aldehyde dehydrogenase	_TTELLK[+42]QR_	TTELLKQR	1	TRUE	Membrane	0.5096	0.3888	0.8317	NA	0.6337	0.1242	0.4466	0.6052	0.8745	0.3864	0.5227	NA	0.339	0.9459	0.133841	0.300926	0.80004	0.478548	0.315272	0.456032	0.726642	0.415205	0.0281089	0.26372	NA	0.367631	0.233227	0.316894	NA	0.050229	2	4	1	2	2	3	1	2	0.0633431	0.0733975	-0.155107
P47740	K262	Aldh3a2	Fatty aldehyde dehydrogenase	_ASLQNQIVQK[+42]IK[+42]E_	ASLQNQIVQKIKE	2	TRUE	Membrane	0.5964	0.8082	0.3671	0.9405	0.2346	0.029	0.4316	0.101	0.0287	0.8371	0.2719	0.9839	0.7887	0.0142	0.288321	0.16045	0.291826	0.0558698	0.329018	0.204385	0.302354	0.086004	0.267868	0.142423	0.198139	0.0183718	0.176569	0.0664788	0.134802	0.0491498	4	4	4	3	4	4	3	4	-0.0301342	-0.0105288	-0.0439344
P47740	K274	Aldh3a2	Fatty aldehyde dehydrogenase	_NIK[+42]ASPDYER_	NIKASPDYER	1	TRUE	Membrane	0.3885	0.5146	0.5821	0.361	0.6155	0.6314	0.9194	0.4261	0.6482	0.4979	0.3586	0.4591	0.4274	0.6676	0.0238309	0.0257246	0.069761	0.0115493	0.0119446	0.014827	0.0146408	0.0219638	0.0283962	0.0219575	0.113375	0.0109538	0.0047704	0.00823026	0.00487346	0.0285744	4	4	3	3	3	4	4	4	-0.0104145	0.0551202	0.0108976
P47740	K369	Aldh3a2	Fatty aldehyde dehydrogenase	_NNK[+42]LIK[+42]R_	NNKLIKR	2	TRUE	Membrane	0.4101	0.3781	0.3021	0.2557	0.3219	0.2715	0.4544	0.2301	0.3249	0.2684	0.3768	0.3386	0.6407	0.4542	0.0668331	0.0258203	0.0152949	0.00232739	0.0250596	0.14698	0.0810848	0.0263988	0.0818243	0.0304423	0.0115611	0.00103423	0.0318845	0.226338	0.0861614	0.027107	4	3	3	2	4	3	4	4	-0.0240714	-0.0657899	-0.121159
P47740	K51	Aldh3a2	Fatty aldehyde dehydrogenase	_ILAAIAADLSK[+42]SE_	ILAAIAADLSKSE	1	TRUE	Membrane	0.4088	0.2335	0.8538	0.0272	0.0258	0.0708	0.7343	0.0007	0.0092	0.115	0.3233	0.4635	0.002	0.0187	0.0531194	0.0423437	0.070315	0.0207606	0.0224412	0.0591952	0.0396841	0.0195708	0.0372622	0.033099	0.00796988	0.00452068	0.00841575	0.018593	0.00890195	0.00968705	2	4	3	3	3	4	2	4	0.0011898	0.0306309	-0.0168515
Q8CHT0	K113	Aldh4a1	Delta-1-pyrroline-5-carboxylate dehydrogenase, mitochondrial	_K[+42]EWDLK[+42]PMADR_	KEWDLKPMADR	2	TRUE	Mitochondria	0.2822	0.4758	0.8964	0.436	0.5272	0.4718	0.237	0.3814	0.4337	0.3832	0.8575	0.2194	0.3414	0.3805	0.0394443	0.062807	0.202275	0.0664216	0.0542965	0.041283	0.0437406	0.0628064	0.0306363	0.0180785	0.2372	0.032818	0.0135689	0.0296262	0.00425861	0.0310079	4	4	3	3	3	3	2	3	0.00361515	0.158535	0.021524
Q8CHT0	K118	Aldh4a1	Delta-1-pyrroline-5-carboxylate dehydrogenase, mitochondrial	_WDLK[+42]PMADR_	WDLKPMADR	1	TRUE	Mitochondria	0.6082	0.1451	0.575	0.8581	0.0466	0.527	0.0745	0.8173	0.6439	0.0927	0.6801	0.1987	0.1056	0.7971	0.146843	0.219977	0.258402	0.236537	0.104893	0.254671	0.283588	0.226799	0.0266916	0.0623824	0.152491	0.0174679	0.0424147	0.112142	0.170619	0.023465	4	4	3	3	4	4	3	4	0.00973789	-0.0251868	-0.0346931
Q8CHT0	K118	Aldh4a1	Delta-1-pyrroline-5-carboxylate dehydrogenase, mitochondrial	_K[+42]EWDLK[+42]PMADR_	KEWDLKPMADR	2	TRUE	Mitochondria	0.8039	0.0643	0.594	0.8677	0.7695	0.788	0.0917	0.9075	0.5075	0.7197	0.8788	0.1	0.7768	0.9453	0.0304437	0.0397428	0.0412899	0.0406526	0.0431023	0.0411459	0.039199	0.0360446	0.006587	0.00652694	0.00280119	0.00626582	0.00758946	0.00769528	0.0154152	0.0094065	4	4	2	2	3	3	2	3	0.00460795	0.00209098	-0.00140301
Q8CHT0	K129	Aldh4a1	Delta-1-pyrroline-5-carboxylate dehydrogenase, mitochondrial	_AQVFLK[+42]AADMLSGPR_	AQVFLKAADMLSGPR	1	TRUE	Mitochondria	0.921	0.7138	0.5277	0.6508	0.7138	0.1332	0.9042	0.1402	0.6378	0.1981	0.2837	0.1426	0.2444	0.3134	0.0210642	0.0219982	0.0541769	0.0149408	0.0257169	0.02137	0.0741761	0.0185499	0.0120657	0.00872109	0.0365505	0.00583484	0.0209713	0.0084466	0.0636249	0.00762761	4	4	3	3	4	4	4	4	-0.00360907	-0.0199992	0.000628166
Q8CHT0	K436	Aldh4a1	Delta-1-pyrroline-5-carboxylate dehydrogenase, mitochondrial	_SK[+42]DPQEPIMK[+42]EE_	SKDPQEPIMKEE	2	TRUE	Mitochondria	0.6069	0.5447	0.6772	0.9296	NA	0.871	0.768	0.6683	0.4656	0.2556	0.7839	0.6539	0.4926	0.321	0.115058	0.244727	0.293035	0.180793	0.111481	0.00336993	0.27408	0.247662	NA	0.277519	0.320894	0.0799404	0.0033626	NA	0.155646	0.179021	1	2	4	2	2	1	3	2	-0.0668697	0.0189548	0.241357
Q8CHT0	K530	Aldh4a1	Delta-1-pyrroline-5-carboxylate dehydrogenase, mitochondrial	_ASGTNDK[+42]PGGPHYILR_	ASGTNDKPGGPHYILR	1	TRUE	Mitochondria	0.8337	0.0735	0.3741	0.2825	0.2438	0.6722	0.8623	0.6081	0.3261	0.2327	0.2758	0.2707	0.2613	0.2767	0.00555335	0.00514636	0.142699	0.33759	0.00244552	0.00583528	0.00913364	0.0128085	0.0028045	0.00351295	0.229343	0.562698	0.000612207	0.005211	0.0100604	0.0116291	4	4	3	3	4	4	4	3	0.324782	0.133565	-0.000688928
Q8BWF0	K347	Aldh5a1	Succinate-semialdehyde dehydrogenase, mitochondrial	_GIHDSFVTK[+42]FAE_	GIHDSFVTKFAE	1	TRUE	Mitochondria	0.4691	0.3723	0.0965	0.4999	0.5942	NA	0.0876	0.4673	0.2963	NA	0.4431	0.1511	0.4854	0.5599	0.0142274	0.054175	0.269128	0.0131425	0.0250283	0.12624	0.0342281	0.015716	0.00820328	0.0279921	0.249069	NA	NA	0.111576	NA	0.000320942	3	2	3	1	1	2	1	2	-0.00257357	0.2349	-0.072065
Q9EQ20	K129	Aldh6a1	Methylmalonate-semialdehyde dehydrogenase [acylating], mitochondrial	_QGK[+42]TLADAEGDVFR_	QGKTLADAEGDVFR	1	TRUE	Mitochondria	0.4459	0.0558	0.0101	0.2735	0.2114	0.5259	0.0223	0.1214	0.1167	0.535	0.017	0.1402	0.5012	0.3853	0.0444718	0.0701101	0.0728571	0.0427612	0.0899385	0.0574769	0.112411	0.0914271	0.0125033	0.0111877	0.0309853	0.0124116	0.0363295	0.0288852	0.0578618	0.0232212	4	4	4	4	4	4	4	4	-0.0486659	-0.0395538	0.0126332
Q9EQ20	K331	Aldh6a1	Methylmalonate-semialdehyde dehydrogenase [acylating], mitochondrial	_AK[+42]K[+42]WLPELVDR_	AKKWLPELVDR	2	TRUE	Mitochondria	0.9467	0.908	0.1282	0.935	0.7282	0.0756	0.7281	0.165	0.0463	0.8772	0.2764	0.8603	0.9502	0.2115	0.355988	0.433518	0.389878	0.726298	0.374865	0.451268	0.415885	0.872447	0.149048	0.398695	0.331725	0.0888354	0.27563	0.3164	0.398651	0.114604	4	4	3	3	4	4	3	4	-0.146149	-0.0260073	-0.0177497
Q9EQ20	K52	Aldh6a1	Methylmalonate-semialdehyde dehydrogenase [acylating], mitochondrial	_SK[+42]SDK[+42]WIDIHNPATNE_	SKSDKWIDIHNPATNE	2	TRUE	Mitochondria	0.5897	0.7335	0.5549	NA	0.2788	0.7211	0.6601	0.0823	0.3703	NA	0.804	NA	0.0005	0.8757	0.00462382	0.0150931	0.0159023	0.00946287	0.00426015	0.00813936	0.0345869	0.0710025	NA	0.0144571	0.000683628	NA	0.00080527	0.00546265	NA	0.0830494	1	2	2	1	3	2	1	4	-0.0615396	-0.0186846	0.00695374
Q9EQ20	K55	Aldh6a1	Methylmalonate-semialdehyde dehydrogenase [acylating], mitochondrial	_SK[+42]SDK[+42]WIDIHNPATNE_	SKSDKWIDIHNPATNE	2	TRUE	Mitochondria	NA	0.26	0.7272	NA	0.3083	0.6904	NA	0.9552	0.749	0.2773	0.6534	NA	0.8326	0.6904	0.00276271	0.0246445	0.330934	0.371296	0.374211	0.0686044	0.0288097	0.215548	NA	NA	NA	0.467521	0.131241	NA	NA	0.288374	1	1	1	2	2	1	1	2	0.155748	0.302124	-0.0439599
Q9DBF1	K124	Aldh7a1	Alpha-aminoadipic semialdehyde dehydrogenase	_K[+42]IQLLGR_	KIQLLGR	1	TRUE	Cytoplasm	0.4567	0.7866	0.001	0.9639	0.9708	0.2798	0.4262	0.0029	0.0199	0.1022	0.4081	0.1671	0.1024	0.7893	0.43203	0.635882	0.0503463	0.554249	0.51732	0.508358	0.0521289	0.0956157	0.388186	0.092428	0.055854	0.12209	0.392758	0.256456	0.0313154	0.0550195	3	3	3	3	4	4	3	4	0.458634	-0.00178267	0.127524
Q9DBF1	K280	Aldh7a1	Alpha-aminoadipic semialdehyde dehydrogenase	_VNLLSFTGSTQVGK[+42]E_	VNLLSFTGSTQVGKE	1	TRUE	Cytoplasm	0.698	0.0424	0.0824	0.7972	0.0699	0.8804	0.9032	0.221	0.241	0.0307	0.2496	0.88	0.0422	0.4038	0.0783243	0.0801904	0.0757326	0.106286	0.148769	0.0867279	0.0712459	0.069354	0.0208275	0.0207732	0.0254804	0.0327645	0.0507441	0.0244903	0.0216048	0.010662	4	4	4	3	4	4	4	4	0.0369315	0.00448674	-0.00653753
Q9DBF1	K452	Aldh7a1	Alpha-aminoadipic semialdehyde dehydrogenase	_VK[+42]QGLSSSIFTK[+42]DLGR_	VKQGLSSSIFTKDLGR	2	TRUE	Cytoplasm	0.4985	0.9009	0.3839	0.088	0.4655	0.6195	0.3585	0.0443	0.4758	0.042	0.1463	0.3724	0.2571	0.3056	0.131002	0.0156051	0.257895	0.0417662	0.114792	0.0191496	0.718818	0.350927	0.192916	0.0057419	0.12694	0.0245126	0.158215	0.00328229	NA	0.547583	4	3	3	3	4	2	1	3	-0.309161	-0.460923	-0.00354453
Q9DBF1	K462	Aldh7a1	Alpha-aminoadipic semialdehyde dehydrogenase	_VK[+42]QGLSSSIFTK[+42]DLGR_	VKQGLSSSIFTKDLGR	2	TRUE	Cytoplasm	0.5152	0.8453	0.1057	0.3403	0.6863	0.935	0.4338	NA	0.3353	0.4065	0.3163	0.0431	0.0959	0.406	0.279588	0.105213	0.830564	0.0803051	0.334131	0.194207	0.586754	0.560942	0.345225	0.0363907	0.019657	0.00985043	0.409502	0.223644	0.390808	0.399632	4	3	3	3	4	2	4	3	-0.480637	0.24381	-0.0889941
Q9DBF1	K537	Aldh7a1	Alpha-aminoadipic semialdehyde dehydrogenase	_STC[+57]TINYSTSLPLAQGIK[+42]FQ_	STCTINYSTSLPLAQGIKFQ	1	TRUE	Cytoplasm	0.229	0.4336	0.2089	0.7465	0.3263	0.3887	0.7592	0.4526	0.01	0.3383	0.9583	0.5694	0.0807	0.161	0.0418168	0.0365528	0.0550212	0.0372654	0.0184476	0.0270681	0.0475941	0.065048	0.0315272	0.0112251	0.0166237	NA	0.0127442	0.00405052	0.0332047	0.0155774	2	4	3	1	2	3	3	4	-0.0277826	0.00742707	0.0094847
O09174	K100	Amacr	Alpha-methylacyl-CoA racemase	_TLLQDNPK[+42]LIYAR_	TLLQDNPKLIYAR	1	TRUE	Cytoplasm	0.1804	0.8507	0.3948	0.9453	0.3611	0.4198	0.5336	0.9293	0.6797	0.7898	0.621	0.4242	0.6156	0.5589	0.501263	0.31203	0.19524	0.231265	0.414804	0.140656	0.223083	0.101127	0.345394	0.0973597	0.263726	NA	0.456674	0.11289	NA	0.104832	2	2	2	1	2	3	1	3	0.130138	-0.0278433	0.171374
Q8CFA2	K254	Amt	Aminomethyltransferase, mitochondrial	_VK[+42]LAGLAAR_	VKLAGLAAR	1	TRUE	Mitochondria	0.1514	0.8492	0.0225	0.7323	0.2872	0.0831	0.5343	0.0568	0.0053	0.0265	0.2011	0.0216	0.0308	0.2102	0.121572	0.176723	0.583159	0.012947	0.137583	0.0552727	0.513667	0.28128	0.0871603	0.142861	0.28659	0.00225364	0.135806	0.0378219	0.186792	0.0989894	4	4	4	2	4	4	3	4	-0.268333	0.0694918	0.121451
Q9DCZ4	K51	Apoo	Apolipoprotein O	_GQSK[+42]YVEEPR_	GQSKYVEEPR	1	TRUE	Mitochondria	0.723	0.2295	0.0404	0.0382	0.2712	0.0226	0.7903	0.0557	0.0981	0.0159	0.5169	0.0219	0.0438	0.5551	0.0131645	0.0149843	0.0271129	0.00569891	0.0180668	0.0123047	0.0643517	0.0219471	0.00654292	0.011338	0.00629476	NA	0.00330369	0.00891982	0.0264749	0.00419085	4	4	4	1	4	4	3	4	-0.0162482	-0.0372389	0.00267955
P84084	K142	Arf5	ADP-ribosylation factor 5	_LTDK[+42]LGLQHLR_	LTDKLGLQHLR	1	TRUE	Cytoplasm	0.2577	0.198	0.1998	0.9773	0.5874	0.9293	0.6076	0.4944	0.282	0.3303	0.1801	0.9337	0.5678	0.5266	0.102849	0.130243	0.0976118	0.0574928	0.0624886	0.0493575	0.101861	0.0960835	0.0366131	0.0770116	0.0970625	0.0101288	0.0267376	0.0161757	NA	0.0423164	3	3	2	3	3	2	1	2	-0.0385908	-0.00424944	0.0808853
Q91WU5	K122	As3mt	Arsenite methyltransferase	_K[+42]FGFQAPNVTFLHGR_	KFGFQAPNVTFLHGR	1	TRUE	Cytoplasm	0.1866	0.9131	0.2234	0.2952	0.5095	0.6254	0.7536	0.0811	0.0615	0.4223	0.463	0.0518	0.1282	0.9264	0.0825492	0.0953646	0.197655	0.0584304	0.088989	0.0543519	0.143294	0.178251	0.0652267	0.0427664	0.0491138	0.0747147	0.0925522	0.0346203	0.0609027	0.10224	4	4	3	2	4	4	3	4	-0.11982	0.054361	0.0410127
Q925I1	K103	Atad3	ATPase family AAA domain-containing protein 3	_AAVEQLK[+42]SEQIR_	AAVEQLKSEQIR	1	TRUE	Mitochondria	NA	0.2649	0.3592	0.1855	0.3937	0.1292	NA	0.0774	0.6457	0.759	0.1446	0.3838	0.1815	NA	0.0167032	0.00965888	0.0358545	0.00630385	0.0694377	0.0311276	0.0605884	0.0192871	NA	NA	0.0149905	0.000633161	0.0344863	NA	0.0173843	0.0155397	1	1	3	2	4	1	2	2	-0.0129832	-0.0247339	-0.0214687
Q925I1	K423	Atad3	ATPase family AAA domain-containing protein 3	_ATEK[+42]ISEDLR_	ATEKISEDLR	1	TRUE	Mitochondria	0.7594	0.8165	0.3538	NA	0.4047	0.8552	0.3278	0.031	0.2841	0.9188	0.6575	0.8236	0.9917	0.8777	0.171417	0.0498434	0.129841	0.0383758	0.131212	0.0426109	0.109624	0.0926864	0.229431	0.0290055	0.000670241	0.0233209	0.162196	0.0296688	NA	0.0597521	3	4	2	2	3	3	1	2	-0.0543106	0.0202168	0.00723249
Q9CWJ9	K199	Atic	Bifunctional purine biosynthesis protein PURH	_K[+42]QYSK[+42]GISQMPLR_	KQYSKGISQMPLR	2	TRUE	Mitochondria	0.2301	0.9975	0.2405	0.0876	0.1644	0.569	0.0043	0.0059	0.4593	0.1622	0.0128	0.0775	0.135	0.2106	0.500343	0.279158	0.800101	0.144175	0.500794	0.20847	0.0340524	0.544004	0.0635155	0.0552466	0.210387	0.029512	0.226239	0.0645102	NA	0.518029	3	4	3	3	4	2	1	2	-0.399829	0.766048	0.0706883
Q9CWJ9	K461	Atic	Bifunctional purine biosynthesis protein PURH	_LAGDK[+42]ANSWWLR_	LAGDKANSWWLR	1	TRUE	Mitochondria	0.065	0.3398	0.7282	0.2701	0.1282	0.3588	0.4522	0.5364	0.0112	0.0163	0.6063	0.7021	0.7931	0.0837	0.135057	0.182797	0.115034	0.229647	0.100708	0.0515988	0.357463	0.167776	0.0392955	0.0936962	NA	0.134136	0.044723	0.0107453	0.139023	NA	3	4	1	3	4	3	3	1	0.0618706	-0.242429	0.131198
Q03265	K167	Atp5a1	ATP synthase subunit alpha, mitochondrial	_VVDALGNAIDGK[+42]GPIGSK[+42]TR_	VVDALGNAIDGKGPIGSKTR	2	TRUE	Mitochondria	0.4132	0.267	0.011	0.6122	0.6984	0.5675	0.4774	0.8512	0.1754	0.6679	0.052	0.8888	0.3747	0.4521	0.016535	0.00821758	0.0185273	0.0164924	0.0688279	0.0133196	0.00659837	0.00838603	0.0179754	0.00431181	0.0173644	0.00296622	0.0883951	NA	NA	0.00249705	4	3	3	3	2	1	1	4	0.00810638	0.0119289	-0.00510198
Q03265	K175	Atp5a1	ATP synthase subunit alpha, mitochondrial	_VGLK[+42]APGIIPR_	VGLKAPGIIPR	1	TRUE	Mitochondria	0.9463	0.363	0.6717	0.3467	0.3444	0.2879	0.2511	0.4076	0.161	0.4325	0.2856	0.3257	0.5175	0.3183	0.00471602	0.00302925	0.133486	0.00481054	0.0459149	0.00297404	0.0105916	0.00592311	0.0025634	0.000696523	0.240657	0.00296496	0.0836795	0.00140993	0.00724571	0.00340888	4	4	4	3	4	4	4	4	-0.00111257	0.122894	5.52e-05
Q03265	K194	Atp5a1	ATP synthase subunit alpha, mitochondrial	_EPMQTGIK[+42]AVDSLVPIGR_	EPMQTGIKAVDSLVPIGR	1	TRUE	Mitochondria	0.7624	0.4416	0.0831	0.7664	0.293	0.9354	0.4273	0.0947	0.996	0.1255	0.2855	0.1772	0.0777	0.3256	0.00453235	0.0097273	0.0114875	0.00159395	0.00280136	0.0130826	0.0137796	0.0131347	0.00410401	0.0114957	0.00812171	0.000363053	0.000907474	0.0178211	0.0123065	0.00902357	4	4	4	3	4	4	4	4	-0.0115407	-0.00229215	-0.00335528
Q03265	K194	Atp5a1	ATP synthase subunit alpha, mitochondrial	_ISVREPMQTGIK[+42]AVDSLVPIGR_	ISVREPMQTGIKAVDSLVPIGR	1	TRUE	Mitochondria	0.2979	0.2413	0.4452	0.9149	0.2229	0.5592	0.0101	0.7917	0.2776	0.6616	0.2558	0.6524	0.5012	0.7094	0.0980463	0.0301492	0.140183	0.0738587	0.350144	0.119174	0.113906	0.232275	0.0114022	0.0151626	0.159585	NA	0.328052	0.0988951	NA	0.161642	3	2	2	1	2	4	1	4	-0.158417	0.0262768	-0.089025
Q03265	K218	Atp5a1	ATP synthase subunit alpha, mitochondrial	_QTGK[+42]TSIAIDTIINQK[+42]R_	QTGKTSIAIDTIINQKR	2	TRUE	Mitochondria	0.6599	0.2142	0.341	0.0801	0.1981	0.5708	0.9327	0.0727	0.3827	0.2028	0.8001	0.1127	0.5996	0.824	0.196483	0.201807	0.0831922	0.218315	0.109056	0.244286	0.189384	0.161011	0.0992121	0.0691069	0.0116266	0.0959909	0.0774798	0.170124	0.0813951	0.0483304	4	4	3	3	4	4	4	4	0.0573037	-0.106192	-0.0424794
Q03265	K305	Atp5a1	ATP synthase subunit alpha, mitochondrial	_DNGK[+42]HALIIYDDLSK[+42]QAVAYR_	DNGKHALIIYDDLSKQAVAYR	2	TRUE	Mitochondria	0.8391	0.6029	0.1469	0.9982	0.4437	0.8666	0.4772	0.3374	0.5404	0.6977	0.7916	0.9794	0.7039	0.6642	0.297823	0.469813	0.292983	0.560861	0.222975	0.408357	0.292502	0.263169	0.199799	0.407514	0.298114	0.236914	0.185628	0.412398	0.286225	0.1736	4	4	4	2	4	4	4	4	0.297692	0.000481503	0.0614563
Q03265	K316	Atp5a1	ATP synthase subunit alpha, mitochondrial	_DNGK[+42]HALIIYDDLSK[+42]QAVAYR_	DNGKHALIIYDDLSKQAVAYR	2	TRUE	Mitochondria	0.648	0.378	0.8261	0.4013	0.3447	0.0963	0.7423	0.9772	0.4543	0.2452	0.9728	0.7946	0.4807	0.5495	0.0588705	0.073897	0.0709747	0.0723261	0.134628	0.0526013	0.036067	0.0778062	0.0478477	0.0729869	0.0749579	0.0157732	0.151861	0.0503605	0.0189457	0.0378868	4	4	4	3	4	4	4	4	-0.00548013	0.0349077	0.0212957
Q03265	K498	Atp5a1	ATP synthase subunit alpha, mitochondrial	_GYLDK[+42]LEPSK[+42]ITK[+42]FE_	GYLDKLEPSKITKFE	3	TRUE	Mitochondria	0.3015	0.2287	0.2519	0.8658	0.3707	0.0427	0.2907	0.354	0.1911	0.6274	0.3416	0.3257	0.5153	0.6081	0.0754525	0.231377	0.16312	0.0639844	0.105086	0.0779754	0.129608	0.0415253	0.0172854	0.268658	0.162919	0.0240859	0.0407047	0.0385361	NA	0.0162892	4	4	4	3	4	4	1	3	0.0224592	0.033512	0.153402
Q03265	K506	Atp5a1	ATP synthase subunit alpha, mitochondrial	_GYLDK[+42]LEPSK[+42]ITK[+42]FE_	GYLDKLEPSKITKFE	3	TRUE	Mitochondria	0.7008	0.201	0.1545	0.9398	0.8133	0.1373	0.2975	0.6854	0.3308	0.0204	0.1891	0.1942	0.0085	0.1033	0.0238573	0.0406263	0.0123139	0.00946907	0.0369486	0.0346622	0.0117921	0.0251096	0.0144591	0.0256025	0.00636094	0.0102873	0.0111092	0.014827	0.0116259	0.0103096	4	4	4	2	4	4	4	4	-0.0156406	0.000521829	0.00596406
Q03265	K541	Atp5a1	ATP synthase subunit alpha, mitochondrial	_SDGK[+42]ISEQSDAK[+42]LK[+42]E_	SDGKISEQSDAKLKE	3	TRUE	Mitochondria	0.7774	0.4653	0.4048	0.6391	0.7419	0.1618	0.9972	0.0196	0.3325	0.2511	0.9934	0.0199	0.0281	0.7158	0.00276932	0.00276698	0.00852	0.00277219	0.00319493	0.00297677	0.00685644	0.0022289	0.000661874	0.0010804	0.00359646	0.000550188	0.000868574	0.00091963	0.0057002	0.00108095	4	4	4	4	4	4	4	4	0.00054329	0.00166356	-0.000209794
P56480	K124	Atp5b	ATP synthase subunit beta, mitochondrial	_GQK[+42]VLDSGAPIK[+42]IPVGPE_	GQKVLDSGAPIKIPVGPE	2	TRUE	Mitochondria	0.371	0.894	0.9698	0.3264	0.4786	0.1523	0.8026	0.5602	0.3183	0.5928	0.2447	0.3965	0.6272	0.3736	0.108757	0.0996225	0.0761531	0.0538015	0.102327	0.069524	0.139851	0.0542516	0.0398963	0.0574009	0.0592577	0.0154306	0.0834247	0.0241205	0.103466	0.0143554	4	4	4	3	4	4	4	4	-0.000450119	-0.0636975	0.0300985
P56480	K124	Atp5b	ATP synthase subunit beta, mitochondrial	_GQK[+42]VLDSGAPIK[+42]IPVGPETLGR_	GQKVLDSGAPIKIPVGPETLGR	2	TRUE	Mitochondria	0.0103	0.0369	0.4007	0.8701	0.0214	0.2095	0.0522	0.0811	0.2469	0.1769	0.1254	0.0549	0.1538	0.8278	0.0580938	0.0377889	0.138068	0.0634804	0.0834942	0.0602161	0.147043	0.0839945	0.0143077	0.00882838	0.0656966	0.0274824	0.0125119	0.00840727	0.0821329	0.0361069	4	4	4	4	4	4	4	4	-0.0205141	-0.00897456	-0.0224272
P56480	K159	Atp5b	ATP synthase subunit beta, mitochondrial	_GPIK[+42]TK[+42]QFAPIHAEAPE_	GPIKTKQFAPIHAEAPE	2	TRUE	Mitochondria	0.0148	0.0427	0.2439	0.8806	0.0008	0.5002	0.0525	0.084	0.4356	0.1358	0.572	0.119	0.0033	0.048	0.0371875	0.00691121	0.0143253	0.00847026	0.00527967	0.0143815	0.0135177	0.0211844	0.0248723	0.0034496	0.00374649	0.00326599	0.000902458	0.00275905	0.00953494	0.0160545	4	4	4	3	4	4	3	4	-0.0127141	0.000807577	-0.00747032
P56480	K161	Atp5b	ATP synthase subunit beta, mitochondrial	_GPIK[+42]TK[+42]QFAPIHAEAPE_	GPIKTKQFAPIHAEAPE	2	TRUE	Mitochondria	0.1364	0.0029	0.1	0.5624	0.2113	0.4339	0.056	0.2058	0.7706	0.4405	0.0087	0.1931	0.2018	0.2158	0.00350986	0.00502774	0.146407	0.00820637	0.00676939	0.131723	0.0796426	0.161562	0.000170236	0.00102607	0.16069	0.000954351	0.000854421	0.147379	0.147079	0.128621	3	4	4	3	3	4	4	4	-0.153356	0.066764	-0.126695
P56480	K225	Atp5b	ATP synthase subunit beta, mitochondrial	_LINNVAK[+42]AHGGYSVFAGVGER_	LINNVAKAHGGYSVFAGVGER	1	TRUE	Mitochondria	0.4402	0.0038	0.0283	0.8085	0.203	0.0605	0.1014	0.6573	0.7981	0.002	0.2884	0.2964	0.2053	0.1834	0.186403	0.399783	0.399997	0.308493	0.631172	0.491314	0.350308	0.519956	0.189218	0.113749	0.322083	0.0769598	0.0467671	0.190092	0.0807042	0.0987568	4	4	4	3	4	4	3	4	-0.211463	0.0496899	-0.0915305
P56480	K451	Atp5b	ATP synthase subunit beta, mitochondrial	_DK[+42]LTVSR_	DKLTVSR	1	TRUE	Mitochondria	0.8471	0.3165	0.0523	0.2296	0.2814	0.4279	0.4741	0.1001	0.4023	0.9762	0.1003	0.7405	0.1792	0.1756	0.0488011	0.0662817	0.058934	0.190589	0.0212581	0.0604777	0.0207225	0.0350483	0.0418294	0.0186176	0.0407711	0.125787	0.00130792	0.0545908	0.0291607	0.0148802	4	4	4	3	3	3	3	4	0.15554	0.0382115	0.00580399
P56480	K480	Atp5b	ATP synthase subunit beta, mitochondrial	_VFTGHMGK[+42]LVPLK[+42]E_	VFTGHMGKLVPLKE	2	TRUE	Mitochondria	0.2254	0.6459	0.0766	0.9723	0.3847	0.2118	0.9925	0.8126	0.675	0.906	0.3779	0.6957	0.8624	0.0649	0.0327321	0.0324085	0.0505961	0.0611257	0.0641462	0.00929746	0.0526044	0.0112999	0.0566733	0.0339894	0.0560405	0.0452376	0.116938	0.00389867	0.0626515	0.00821405	4	4	3	3	4	4	2	4	0.0498258	-0.00200827	0.023111
P56480	K485	Atp5b	ATP synthase subunit beta, mitochondrial	_VFTGHMGK[+42]LVPLK[+42]E_	VFTGHMGKLVPLKE	2	TRUE	Mitochondria	0.9198	0.0885	0.1737	0.9262	0.646	0.2013	0.1024	0.17	0.0283	0.0142	0.0104	0.1402	0.0582	0.011	0.118815	0.0164149	0.450424	0.0930463	0.0116002	0.0153564	0.475286	0.244547	0.105513	0.0131163	0.375812	0.0363479	0.00275951	0.0152956	0.260186	0.158739	4	4	4	3	4	4	3	4	-0.151501	-0.0248623	0.00105844
P56480	K489	Atp5b	ATP synthase subunit beta, mitochondrial	_TIK[+42]GFQQILAGEYDHLPE_	TIKGFQQILAGEYDHLPE	1	TRUE	Mitochondria	0.5671	0.7973	0.1465	0.1514	0.3246	0.4817	0.0936	0.0972	0.7899	0.0803	0.1308	0.1508	0.2027	0.2652	0.0254317	0.120006	0.0455148	0.0163809	0.0244085	0.078698	0.0938736	0.0652333	0.00464457	0.0945563	0.0239489	0.00404576	0.00536839	0.0839229	0.0513806	0.0479611	4	3	4	3	3	4	3	4	-0.0488524	-0.0483587	0.0413084
Q91VR2	K115	Atp5c1	ATP synthase subunit gamma, mitochondrial	_GLC[+57]GAIHSSVAK[+42]QMK[+42]NE_	GLCGAIHSSVAKQMKNE	2	TRUE	Mitochondria	0.1503	0.2367	0	0.0016	0.787	0.1147	0.2735	0.0004	NA	0.0023	0.1129	0.0184	0.0007	0.0157	0.646579	0.770398	0.245757	0.67302	0.816481	0.832586	0.0569371	0.0967279	0.196102	0.0614323	0.0220243	0.0850996	0.103908	0.0437883	0.0102962	0.025709	4	4	3	4	3	4	2	4	0.576292	0.18882	-0.0621883
Q91VR2	K126	Atp5c1	ATP synthase subunit gamma, mitochondrial	_VAALTAAGK[+42]E_	VAALTAAGKE	1	TRUE	Mitochondria	0.9094	0.0838	0.1777	0.5307	0.119	0.3383	0.5317	0.4247	0.448	0.55	0.4235	0.9974	0.1277	0.4239	0.00523917	0.00378162	0.0052279	0.481537	0.0166996	0.00425557	0.239702	0.00249004	0.00125475	0.00244747	0.0042228	0.6772	0.0048516	0.00459796	0.456102	0.00089442	2	2	2	2	2	2	4	4	0.479046	-0.234474	-0.000473946
Q91VR2	K154	Atp5c1	ATP synthase subunit gamma, mitochondrial	_THSDQFLVSFK[+42]DVGR_	THSDQFLVSFKDVGR	1	TRUE	Mitochondria	0.8078	0.7289	0.9784	0.2059	0.273	0.0378	NA	0.0104	0.43	0.4146	0.3489	NA	0.4513	0.4335	0.425236	0.00387944	0.021562	0.00783802	0.24019	0.00510201	0.10062	0.00774472	NA	NA	0.000262333	0.00197322	0.333112	0.00382255	0.0698657	0.00416629	1	1	2	2	2	3	4	4	9.33e-05	-0.0790582	-0.00122257
Q91VR2	K270	Atp5c1	ATP synthase subunit gamma, mitochondrial	_MTAMDNASK[+42]NASDMIDK[+42]LTLTFNR_	MTAMDNASKNASDMIDKLTLTFNR	2	TRUE	Mitochondria	0.1462	0.1695	0.0346	0.1104	0.259	0.2158	0.8093	0.0447	0.6437	0.718	0.0408	0.5395	0.1778	0.0175	0.235996	0.215545	0.172848	0.415871	0.10444	0.156807	0.0862869	0.181996	0.156938	0.040897	0.049952	0.148771	0.061464	0.0572923	0.0189088	0.0861838	4	4	3	4	4	4	2	4	0.233875	0.086561	0.0587372
Q9D3D9	K136	Atp5d	ATP synthase subunit delta, mitochondrial	_K[+42]AQSELSGAADEAAR_	KAQSELSGAADEAAR	1	TRUE	Mitochondria	0.3745	0.0117	0.2325	0.5786	0.1207	0.009	0.0437	0.695	0.0225	0.0738	0.4093	0.0647	0.2496	0.7868	0.00906882	0.0346715	0.0271313	0.0222301	0.0420127	0.024724	0.0226023	0.0109509	0.00502377	0.0194664	0.0151882	0.0158164	0.0177372	0.0071658	0.00273496	0.00550071	4	4	4	3	4	4	4	4	0.0112792	0.00452894	0.00994747
P56382	K21	Atp5e	ATP synthase subunit epsilon, mitochondrial	_FSQIC[+57]AK[+42]AVR_	FSQICAKAVR	1	TRUE	Mitochondria	0.5346	0.7238	0.6713	0.1584	0.6264	0.5871	0.9472	0.4216	0.0135	0.0849	0.8458	0.4944	0.5851	0.5515	0.356352	0.383709	0.157638	0.505268	0.232085	0.154862	0.569122	0.643629	0.428751	0.392493	0.161728	0.672565	0.0369139	0.188142	NA	0.109911	3	2	3	2	2	2	1	4	-0.138361	-0.411484	0.228847
Q9CQQ7	K162	Atp5f1	ATP synthase F(0) complex subunit B1, mitochondrial	_K[+42]AQQALVQK[+42]R_	KAQQALVQKR	2	TRUE	Mitochondria	0.492	0.4053	0.2564	0.3649	0.4654	0.2579	0.43	0.4614	0.0197	0.5127	0.3942	0.0311	0.3611	0.0634	0.028984	0.0998104	0.0211128	0.0229136	0.103149	0.0385499	0.0287818	0.0213368	0.00262153	0.139477	0.0032619	0.00201182	0.13799	0.0104335	0.0128558	0.00127727	3	4	3	3	4	3	2	4	0.00157679	-0.00766895	0.0612606
Q9DCX2	K63	Atp5h	ATP synthase subunit d, mitochondrial	_ANVAK[+42]PGLVDDFE_	ANVAKPGLVDDFE	1	TRUE	Mitochondria	0.7768	0.3815	0.3361	0.8821	0.8975	0.3755	0.1596	0.8605	0.2425	0.7178	0.6763	0.1458	0.644	0.8212	0.0190699	0.085046	0.051475	0.057274	0.0776653	0.0687099	0.0473302	0.0344667	0.00718553	0.0664727	0.0312752	0.0466039	0.103085	0.0527861	0.0271185	0.00716029	3	2	4	2	4	3	2	4	0.0228073	0.0041448	0.0163361
Q9DCX2	K95	Atp5h	ATP synthase subunit d, mitochondrial	_DK[+42]YTALVDQEEK[+42]E_	DKYTALVDQEEKE	2	TRUE	Mitochondria	0.7137	0.0478	0.5778	0.7719	0.2263	0.4083	0.5712	0.1928	0.4804	0.9537	0.8089	0.0127	0.3697	0.9503	0.0673299	0.0784429	0.0213735	0.0934798	0.0295209	0.0980761	0.0279791	0.0576009	0.023379	0.024969	0.0118704	0.0975883	0.00903257	0.08263	0.0422543	0.0361324	4	3	4	4	3	3	3	3	0.0358788	-0.00660569	-0.0196332
Q06185	K28	Atp5i	ATP synthase subunit e, mitochondrial	_YSALIIGMAYGAK[+42]R_	YSALIIGMAYGAKR	1	TRUE	Mitochondria	0.165	0.8312	0.4013	0.7217	0.2189	0.2582	0.8877	NA	0.4937	0.1756	0.0493	0.1322	0.0729	0.3541	0.273011	0.284281	0.598979	0.0800513	0.293571	0.197768	0.492803	0.277051	0.14193	0.0570515	NA	NA	0.0755876	0.0852133	0.185478	0.161405	4	4	1	1	3	3	2	3	-0.197	0.106176	0.0865133
P97450	K41	Atp5j	ATP synthase-coupling factor 6, mitochondrial	_LDPVQK[+42]LFVDK[+42]IR_	LDPVQKLFVDKIR	2	TRUE	Mitochondria	0.9701	0.0163	0.2173	0.4297	0.0285	0.1807	0.3426	0.4316	0.1487	0.2738	0.8364	0.3543	0.4296	0.6929	0.00311448	0.00247453	0.104524	0.00230242	0.00182197	0.00249689	0.323008	0.00329176	0.000551631	0.00111305	0.202099	0.000908447	0.000331744	0.00025817	0.456029	0.000924352	4	4	4	3	3	4	2	4	-0.000989339	-0.218484	-2.24e-05
P97450	K46	Atp5j	ATP synthase-coupling factor 6, mitochondrial	_LDPVQK[+42]LFVDK[+42]IR_	LDPVQKLFVDKIR	2	TRUE	Mitochondria	0.5041	0.5751	0.0015	0.0158	0.8457	0.006	0.7204	0.0245	0.8467	0.0119	0.0854	0.6925	0.1782	0.2752	0.00967429	0.010318	0.010361	0.00732383	0.00884721	0.00912259	0.00246249	0.00937045	0.00252904	0.00231918	0.00138286	0.000571274	0.00118165	0.00243837	0.0031047	0.000294531	4	4	3	3	4	4	3	4	-0.00204662	0.00789853	0.0011954
P97450	K84	Atp5j	ATP synthase-coupling factor 6, mitochondrial	_LYK[+42]LK[+42]QMYGK[+42]GE_	LYKLKQMYGKGE	3	TRUE	Mitochondria	0.1066	0.5173	0.6647	0.2748	0.0476	0.4195	0.0115	0.5569	0.0767	0.4758	0.8149	0.2575	0.5805	0.1179	0.039682	0.0687189	0.0530929	0.0645523	0.0468502	0.134544	0.036996	0.0544013	0.0147845	0.00659782	0.0155297	0.0334257	0.0146974	0.0690772	0.0194164	0.0294632	4	4	4	4	4	4	3	4	0.010151	0.0160969	-0.0658247
P97450	K94	Atp5j	ATP synthase-coupling factor 6, mitochondrial	_MDTFPTFK[+42]FDDPK[+42]FE_	MDTFPTFKFDDPKFE	2	TRUE	Mitochondria	0.2087	0.2214	0.419	0.4843	0.0757	0.6581	0.41	0.6886	0.4073	0.2914	0.2571	0.614	0.3003	0.3531	0.279768	0.380328	0.242945	0.227812	0.204566	0.238697	0.37725	0.300896	0.105864	0.200963	0.0575475	0.0196317	0.0307745	0.00814016	0.29704	0.139402	4	4	3	3	4	4	4	4	-0.0730833	-0.134305	0.141632
P97450	K99	Atp5j	ATP synthase-coupling factor 6, mitochondrial	_MDTFPTFK[+42]FDDPK[+42]FE_	MDTFPTFKFDDPKFE	2	TRUE	Mitochondria	0.2422	0.9874	0.8648	0.6643	0.1647	0.3855	0.2644	NA	0.6309	0.5025	0.4607	0.5732	0.2209	0.4565	0.0136156	0.107062	0.00481049	0.0115362	0.013497	0.0081472	0.33164	0.0158241	0.00906579	0.0913334	NA	NA	0.00256472	0.00241237	0.561655	0.0192447	2	3	1	1	2	2	3	3	-0.00428788	-0.326829	0.098915
P56135	K48	Atp5j2	ATP synthase subunit f, mitochondrial	_YYNK[+42]YINVR_	YYNKYINVR	1	TRUE	Mitochondria	0.2446	0.594	0.249	0.1276	0.0649	0.295	0.3029	0.1105	0.2312	0.2827	0.243	0.084	0.0888	0.1327	0.101637	0.257164	0.555134	0.0420789	0.112953	0.0800165	0.0676892	0.319265	0.0372767	0.273527	0.433763	0.0312807	0.0150856	0.0249919	0.0756527	0.358384	4	4	3	3	4	4	3	4	-0.277186	0.487444	0.177147
Q9CPQ8	K11	Atp5l	ATP synthase subunit g, mitochondrial	_K[+42]APSMVAAAVTYSK[+42]PR_	KAPSMVAAAVTYSKPR	2	TRUE	Mitochondria	0.6616	0.992	0.5085	0.3708	0.3466	0.3092	0.1021	0.555	0.4227	0.2318	0.6726	0.9979	0.9934	0.8374	0.020649	0.00770674	0.0206868	0.010739	0.0205269	0.00906564	0.0664238	0.023915	0.0126913	0.00437359	0.021844	0.0129311	0.0184122	0.00281717	0.0520995	0.0286891	4	4	2	3	3	3	2	3	-0.0131761	-0.0457369	-0.00135889
Q9DB20	K60	Atp5o	ATP synthase subunit O, mitochondrial	_K[+42]K[+42]LDQVEK[+42]E_	KKLDQVEKE	3	TRUE	Mitochondria	0.8373	0.3812	0.5664	0.9102	0.6788	0.6946	0.3436	0.7354	0.7406	0.2899	0.1062	0.8774	0.4148	0.3757	0.0513091	0.0730884	0.0469645	0.0382982	0.0842961	0.0669331	0.0437905	0.0552054	0.0306733	0.0292356	0.040733	0.00756246	0.0627212	0.0494166	0.030627	0.0461715	4	4	3	3	4	4	4	4	-0.0169072	0.00317404	0.00615521
Q9DB20	K88	Atp5o	ATP synthase subunit O, mitochondrial	_TVK[+42]VK[+42]SLNDITK[+42]R_	TVKVKSLNDITKR	3	TRUE	Mitochondria	0.4932	0.2829	0.5694	0.6731	0.9476	0.5247	0.3476	0.6349	0.0421	0.2744	0.3198	0.6941	0.435	0.1061	0.0401838	0.0767	0.0560966	0.0353708	0.112579	0.108071	0.0393818	0.0261723	0.0372393	0.0612539	0.0675096	0.0193937	0.116993	0.0603713	0.0336033	0.0200529	4	4	4	3	4	4	4	4	0.00919847	0.0167148	-0.0313707
Q9DB20	K97	Atp5o	ATP synthase subunit O, mitochondrial	_TVK[+42]VK[+42]SLNDITK[+42]R_	TVKVKSLNDITKR	3	TRUE	Mitochondria	0.8048	0.989	0.9248	0.2217	0.495	0.5465	0.3129	0.4435	0.8547	0.2721	0.7588	0.5226	0.4171	0.7656	0.120124	0.182453	0.070932	0.223015	0.11924	0.167117	0.333677	0.202705	0.0786879	0.0506455	0.0658586	0.217306	0.0140638	0.0806221	0.201506	0.238515	3	3	2	2	2	2	2	4	0.0203096	-0.262745	0.0153357
Q9JLZ3	K186	Auh	Methylglutaconyl-CoA hydratase, mitochondrial	_TK[+42]LAIIPGGGGTQR_	TKLAIIPGGGGTQR	1	FALSE	Mitochondria	0.696	0.0101	0.4908	0.6121	0.4676	0.5316	0.0474	0.3668	0.0257	0.1821	0.0345	0.2314	0.0847	0.0195	0.14221	0.108648	0.207682	0.150369	0.106501	0.114308	0.172801	0.143656	0.0144961	0.0227658	0.0972717	0.0109572	0.0127318	0.0156022	0.0869698	0.0123739	4	4	4	3	4	4	4	4	0.006713	0.0348816	-0.00565963
Q9JLZ3	K245	Auh	Methylglutaconyl-CoA hydratase, mitochondrial	_K[+42]ALDLAR_	KALDLAR	1	FALSE	Mitochondria	0.3197	0.6398	0.0007	0.842	0.7788	0.4915	0.5314	0.0009	0.3272	0.612	0.348	0.3906	0.5428	0.0082	0.0893578	0.148517	0.0444525	0.244697	0.0588742	0.0486635	0.0407678	0.0266059	0.0968166	0.149621	0.00717608	0.0583632	0.0448909	0.0380887	0.0352641	0.0145646	4	4	4	3	3	3	3	4	0.218091	0.00368476	0.0998535
P50136	K353	Bckdha	2-oxoisovalerate dehydrogenase subunit alpha, mitochondrial	_VNYWDK[+42]QDHPISR_	VNYWDKQDHPISR	1	FALSE	Mitochondria	0.316	0.2769	0.7176	0.6507	0.6263	0.0249	0.4383	0.4435	0.3925	0.0813	0.2629	0.2143	0.4768	0.493	0.0641098	0.100995	0.378171	0.155917	0.18817	0.137172	0.517026	0.176677	0.0626087	0.0630746	0.45078	0.0464863	0.197806	0.0199233	0.197544	0.0834305	4	4	3	3	4	4	3	4	-0.02076	-0.138855	-0.0361767
Q80XN0	K122	Bdh1	D-beta-hydroxybutyrate dehydrogenase, mitochondrial	_K[+42]AVETIR_	KAVETIR	1	TRUE	Mitochondria	0.7737	0.6237	0.6458	0.392	0.4236	0.0052	0.1147	0.3393	0.2384	0.3671	0.0127	0.6671	0.9633	0.3004	0.0647549	0.0305843	0.0986409	0.00640352	0.104105	0.0376135	0.0317314	0.00769826	0.0355853	0.0103427	0.147306	0.00371607	0.148036	0.0455821	0.010712	0.00329402	4	4	3	3	4	4	4	4	-0.00129474	0.0669096	-0.00702921
Q80XN0	K177	Bdh1	D-beta-hydroxybutyrate dehydrogenase, mitochondrial	_TTK[+42]SFLPLLR_	TTKSFLPLLR	1	TRUE	Mitochondria	0.4531	0.2623	0.4216	0.4605	0.4415	0.2003	0.3797	0.3862	0.2979	0.7264	0.4801	0.2783	0.5809	0.7949	0.00498158	0.0150236	0.0159903	0.00545881	0.010132	0.00641413	0.00830068	0.0036343	0.00330832	0.0209225	0.018302	0.00418019	0.0076423	0.00479951	0.0064279	0.000877658	4	4	3	3	4	4	4	4	0.00182451	0.00768957	0.00860949
Q80XN0	K232	Bdh1	D-beta-hydroxybutyrate dehydrogenase, mitochondrial	_MHPLGVK[+42]VSVVEPGNFIAATSLYSPER_	MHPLGVKVSVVEPGNFIAATSLYSPER	1	TRUE	Mitochondria	0.4515	0.1137	0.1628	0.2358	0.3689	0.4455	0.0662	0.0221	0.9695	0.2268	0.257	0.019	0.0279	0.204	0.0308421	0.059427	0.301259	0.0391304	0.0537746	0.0874114	0.153626	0.0891661	0.00192413	0.0254299	0.169874	0.020094	0.0247065	0.0647065	0.146236	0.0596211	4	4	4	4	4	4	4	4	-0.0500357	0.147633	-0.0279844
Q80XN0	K339	Bdh1	D-beta-hydroxybutyrate dehydrogenase, mitochondrial	_MQIMTHFPGAISDK[+42]IYIH_	MQIMTHFPGAISDKIYIH	1	TRUE	Mitochondria	0.5317	0.0047	0.0315	0.021	0.5406	0.3183	0.005	0.0052	0.7229	0.1026	0.0144	0.003	0.1104	0.0476	0.461428	0.723218	0.843797	0.524288	0.721579	0.680028	0.609961	0.657217	0.0737366	0.0686234	0.0486948	0.0470746	0.0644011	0.0931849	0.00135691	0.053091	4	3	2	3	3	4	2	3	-0.132929	0.233837	0.0431903
Q9D8S9	K109	Bola1	BolA-like protein 1	_LAGPVHALAIQAK[+42]TPAQWR_	LAGPVHALAIQAKTPAQWR	1	TRUE	Mitochondria	0.6364	0.9307	0.3586	0.4436	0.1011	0.4697	0.0148	0.3781	0.3973	0.2797	0.019	0.4675	0.3839	0.1543	0.0500871	0.167687	0.072925	0.0527732	0.0522455	0.141506	0.173586	0.0915347	0.0408574	0.0561948	0.0333775	0.0113361	0.0244884	0.0889363	0.202798	0.0641727	4	4	3	3	4	4	4	4	-0.0387615	-0.100661	0.026181
Q8R164	K184	Bphl	Valacyclovir hydrolase	_DVSK[+42]WSEK[+42]AR_	DVSKWSEKAR	2	TRUE	Cytoplasm	0.0429	0.3899	0.1403	0.4495	0.5288	0.7764	0.2407	0.2752	0.6534	0.7361	0.0024	0.8763	0.1325	0.0163	0.101081	0.0392181	0.110691	0.149572	0.0523716	0.0693338	0.0688117	0.0833924	0.0945366	0.00965498	0.0366934	0.0386801	0.0460046	0.0214526	0.0809519	0.0555247	4	4	3	3	4	4	4	4	0.0661798	0.0418792	-0.0301157
Q8R164	K243	Bphl	Valacyclovir hydrolase	_HLLPLVQC[+57]PTLIVHGEK[+42]DPLVPR_	HLLPLVQCPTLIVHGEKDPLVPR	1	TRUE	Cytoplasm	0.1128	0.7715	0.3837	0.7171	0.7454	0.801	0.0437	0.7749	0.6143	0.4249	0.0259	0.1239	0.1924	0.2977	0.104895	0.0163088	0.187037	0.210532	0.0850993	0.110573	0.159792	0.142048	0.0690301	0.0086836	0.0363438	0.127944	0.110486	0.101173	0.115723	0.0616398	4	4	3	3	4	4	3	4	0.0684845	0.0272449	-0.0942645
O35658	K203	C1qbp	Complement component 1 Q subcomponent-binding protein, mitochondrial	_SDIFSIK[+42]E_	SDIFSIKE	1	FALSE	Mitochondria	0.0039	0.0003	0.3504	0.7449	0.1605	0.3102	0.0001	0.2674	0.0228	0.0897	0.7736	0.0066	0.0133	0.0077	0.524322	0.0920419	0.173556	0.100956	0.0427819	0.0146338	0.152651	0.276576	0.0669362	0.0253362	0.0264773	NA	0.0275639	0.00658538	0.0746827	0.125852	3	4	2	1	3	3	2	3	-0.17562	0.020905	0.0774081
O35658	K272	C1qbp	Complement component 1 Q subcomponent-binding protein, mitochondrial	_DLK[+42]SFVK[+42]NQ_	DLKSFVKNQ	2	FALSE	Mitochondria	0.2383	0.1087	0.3551	0.0362	0.4894	0.0027	0.7719	0.2861	0.9755	0.8514	0.2882	0.0461	0.3004	0.4417	0.38895	0.300376	0.0274551	0.0595144	0.0490961	0.0323643	0.043329	0.0324355	0.283549	0.346273	0.00673775	0.0549826	0.0379104	0.00392293	0.00192593	0.00189591	3	2	4	3	3	3	2	4	0.0270788	-0.015874	0.268011
O35658	K276	C1qbp	Complement component 1 Q subcomponent-binding protein, mitochondrial	_DLK[+42]SFVK[+42]NQ_	DLKSFVKNQ	2	FALSE	Mitochondria	0.4872	0.579	0.4824	0.7533	0.8125	0.2391	0.6587	0.5312	0.176	0.1291	0.131	0.2796	0.0372	0.305	0.0413682	0.0375002	0.0314911	0.0279648	0.0458846	0.0499958	0.0339889	0.0242142	0.0140909	0.0088847	0.00882014	0.00111274	0.00622392	0.0325798	0.0112194	0.00830874	4	4	4	3	4	4	3	4	0.00375058	-0.00249778	-0.0124956
O35658	K88	C1qbp	Complement component 1 Q subcomponent-binding protein, mitochondrial	_FLTDEIK[+42]EE_	FLTDEIKEE	1	FALSE	Mitochondria	0.5392	0.6239	0.0479	0.0672	0.6884	0.0093	0.3296	0.1256	0.7555	0.3553	0.3639	0.1025	0.3265	0.4798	0.0206608	0.0617273	0.0573059	0.0237893	0.0285408	0.0379861	0.0130383	0.0434574	0.00323345	0.0640595	0.0295404	0.00431237	0.0255266	0.0312444	0.00310429	0.0122578	3	3	2	3	3	4	3	4	-0.0196682	0.0442676	0.0237412
Q9CZ42	K113	Carkd	ATP-dependent (S)-NAD(P)H-hydrate dehydratase	_EAAPVIK[+42]SYSPE_	EAAPVIKSYSPE	1	FALSE	Mitochondria	0.6967	0.3286	0.0134	0.5352	0.6318	0.3221	0.3485	0.0806	0.5129	0.0542	0.001	0.8175	0.4494	0.0038	0.392133	0.504834	0.426885	0.0858179	0.511367	0.482475	0.342618	0.433622	0.211932	0.0651112	0.19552	0.00264019	0.0734626	0.0878157	0.106644	0.109696	4	4	4	2	4	4	3	4	-0.347804	0.0842678	0.0223598
P24270	K16	Cat	Catalase	_DPASDQMK[+42]QWK[+42]EQR_	DPASDQMKQWKEQR	2	TRUE	Cytoplasm	0.1666	0.3485	0.9837	0.2207	0.2565	0.8692	0.2536	0.313	0.0486	0.1638	0.1248	0.5547	0.5761	0.0838	0.0862362	0.20653	0.151331	0.0349282	0.266829	0.0812293	0.0324809	0.0352934	0.0258382	0.156252	0.173186	0.0239281	0.294463	0.0306256	0.0249919	0.0211525	3	4	3	3	4	4	4	4	-0.000365115	0.11885	0.125301
P24270	K243	Cat	Catalase	_AVYC[+57]K[+42]FHYK[+42]TDQGIK[+42]NLPVGE_	AVYCKFHYKTDQGIKNLPVGE	3	TRUE	Cytoplasm	0.8591	NA	0.4776	0.6674	0.3691	0.0921	0.7765	0.9825	0.0011	0.0736	0.3382	0.0595	0.045	0.2308	0.944342	0.923276	0.619471	0.625763	0.997398	0.931292	0.649561	0.435167	NA	0.0562471	0.0718577	0.490183	NA	0.056077	0.0866091	0.15926	1	3	3	2	1	4	3	4	0.190595	-0.0300894	-0.0080163
P24270	K38	Cat	Catalase	_ASQRPDVLTTGGGNPIGDK[+42]LNIMTAGSR_	ASQRPDVLTTGGGNPIGDKLNIMTAGSR	1	TRUE	Cytoplasm	0.7428	0.4209	0.3948	0.3418	0.3355	0.3462	0.5061	0.3689	0.743	0.8902	0.7725	0.7875	0.3364	0.684	0.00397617	0.00225883	0.00326785	0.00188249	0.101023	0.00305558	0.083498	0.00403324	0.00459423	0.00153904	0.00191149	0.00172072	0.187126	0.0043744	0.155451	0.00364568	3	4	4	3	4	4	4	4	-0.00215075	-0.0802302	-0.00079675
P24270	K430	Cat	Catalase	_HSVQC[+57]AVDVK[+42]R_	HSVQCAVDVKR	1	TRUE	Cytoplasm	0.3942	0.9082	0.7891	0.6683	0.6104	0.46	0.2449	0.7023	0.8635	0.3118	0.135	0.3724	0.3639	0.8681	0.0296582	0.0170949	0.0999948	0.0317299	0.0284505	0.0401236	0.168797	0.0457749	0.0155533	0.00519953	0.145123	NA	0.0127198	0.0415525	0.257884	0.0398714	4	3	4	1	4	4	3	3	-0.014045	-0.0688021	-0.0230287
P24270	K449	Cat	Catalase	_TFYTK[+42]VLNEEER_	TFYTKVLNEEER	1	TRUE	Cytoplasm	0.8932	0.1773	0.1504	0.0548	0.0636	0.4212	0.3261	0.6377	0.4868	0.0435	0.3898	0.6081	0.1602	0.1516	0.00606945	0.0155262	0.0066527	0.00552151	0.00425793	0.0169837	0.039858	0.0252262	0.000816953	0.0176713	0.00199617	0.00398453	0.00222522	0.0109865	0.0278321	0.019353	4	4	4	3	4	4	4	4	-0.0197047	-0.0332053	-0.00145755
P24270	K468	Cat	Catalase	_NIAGHLK[+42]DAQLFIQK[+42]K[+42]AVK[+42]NFTDVHPDYGAR_	NIAGHLKDAQLFIQKKAVKNFTDVHPDYGAR	4	TRUE	Cytoplasm	0.2756	0.7114	0.7893	0.6555	0.7835	0.9144	0.054	0.469	0.7729	0.9844	0.6362	0.5457	0.5645	0.673	0.0413808	0.0952354	0.03052	0.0745033	0.0506187	0.0363504	0.051455	0.0577674	0.0214889	0.039598	0.00788009	0.0732414	0.0424823	NA	0.056504	0.0469247	4	4	2	4	4	1	2	2	0.0167359	-0.020935	0.058885
P24270	K480	Cat	Catalase	_NIAGHLK[+42]DAQLFIQK[+42]K[+42]AVK[+42]NFTDVHPDYGAR_	NIAGHLKDAQLFIQKKAVKNFTDVHPDYGAR	4	TRUE	Cytoplasm	0.9967	0.9093	0.6101	0.2536	0.6864	0.1737	0.278	0.4314	0.993	0.7694	0.6055	0.1474	0.4469	0.7299	0.281439	0.198914	0.170112	0.241148	0.293617	0.198316	0.248485	0.198709	0.0729756	0.117556	0.0676513	0.101068	0.191498	NA	0.0175211	0.0290567	4	4	2	4	4	1	2	2	0.0424387	-0.0783733	0.000597993
Q91VT4	K72	Cbr4	Carbonyl reductase family member 4	_K[+42]HLGPVNFLVNAAGINR_	KHLGPVNFLVNAAGINR	1	TRUE	Mitochondria	0.8811	0.4751	0.1534	0.2999	0.5609	0.1636	0.0092	0.3877	0.5022	0.266	0.0096	0.9016	0.7229	0.436	0.0862486	0.232989	0.0933932	0.0214445	0.123454	0.262374	0.241927	0.102261	0.0486008	0.0605035	0.09277	0.00518564	0.0800874	0.371555	0.119768	0.0568972	4	4	2	2	3	4	2	3	-0.0808164	-0.148534	-0.0293853
Q8R3Q6	K91	Ccdc58	Coiled-coil domain-containing protein 58	_EK[+42]NLDDLTLLK[+42]R_	EKNLDDLTLLKR	2	TRUE	Mitochondria	0.7294	0.6936	0.1714	0.4856	0.4005	0.7785	0.1456	0.3963	0.3842	0.2261	0.7072	0.0943	0.2288	0.6189	0.823323	0.741489	0.692558	0.764117	0.79577	0.712374	0.566459	0.617887	0.0754249	0.0624342	0.108004	0.0895347	0.109887	0.148015	0.321817	0.136525	4	4	4	3	4	4	4	4	0.14623	0.126098	0.0291149
P80313	K106	Cct7	T-complex protein 1 subunit eta	_FLK[+42]QVK[+42]PYVEE_	FLKQVKPYVEE	2	TRUE	Cytoplasm	0.8009	0.2074	0.366	0.4393	0.0726	0.701	0.043	0.1076	0.1708	0.1962	0.006	0.2075	0.8356	0.0074	0.334848	0.182041	0.263874	0.424577	0.25636	0.189795	0.398805	0.275506	NA	0.0404055	0.0195919	0.078873	0.0438107	0.0427471	0.198315	NA	1	4	2	2	4	4	2	1	0.149071	-0.134931	-0.00775359
P80313	K247	Cct7	T-complex protein 1 subunit eta	_LK[+42]AEK[+42]DNAEIR_	LKAEKDNAEIR	2	TRUE	Cytoplasm	0.2115	0.1295	0.1431	0.4604	0.2283	0.0229	0.0901	0.4307	0.2895	0.0099	0.1245	0.4446	0.3266	0.3047	0.311964	0.0970521	0.190195	0.385728	0.0846365	0.18344	0.294228	0.105055	0.210496	0.0323705	0.160945	0.339216	0.0298468	0.119229	0.0529912	0.0632041	4	4	3	2	3	4	2	4	0.280674	-0.104032	-0.0863883
P80313	K47	Cct7	T-complex protein 1 subunit eta	_GMDK[+42]LIVDGR_	GMDKLIVDGR	1	TRUE	Cytoplasm	0.8917	0.356	0.0066	0.4827	0.6834	0.5533	0.6393	0.0035	0.3729	0.1194	0.5866	0.2242	0.0581	0.5446	0.413994	0.579682	0.130426	0.754185	0.707976	0.51228	0.232353	0.137918	0.324813	0.495265	0.1067	0.138277	0.364755	0.644765	0.201936	0.152557	3	4	3	3	3	2	3	3	0.616267	-0.101927	0.0674016
Q8BJ64	K195	Chdh	Choline dehydrogenase, mitochondrial	_GK[+42]TNHPLHQAFLQAAR_	GKTNHPLHQAFLQAAR	1	TRUE	Mitochondria	0.2593	0.2342	NA	0.1821	0.2468	0.6283	0.2416	0.1454	0.3778	0.1739	NA	0.9624	0.0238	0.2081	0.10331	0.00543781	0.106804	0.227519	0.00341862	0.0573835	0.011407	0.0191864	0.0902239	0.00123852	0.0229151	NA	0.00182686	0.0470938	NA	0.00961344	3	2	2	1	2	2	1	2	0.208333	0.0953974	-0.0519457
Q8BJ64	K486	Chdh	Choline dehydrogenase, mitochondrial	_GK[+42]ELQPGSHVQSDK[+42]E_	GKELQPGSHVQSDKE	2	TRUE	Mitochondria	0.4831	0.2944	0.4315	0.5222	0.316	0.7403	0.4786	0.258	0.4216	0.5984	0.6648	0.176	0.9885	0.5061	0.0200939	0.0162546	0.196838	0.0146771	0.192724	0.0274603	0.0579998	0.108008	0.00960709	0.00332084	0.248059	0.00581722	0.304973	0.0298062	0.0600927	0.184427	4	4	2	3	3	4	2	4	-0.093331	0.138838	-0.0112057
Q8BJ64	K535	Chdh	Choline dehydrogenase, mitochondrial	_SSDPTAVVDAQTK[+42]VIGVENLR_	SSDPTAVVDAQTKVIGVENLR	1	TRUE	Mitochondria	0.7803	0.6064	0.8928	0.9791	0.7178	0.5844	0.6225	0.588	0.5573	0.2077	0.8493	0.2606	0.2456	0.8476	0.231648	0.320551	0.48577	0.358636	0.324278	0.300912	0.490641	0.392497	0.332195	0.0843705	0.239037	0.374618	0.076596	0.0418423	0.218825	0.184289	4	4	4	4	4	2	3	3	-0.0338613	-0.004871	0.0196396
Q8BJ64	K568	Chdh	Choline dehydrogenase, mitochondrial	_K[+42]AADIIK[+42]GHPALE_	KAADIIKGHPALE	2	TRUE	Mitochondria	0.5488	0.4859	0.6952	0.8755	0.0657	0.7072	0.0056	0.4554	0.2024	0.3142	0.0125	0.315	0.2346	0.0957	0.0408219	0.192567	0.0990608	0.0550131	0.0300183	0.261165	0.115083	0.0739844	0.0246197	0.0677067	0.103366	0.0388554	0.0155234	0.205121	0.156295	0.0817463	4	4	4	4	4	4	3	3	-0.0189714	-0.016022	-0.0685978
Q8BJ64	K574	Chdh	Choline dehydrogenase, mitochondrial	_K[+42]AADIIK[+42]GHPALE_	KAADIIKGHPALE	2	TRUE	Mitochondria	0.7788	0.5679	0.2524	0.4013	0.1898	0.3316	0.2849	0.5068	0.25	0.5153	0.5262	0.1688	0.1858	0.7156	0.0137573	0.0654411	0.231872	0.116059	0.0219493	0.0845661	0.00732112	0.0220977	0.00362708	0.0879731	0.300279	0.122103	0.0268755	0.0788796	0.00889749	0.0159632	4	4	2	4	4	3	2	3	0.0939618	0.224551	-0.0191249
Q8BJ64	K582	Chdh	Choline dehydrogenase, mitochondrial	_DK[+42]NVPVYK[+42]PQTLDTQR_	DKNVPVYKPQTLDTQR	2	TRUE	Mitochondria	0.3313	0.3771	0.5346	0.8555	0.9754	0.755	0.7855	0.7354	0.0853	0.427	0.1416	0.1788	0.5672	0.0017	0.067057	0.0601599	0.030876	0.0272435	0.0437233	0.0431966	0.0286288	0.0314953	0.0365156	0.0318524	0.0172161	0.0022177	0.0325748	0.00404056	0.0139611	0.0106296	4	4	3	3	4	4	4	4	-0.00425175	0.00224722	0.0169634
Q8BJ64	K588	Chdh	Choline dehydrogenase, mitochondrial	_DK[+42]NVPVYK[+42]PQTLDTQR_	DKNVPVYKPQTLDTQR	2	TRUE	Mitochondria	0.4372	0.2378	0.4309	0.5044	0.4649	0.2233	0.4657	0.4247	0.7359	0.1998	0.5108	0.2617	0.0431	0.5101	0.0272518	0.0424329	0.0469547	0.0147653	0.0181438	0.0220923	0.140422	0.024991	0.0123732	0.0302087	0.0207021	NA	0.0054633	0.0061761	0.169683	0.0100745	3	3	2	1	4	2	4	4	-0.0102257	-0.0934675	0.0203407
Q8BJ64	K77	Chdh	Choline dehydrogenase, mitochondrial	_AGPK[+42]DLLMGSK[+42]R_	AGPKDLLMGSKR	2	TRUE	Mitochondria	0.615	0.2342	0.0229	0.7219	0.6924	0.9721	0.2725	0.0399	0.0577	0.4313	0.3932	0.0384	0.5312	0.2292	0.482031	0.418529	0.324381	0.45944	0.372125	0.398528	0.307	0.308584	0.0774051	0.0386372	0.0455735	0.063262	0.11185	0.0546388	0.0642986	0.0357694	3	3	3	3	3	4	3	3	0.150857	0.0173811	0.0200003
Q8BJ64	K84	Chdh	Choline dehydrogenase, mitochondrial	_AGPK[+42]DLLMGSK[+42]R_	AGPKDLLMGSKR	2	TRUE	Mitochondria	0.7469	0.7928	0.8146	NA	0.4348	NA	0.7036	0.8869	0.5571	0.9487	0.993	0.5577	0.6783	0.7091	0.0489603	0.0858809	0.110198	0.0842952	0.0678543	0.130938	0.0613872	0.0413486	0.0599894	NA	NA	0.139355	0.0827613	0.0876114	NA	NA	2	1	1	3	4	2	1	1	0.0429467	0.0488104	-0.0450567
Q91WS0	K106	Cisd1	CDGSH iron-sulfur domain-containing protein 1	_TGDNVGPLIIK[+42]K[+42]K[+42]ET_	TGDNVGPLIIKKKET	3	TRUE	Mitochondria	NA	0.43	0.2625	0.6742	0.1098	0.3457	0.7208	0.9299	NA	0.8982	0.6131	0.4877	0.2784	0.9377	0.0212251	0.0220696	0.0551314	0.0504987	0.01436	0.0464861	0.0160423	0.0140383	0.0014705	NA	0.0568229	0.0333755	0.0100689	NA	NA	0.00098742	2	1	2	2	3	1	1	2	0.0364604	0.0390891	-0.0244164
B1AR13	K96	Cisd3	CDGSH iron-sulfur domain-containing protein 3, mitochondrial	_TGLSPLK[+42]FK[+42]AQE_	TGLSPLKFKAQE	2	TRUE	Mitochondria	0.2027	0.9041	0.0886	0.907	0.6836	0.0031	0.3108	0.0238	0.0684	0.0669	0.0389	0.2941	0.1486	0.0364	0.284602	0.528367	0.525014	0.0632311	0.26107	0.305897	0.508152	0.139893	0.295904	0.262892	0.221482	0.0413876	0.1282	0.14061	0.145165	0.0512703	4	3	3	3	3	4	4	4	-0.0766622	0.0168623	0.22247
Q9JHS4	K218	Clpx	ATP-dependent Clp protease ATP-binding subunit clpX-like, mitochondrial	_AEK[+42]QTSLTPR_	AEKQTSLTPR	1	TRUE	Mitochondria	0.6478	0.88	0.386	0.616	0.9	0.4781	0.6098	0.283	0.9918	0.5179	0.1593	0.7633	0.4021	0.502	0.0829896	0.108743	0.0637071	0.0376714	0.0974735	0.0841479	0.0421293	0.0835094	0.0788897	0.0541632	0.0201709	0.0152954	NA	0.0812162	0.0478096	0.0597867	4	4	2	2	1	3	2	3	-0.0458381	0.0215778	0.0245949
Q9JHS4	K363	Clpx	ATP-dependent Clp protease ATP-binding subunit clpX-like, mitochondrial	_VDK[+42]IGSVPGIHQLR_	VDKIGSVPGIHQLR	1	TRUE	Mitochondria	0.508	0.5182	0.2466	0.5682	0.82	0.1654	0.6203	0.6873	0.4434	0.3419	0.527	0.4436	0.6376	0.442	0.0303253	0.0201159	0.00437912	0.00777894	0.0609605	0.0465583	0.536071	0.0174456	0.0237284	0.0229064	NA	0.00518884	0.0722001	0.0587666	0.538824	0.00825584	3	3	1	2	2	3	2	3	-0.00966661	-0.531692	-0.0264424
Q9JHS4	K387	Clpx	ATP-dependent Clp protease ATP-binding subunit clpX-like, mitochondrial	_DVGGEGVQQGLLK[+42]LLE_	DVGGEGVQQGLLKLLE	1	TRUE	Mitochondria	0.5672	0.0585	0.9951	0.7964	0.0404	0.5329	0.4393	0.6449	0.8795	0.1918	0.7727	0.3008	0.2602	0.8584	0.0286233	0.0509443	0.0678287	0.035179	0.121084	0.0371635	0.0566382	0.0349869	0.00648104	0.0446165	0.0572044	NA	0.0637791	0.00914077	0.0601114	0.0259563	3	4	4	1	4	4	4	4	0.00019211	0.0111905	0.0137807
Q9JHS4	K438	Clpx	ATP-dependent Clp protease ATP-binding subunit clpX-like, mitochondrial	_K[+42]YLGFGTPSNLGK[+42]GR_	KYLGFGTPSNLGKGR	2	TRUE	Mitochondria	0.0761	0.0138	0.0763	0.715	0.0197	0.131	0.0546	0.7683	0.7449	0.4444	0.0037	0.1425	0.7445	0.0129	0.214709	0.173846	0.295795	0.312942	0.275989	0.213539	0.323683	0.198845	0.0167084	0.0299684	0.0943285	0.0524743	0.0273122	0.0218584	0.0945431	0.0842906	4	4	3	4	3	4	4	3	0.114097	-0.0278881	-0.0396936
Q9JHS4	K513	Clpx	ATP-dependent Clp protease ATP-binding subunit clpX-like, mitochondrial	_K[+42]TLVQILTEPR_	KTLVQILTEPR	1	TRUE	Mitochondria	0.9778	0.2948	0.9776	0.1612	0.2277	0.3991	0.5581	0.5534	0.7066	0.081	0.8222	0.3359	0.4803	0.8094	0.0404333	0.0196202	0.00783363	0.0144921	0.00488456	0.0191356	0.0231375	0.014789	0.0618956	0.0260337	0.00738634	0.0200699	0.00262745	0.0210544	0.0170222	0.00643548	4	4	4	2	4	4	3	4	-0.000296903	-0.0153039	0.000484677
Q9DBL7	K258	Coasy	Bifunctional coenzyme A synthase	_FLVDIK[+42]PSLTFE_	FLVDIKPSLTFE	1	TRUE	Cytoplasm	0.6152	0.7287	0.0001	0.9382	0.7719	0.3791	0.9335	0.1424	0.0323	0.6983	0.955	0.4488	0.6118	0.0935	0.237885	0.222843	0.139068	0.230738	0.186126	0.161585	0.145402	0.0833803	0.224658	0.224672	0.0877837	0.018435	0.1524	0.0544837	0.129828	0.0146812	3	4	4	3	4	4	4	4	0.147358	-0.0063343	0.0612581
Q9DBL7	K378	Coasy	Bifunctional coenzyme A synthase	_LK[+42]NLGAYIIDSDHLGHR_	LKNLGAYIIDSDHLGHR	1	TRUE	Cytoplasm	0.5434	0.9843	0.022	0.6063	0.3215	0.3597	0.7319	0.0317	0.0402	0.2875	0.7235	0.0061	0.0104	0.7447	0.262803	0.28283	0.446889	0.306066	0.261891	0.327522	0.389004	0.507605	0.05343	0.0979349	0.0711863	0.0461514	0.0713094	0.098375	0.205139	0.0968441	4	4	4	3	4	4	2	4	-0.201539	0.0578848	-0.0446922
Q9DBL7	K416	Coasy	Bifunctional coenzyme A synthase	_AFGTDILHK[+42]DGTINR_	AFGTDILHKDGTINR	1	TRUE	Cytoplasm	0.4902	0.7451	0.7026	0.8199	0.3421	0.5685	0.7077	0.2733	0.4042	0.5236	0.8544	0.4958	0.468	0.0178	0.291783	0.191652	0.113993	0.21771	0.223029	0.0859838	0.079262	0.178039	0.300727	0.17682	0.0975254	0.0100805	0.16248	0.0230552	NA	0.126466	3	2	2	2	3	2	1	3	0.0396716	0.0347308	0.105668
O88587	K205	Comt	Catechol O-methyltransferase	_K[+42]GTVLLADNVIVPGTPDFLAYVR_	KGTVLLADNVIVPGTPDFLAYVR	1	TRUE	Mitochondria	0.9868	0.1378	0.523	0.3439	0.7333	0.4018	0.1578	0.3016	0.2239	0.2703	0.3871	0.1881	0.0672	0.3888	0.0306077	0.0180371	0.0630542	0.0310541	0.0171966	0.0180772	0.0340881	0.0215765	0.0152454	0.00323688	0.0409587	0.0281786	0.0036144	0.00335698	0.027871	0.00391928	4	4	4	3	4	4	3	4	0.00947766	0.0289661	-4.01e-05
Q9CXI0	K95	Coq5	2-methoxy-6-polyprenyl-1,4-benzoquinol methylase, mitochondrial	_AWK[+42]DLLIR_	AWKDLLIR	1	TRUE	Mitochondria	0.8266	0.7665	0.1756	0.4078	0.6687	0.2939	0.7796	0.5319	0.3321	0.7553	0.7366	0.4109	0.5857	0.934	0.0305416	0.022019	0.100933	0.0303086	0.0403423	0.0279173	0.030363	0.0105875	0.0360589	0.0138821	0.130549	0.0270047	0.0259491	0.0326633	0.0346491	0.00357796	3	2	2	2	2	4	3	4	0.0197211	0.0705704	-0.00589837
Q8R1S0	K333	Coq6	Ubiquinone biosynthesis monooxygenase COQ6, mitochondrial	_HAVALLK[+42]PTK[+42]VSAR_	HAVALLKPTKVSAR	2	TRUE	Mitochondria	0.0317	0.1499	0.3532	0.0767	0.7526	0.2062	0.1125	NA	0.6418	0.4455	0.2405	0.7219	0.018	NA	0.487495	0.0299676	0.672228	0.0362493	0.0798789	0.0508097	0.13165	0.0601502	0.390781	0.00329423	NA	NA	0.0697096	NA	0.0534358	0.0120949	3	3	1	1	3	1	2	2	-0.023901	0.540577	-0.0208422
Q8K1Z0	K161	Coq9	Ubiquinone biosynthesis protein COQ9, mitochondrial	_QK[+42]LVQLGQAEK[+42]R_	QKLVQLGQAEKR	2	TRUE	Mitochondria	0.3415	0.9142	0.2551	0.8506	0.5837	0.2157	0.3708	0.3106	0.0221	0.4277	0.019	0.7492	0.6967	0.0116	0.0367449	0.0500364	0.0457344	0.0125541	0.0354193	0.0396077	0.0526422	0.0191232	0.0211768	0.0175221	0.0493496	0.0075351	0.0104234	0.010038	0.0393022	0.00408706	4	4	4	3	4	4	3	3	-0.00656912	-0.00690777	0.0104287
P19783	K60	Cox4i1	Cytochrome c oxidase subunit 4 isoform 1, mitochondrial	_DYPLPDVAHVTMLSASQK[+42]ALK[+42]E_	DYPLPDVAHVTMLSASQKALKE	2	TRUE	Mitochondria	0.3848	0.1442	0.4786	0.3483	0.243	0.7983	0.0926	0.2879	0.3048	0.0878	0.8165	0.2875	0.0282	0.4889	0.0989696	0.291356	0.0327483	0.250015	0.221026	0.510657	0.0809247	0.0664485	0.0832238	0.141177	0.0427788	0.304266	0.0980265	0.458287	0.0659565	0.031341	3	4	3	3	4	2	3	2	0.183567	-0.0481764	-0.219301
P19783	K63	Cox4i1	Cytochrome c oxidase subunit 4 isoform 1, mitochondrial	_DYPLPDVAHVTMLSASQK[+42]ALK[+42]E_	DYPLPDVAHVTMLSASQKALKE	2	TRUE	Mitochondria	0.3777	0.3511	0.6469	0.6575	0.7905	0.0179	0.0731	0.1745	0.3654	0.0396	0.2368	0.8561	0.6316	0.1233	0.0658549	0.0287385	0.0748894	0.0139489	0.0509973	0.0592622	0.0974296	0.0182015	0.0195986	0.0179959	0.0785025	0.0114135	0.0145399	0.0499671	0.0224269	0.00193434	3	3	3	4	3	2	3	2	-0.00425267	-0.0225402	-0.0305237
P19783	K67	Cox4i1	Cytochrome c oxidase subunit 4 isoform 1, mitochondrial	_K[+42]ADWSSLSR_	KADWSSLSR	1	TRUE	Mitochondria	0.0961	0.5074	0.7529	0.2898	0.6549	0.7202	0.1116	0.5557	0.7266	0.6514	0.0256	0.2254	0.5512	0.3958	0.0501485	0.0262126	0.128881	0.0848263	0.0829757	0.0604014	0.0604205	0.0723303	0.0234446	0.0104736	0.114174	0.0364263	0.0901593	0.033062	0.0296266	0.0560918	4	4	4	3	4	4	4	4	0.0124961	0.0684609	-0.0341888
P19783	K67	Cox4i1	Cytochrome c oxidase subunit 4 isoform 1, mitochondrial	_K[+42]ADWSSLSRDE_	KADWSSLSRDE	1	TRUE	Mitochondria	0.068	0.43	0.275	0.702	0.9002	0.0101	0.0229	0.493	0.1106	0.9004	0.9807	0.4291	0.8106	0.4556	0.100325	0.313479	0.156948	0.318197	0.185056	0.172557	0.173307	0.102669	0.0926008	0.105425	0.0756182	0.362809	0.177604	0.0704731	0.0290233	0.0248094	4	4	3	3	4	4	4	4	0.215528	-0.016359	0.140922
P19783	K78	Cox4i1	Cytochrome c oxidase subunit 4 isoform 1, mitochondrial	_DEK[+42]VQLYR_	DEKVQLYR	1	TRUE	Mitochondria	0.3802	0.3522	0.2249	0.2897	0.6093	0.1637	0.1137	0.039	0.3848	0.2944	0.3692	0.3279	0.9614	0.3493	0.0928398	0.0279942	0.0558926	0.0110952	0.0546952	0.0918428	0.130744	0.0292525	0.064359	0.0277264	0.0259518	0.0102337	0.0397806	0.131974	0.126291	0.0205399	4	4	4	3	4	4	4	4	-0.0181573	-0.0748519	-0.0638485
P12787	K68	Cox5a	Cytochrome c oxidase subunit 5A, mitochondrial	_K[+42]GMNTLVGYDLVPEPK[+42]IIDAALR_	KGMNTLVGYDLVPEPKIIDAALR	2	TRUE	Mitochondria	0.7302	0.1677	0.124	0.4624	0.2464	0.3951	0.4135	0.1516	0.6826	0.358	0.1436	0.3599	0.1453	0.2111	0.0316671	0.0481945	0.0528612	0.012612	0.018956	0.0397211	0.183654	0.0319566	0.0149891	0.0345108	0.0400565	0.00450183	0.00614769	0.0317451	0.33086	0.0173145	4	4	4	3	4	4	4	4	-0.0193446	-0.130793	0.00847333
P56391	K62	Cox6b1	Cytochrome c oxidase subunit 6B1	_RVYK[+42]SLC[+57]PVSWVSAWDDR_	RVYKSLCPVSWVSAWDDR	1	TRUE	Mitochondria	0.9464	0.0154	0.235	0.3029	0.023	0.4368	0.8688	0.9914	0.8563	0.1306	0.2857	0.4352	0.0241	0.5708	0.0384433	0.0401777	0.0288885	0.0287694	0.124455	0.0391046	0.0634415	0.0420216	0.0148698	0.0135576	0.0145811	0.0107245	0.0491287	0.0274547	0.0494627	0.0140983	4	4	3	3	4	4	4	4	-0.0132522	-0.034553	0.00107311
P56391	K62	Cox6b1	Cytochrome c oxidase subunit 6B1	_VYK[+42]SLC[+57]PVSWVSAWDDR_	VYKSLCPVSWVSAWDDR	1	TRUE	Mitochondria	0.5131	0.2382	0.3991	0.0219	0.4204	0.3321	0.1851	0.0516	0.5652	0.5055	0.9097	0.0031	0.0039	0.6949	0.0287765	0.0622672	0.241183	0.0669216	0.0558365	0.0912071	0.0377536	0.14197	0.0111184	0.035712	0.0431516	0.0678938	0.0329295	0.0730488	0.00368087	0.126019	3	4	2	3	4	3	2	4	-0.0750483	0.203429	-0.0289399
P36552	K173	Cpox	Oxygen-dependent coproporphyrinogen-III oxidase, mitochondrial	_K[+42]EGGGGITC[+57]VLQDGR_	KEGGGGITCVLQDGR	1	TRUE	Mitochondria	0.761	0.1174	0.8319	0.2173	0.0296	0.8164	0.1028	0.129	0.9699	0.1368	0.6397	0.276	0.1938	0.866	0.856175	0.744611	0.914487	0.784745	0.945532	0.766971	0.789126	0.763787	0.0928211	0.0696232	0.0292579	0.143464	0.030738	0.121973	0.179559	0.106659	4	4	4	3	4	4	4	4	0.020958	0.125361	-0.0223608
P36552	K336	Cpox	Oxygen-dependent coproporphyrinogen-III oxidase, mitochondrial	_RGIGGIFFDDLDSPSK[+42]E_	RGIGGIFFDDLDSPSKE	1	TRUE	Mitochondria	0.8747	0.2493	0.0706	0.4682	0.4414	0.0688	0.0874	0.0056	0.0593	0	0.5706	0.0011	0.0016	0.7537	0.539199	0.412691	0.08434	0.381218	0.455313	0.402863	0.0402383	0.199356	0.106822	0.0629771	0.112873	0.0839723	0.0767392	0.101557	0.0155187	0.14291	4	4	4	4	4	4	4	4	0.181863	0.0441017	0.00982792
P36552	K371	Cpox	Oxygen-dependent coproporphyrinogen-III oxidase, mitochondrial	_DK[+42]LWQQLR_	DKLWQQLR	1	TRUE	Mitochondria	0.5547	0.296	0.4457	0.4521	0.3778	0.7268	0.104	0.0176	0.7775	0.6593	0.9861	0.3067	0.0407	0.4839	0.156029	0.2104	0.138039	0.211034	0.173043	0.191155	0.220519	0.181951	0.0244504	0.0512503	0.0209673	0.0349789	0.0169159	0.0340785	0.204104	0.0521009	4	4	4	3	4	4	4	4	0.0290829	-0.0824795	0.0192459
P36552	K393	Cpox	Oxygen-dependent coproporphyrinogen-III oxidase, mitochondrial	_GTK[+42]FGLFTPGSR_	GTKFGLFTPGSR	1	TRUE	Mitochondria	0.1219	0.9409	0.2618	0.7874	0.2268	0.7125	0.5832	0.2082	0.6136	0.1525	0.4912	0.5427	0.3471	0.1742	0.102118	0.058739	0.166619	0.0526366	0.0961871	0.216086	0.190973	0.156735	0.149124	0.0123905	0.133236	0.0076994	0.0363181	0.174361	0.109871	0.139028	4	4	4	3	4	4	4	4	-0.104098	-0.0243546	-0.157347
Q8C196	K1100	Cps1	Carbamoyl-phosphate synthase [ammonia], mitochondrial	_LK[+42]VAQAPWK_	LKVAQAPWK	2	TRUE	Mitochondria	NA	0.6164	0.5206	0.4893	0.6329	0.8245	NA	0.61	0.3752	0.1935	0.1635	0.2853	0.3977	0.5434	0.0195723	0.921471	0.0830037	0.180094	0.00382132	0.0281663	0.0531609	0.0585647	0.0186928	NA	0.0642601	0.297455	NA	0.0305675	0.0221505	0.0327634	2	1	3	3	1	2	3	3	0.12153	0.0298428	0.893305
Q8C196	K1107	Cps1	Carbamoyl-phosphate synthase [ammonia], mitochondrial	_LK[+42]VAQAPWK[+42]AVNTLNE_	LKVAQAPWKAVNTLNE	2	TRUE	Mitochondria	0.6274	0.5244	0.1918	0.3795	0.434	0.1912	0.7697	0.3204	0.5666	0.2658	0.3433	0.4218	0.7885	0.2461	0.278911	0.233668	0.176004	0.10822	0.197158	0.320468	0.116398	0.228355	0.215434	0.202149	0.102981	0.0170019	0.110173	0.272831	0.0720391	0.133885	4	4	4	3	4	4	4	4	-0.120136	0.0596054	-0.0868
Q8C196	K1168	Cps1	Carbamoyl-phosphate synthase [ammonia], mitochondrial	_VSQEHPVVLTK[+42]FVEGAR_	VSQEHPVVLTKFVEGAR	1	TRUE	Mitochondria	0.0142	0.0119	0.4107	0.2172	0.8417	0.0563	0.0298	0.466	0.2458	0.1252	0.1904	0.6982	0.4488	0.7849	0.397459	0.382085	0.36147	0.451403	0.433367	0.437169	0.490386	0.406121	0.00960685	0.00504203	0.176609	0.0945639	0.0177205	0.0318575	0.0615388	0.0362783	4	4	4	3	4	4	4	4	0.0452821	-0.128916	-0.0550844
Q8C196	K1183	Cps1	Carbamoyl-phosphate synthase [ammonia], mitochondrial	_EVEMDAVGK[+42]E_	EVEMDAVGKE	1	TRUE	Mitochondria	0.2752	NA	0.028	NA	0.3261	0.9398	NA	0.2607	0.0073	NA	0.4339	NA	NA	0.1771	0.109036	0.0335997	0.0100197	0.0729768	0.0508849	0.129956	0.0041248	0.00439178	NA	NA	NA	0.0351118	NA	0.0362986	NA	0.00271109	1	1	1	3	1	2	1	3	0.068585	0.00589494	-0.0963561
Q8C196	K119	Cps1	Carbamoyl-phosphate synthase [ammonia], mitochondrial	_LGLNK[+42]YME_	LGLNKYME	1	TRUE	Mitochondria	0.8394	0.1906	0.1088	0.2775	0.4035	0.3144	0.1574	0.0522	0.8441	0.3613	0.0905	0.1179	0.0546	0.0771	0.0429759	0.015579	0.0108775	0.0283104	0.0180561	0.0149182	0.0491688	0.0141181	0.0276478	0.00137865	0.00313708	0.00960755	0.00339394	0.00511169	0.0547194	0.00497825	2	3	3	2	3	4	2	3	0.0141923	-0.0382913	0.000660823
Q8C196	K1224	Cps1	Carbamoyl-phosphate synthase [ammonia], mitochondrial	_HVEDAGVHSGDATLMLPTQTISQGAIEK[+42]VK[+42]DATR_	HVEDAGVHSGDATLMLPTQTISQGAIEKVKDATR	2	TRUE	Mitochondria	0.932	0.0393	0.921	0.9689	0.0163	0.854	0.0905	0.7922	0.9457	0.5321	0.9078	0.1311	0.3586	0.9336	0.333744	0.198296	0.161637	0.189632	0.258872	0.192593	0.168376	0.197416	0.0433344	0.127226	0.192095	0.0663959	0.0370833	0.015336	0.270547	0.135055	4	4	4	4	4	4	4	4	-0.00778371	-0.00673885	0.00570274
Q8C196	K1387	Cps1	Carbamoyl-phosphate synthase [ammonia], mitochondrial	_GFK[+42]LFATE_	GFKLFATE	1	TRUE	Mitochondria	0.3681	0.5253	0.761	0.6872	0.0146	0.8957	0.6211	0.4706	0.4433	0.0656	0.7667	0.3628	0.0186	0.3713	0.341623	0.214625	0.138621	0.286857	0.495131	0.0711737	0.185347	0.208575	0.399182	0.245084	0.106338	0.371159	0.195834	0.00938734	0.193831	0.279016	3	4	4	3	4	3	4	4	0.0782816	-0.0467257	0.143451
Q8C196	K1486	Cps1	Carbamoyl-phosphate synthase [ammonia], mitochondrial	_TVDSK[+42]SLFHYR_	TVDSKSLFHYR	1	TRUE	Mitochondria	0.0226	0.0005	0.4553	0.0019	0.4537	0.1244	0.1148	0.3854	0.4881	0.4071	0.7442	0.1102	0.0061	0.0517	0.0394661	0.0434934	0.0514175	0.0443085	0.0920445	0.0806551	0.101251	0.0634333	0.00240589	0.00364648	0.012534	0.00199821	0.015091	0.0241082	0.0141104	0.0399321	4	4	4	3	4	4	4	4	-0.0191248	-0.0498331	-0.0371617
Q8C196	K157	Cps1	Carbamoyl-phosphate synthase [ammonia], mitochondrial	_EK[+42]VPAIYGVDTR_	EKVPAIYGVDTR	1	TRUE	Mitochondria	0.7372	0.3867	0.9687	0.9184	0.2223	0.2395	0.5854	0.278	0.0848	0.3276	0.1762	0.9536	0.3738	0.1333	0.0543382	0.0433011	0.0532174	0.0723301	0.0783642	0.0486631	0.0513023	0.0717624	0.0276762	0.0264824	0.0170798	0.0201156	0.0400529	0.0151334	0.0266363	0.0165138	4	4	3	3	3	4	4	4	0.000567728	0.00191512	-0.00536204
Q8C196	K197	Cps1	Carbamoyl-phosphate synthase [ammonia], mitochondrial	_GQSVDFVDPNK[+42]QNLIAE_	GQSVDFVDPNKQNLIAE	1	TRUE	Mitochondria	0.7553	0.5996	0.4569	0.2702	0.7774	0.3412	0.4304	0.3534	0.3105	0.3463	0.4986	0.6119	0.3922	0.2972	0.149649	0.0546703	0.269986	0.0321603	0.0829347	0.0663316	0.0312363	0.0383424	0.218672	0.0518025	0.393089	0.00766864	0.100902	0.0492515	0.00775604	0.0113553	4	4	4	3	4	4	4	4	-0.00618215	0.23875	-0.0116613
Q8C196	K287	Cps1	Carbamoyl-phosphate synthase [ammonia], mitochondrial	_SDRK[+42]EPLFGISTGNIITGLAAGAK[+42]SYK_	SDRKEPLFGISTGNIITGLAAGAKSYK	3	TRUE	Mitochondria	0.0233	0.1995	0.2741	0.8885	0.3851	0.5044	0.0576	0.0966	0.8525	0.4248	0.4217	0.971	0.0831	0.2543	0.386571	0.110579	0.391742	0.175623	0.225564	0.269624	0.428131	0.260467	0.213256	0.0762775	0.148362	0.122347	0.0600102	0.0724591	0.477135	0.0604748	3	4	4	3	4	4	3	4	-0.0848432	-0.0363888	-0.159045
Q8C196	K477	Cps1	Carbamoyl-phosphate synthase [ammonia], mitochondrial	_VGLK[+42]QADAVYFLPITPQFVTE_	VGLKQADAVYFLPITPQFVTE	1	TRUE	Mitochondria	0.2195	NA	0.2374	0.373	0.424	0.9035	0.6883	0.2953	0.7893	0.4602	0.7606	0.5453	0.5978	0.085	0.00416596	0.0053359	0.0154145	0.00488704	0.00591878	0.00747086	0.00686977	0.00707609	NA	0.00179258	0.0105936	0.000318699	NA	0.0013487	0.000684941	0.00209466	1	2	2	2	1	3	2	4	-0.00218905	0.00854471	-0.00213496
Q8C196	K553	Cps1	Carbamoyl-phosphate synthase [ammonia], mitochondrial	_QLFSDK[+42]LNE_	QLFSDKLNE	1	TRUE	Mitochondria	0.5168	0.0183	0.7241	0.0638	0.0965	0.1288	0.3361	0.3174	NA	0.1193	0.8628	0.9823	0.0988	0.3071	0.00326322	0.0700508	0.00334937	0.0553848	0.142787	0.00202934	0.014188	0.0280608	0.00447455	0.127697	0.00333887	0.058297	0.086733	0.0012157	0.00232329	NA	4	4	2	3	4	2	2	1	0.027324	-0.0108387	0.0680214
Q8C196	K575	Cps1	Carbamoyl-phosphate synthase [ammonia], mitochondrial	_DALK[+42]AADTIGYPVMIR_	DALKAADTIGYPVMIR	1	TRUE	Mitochondria	0.4049	0.7134	0.2089	0.2843	0.359	0.2925	0.5134	0.312	0.8966	0.2411	0.9176	0.4803	0.5135	0.1937	0.0547883	0.170326	0.0298225	0.147265	0.0776591	0.022482	0.00590278	0.0248823	0.0443469	0.329754	0.040602	0.171194	0.110164	0.0144994	0.00620091	0.0323139	4	4	3	3	4	4	4	4	0.122383	0.0239198	0.147844
Q8C196	K603	Cps1	Carbamoyl-phosphate synthase [ammonia], mitochondrial	_SAYALGGLGSGIC[+57]PNK[+42]E_	SAYALGGLGSGICPNKE	1	TRUE	Mitochondria	0.7113	0.7676	0.4143	0.557	0.8559	0.1919	0.8181	0.5756	0.3581	0.6237	0.4555	0.7919	0.8978	0.5908	0.0048527	0.00527319	0.00513191	0.00802292	0.00553689	0.00595935	0.00435636	0.00537874	0.00054407	0.00289753	0.00166904	0.00608028	0.00370733	0.000736458	0.00104929	0.000761125	3	4	2	3	3	3	3	4	0.00264418	0.000775559	-0.00068616
Q8C196	K630	Cps1	Carbamoyl-phosphate synthase [ammonia], mitochondrial	_SVTGWK[+42]E_	SVTGWKE	1	TRUE	Mitochondria	0.2561	0.8872	0.0216	0.0259	0.991	0.0302	0.2618	0.0669	0.019	0.0041	0.292	0.1669	0.0973	0.6139	0.0777376	0.151701	0.113748	0.0722613	0.0812125	0.0813995	0.157319	0.123972	0.04003	0.110735	0.0222688	0.0247167	0.0245651	0.0204556	0.00927036	0.017222	4	3	4	3	4	4	3	4	-0.0517104	-0.0435704	0.0703017
Q8C196	K751	Cps1	Carbamoyl-phosphate synthase [ammonia], mitochondrial	_IK[+42]NVVSGK_	IKNVVSGK	2	TRUE	Mitochondria	0.0323	0.4583	0.5086	0.7386	0.026	0.9934	0.0976	0.9923	0.2301	0.9979	0.0243	0.3958	0.3865	0.3898	0.214524	0.0303525	0.0635474	0.0632932	0.0876257	0.0528414	0.0878056	0.0884297	0.196794	0.0097972	0.0302866	0.0133178	0.00657857	0.0103345	0.084313	0.0425115	2	4	2	2	2	3	2	2	-0.0251365	-0.0242582	-0.0224888
Q8C196	K793	Cps1	Carbamoyl-phosphate synthase [ammonia], mitochondrial	_IGSSMK[+42]SVGE_	IGSSMKSVGE	1	TRUE	Mitochondria	0.7784	0.556	0.0287	0.3912	0.3709	0.1621	0.683	0.0585	0.0316	0.5041	0.1616	0.3937	0.7004	0.2001	0.0327681	0.0247173	0.0183403	0.0560242	0.0145657	0.0268164	0.0311228	0.00917702	0.0325795	0.00668069	0.00721976	0.0307071	0.0169648	0.0100624	0.0267825	0.00583407	2	3	4	2	2	3	3	4	0.0468472	-0.0127824	-0.0020991
Q8C196	K831	Cps1	Carbamoyl-phosphate synthase [ammonia], mitochondrial	_LPMNK[+42]EWPANLDLK[+42]K[+42]E_	LPMNKEWPANLDLKKE	3	TRUE	Mitochondria	0.9333	NA	0.0762	NA	0.3989	0.4301	0.6887	0.3754	0.452	NA	0.0867	NA	NA	0.1188	0.46793	0.413147	0.285244	0.194083	0.611942	0.422513	0.287133	0.345068	NA	0.0840684	NA	0.0497964	NA	0.111982	NA	0.0379124	1	2	1	2	1	2	1	2	-0.150985	-0.00188877	-0.0093665
Q8C196	K841	Cps1	Carbamoyl-phosphate synthase [ammonia], mitochondrial	_K[+42]ELSEPSSTR_	KELSEPSSTR	1	TRUE	Mitochondria	0.1322	0.2798	0.0674	0.1015	0.0759	0.3818	0.4414	0.1243	0.1417	0.1377	0.5047	0.1112	0.1072	0.2011	0.328401	0.184614	0.0064805	0.11556	0.172482	0.0613776	0.0260055	0.0360346	0.192932	0.143496	0.00850552	0.068797	0.0976315	0.0268093	0.00431832	0.0133902	3	2	2	3	3	4	2	4	0.0795254	-0.019525	0.123237
Q8C196	K856	Cps1	Carbamoyl-phosphate synthase [ammonia], mitochondrial	_IYAIAK[+42]ALENNMSLDEIVR_	IYAIAKALENNMSLDEIVR	1	TRUE	Mitochondria	0.9919	0.1727	0.0304	0.8601	0.8889	0.0835	0.1625	0.1086	0.131	0.3872	0.8665	0.053	0.3317	0.8789	0.0367677	0.145957	0.0669484	0.16066	0.133291	0.147001	0.0716158	0.0231302	0.0142013	0.136426	0.0207039	0.0973146	0.123948	0.141541	0.0463136	0.00656914	4	4	4	4	4	4	4	4	0.13753	-0.00466744	-0.00104393
Q8C196	K875	Cps1	Carbamoyl-phosphate synthase [ammonia], mitochondrial	_LTSIDK[+42]WFLYK[+42]MR_	LTSIDKWFLYKMR	2	TRUE	Mitochondria	0.6008	0.3864	0.0117	0.5728	0.5214	0.1075	0.4211	0.0978	0.6879	0.2196	0.398	0.1073	0.1494	0.2166	0.945004	0.811091	0.818868	0.952477	0.910468	0.879054	0.85217	0.895017	0.00806907	0.199329	0.0631642	0.00942967	0.0454657	0.0627814	0.031257	0.0122649	2	4	2	2	3	3	2	3	0.0574597	-0.0333023	-0.0679634
Q8C196	K889	Cps1	Carbamoyl-phosphate synthase [ammonia], mitochondrial	_DILNMDK[+42]TLK[+42]GLNSDSVTEE_	DILNMDKTLKGLNSDSVTEE	2	TRUE	Mitochondria	0.3293	0.1298	0.8694	0.6783	0.7899	0.431	0.2569	0.8375	0.8174	0.3781	0.1082	0.5463	0.4465	0.9695	0.262419	0.329409	0.220379	0.197966	0.179723	0.206747	0.263684	0.181993	0.077754	0.04083	0.0896724	NA	0.043871	0.189002	0.171578	0.079867	3	3	4	1	4	4	3	4	0.0159726	-0.0433052	0.122662
P52825	K305	Cpt2	Carnitine O-palmitoyltransferase 2, mitochondrial	_QK[+42]LIHGGNEETLR_	QKLIHGGNEETLR	1	TRUE	Mitochondria	0.4774	0.199	0.1748	0.2795	0.4558	0.4479	0.2995	0.7314	0.6693	0.9028	0.054	0.1995	0.0069	0.1663	0.152657	0.302905	0.0287403	0.0223639	0.298227	0.202348	0.329722	0.150449	0.138088	0.18832	0.0216818	0.0207268	0.0884295	0.187119	0.432679	0.135906	3	4	3	3	3	4	2	4	-0.128085	-0.300982	0.100556
P52825	K69	Cpt2	Carnitine O-palmitoyltransferase 2, mitochondrial	_YLSAQK[+42]PLLNDSQFR_	YLSAQKPLLNDSQFR	1	TRUE	Mitochondria	0.4184	0.2664	0.4843	0.256	0.2226	0.6039	0.4984	0.3164	0.7705	0.2869	0.6238	0.2042	0.7895	0.486	0.040787	0.0718413	0.0832554	0.0456695	0.100658	0.0349315	0.0419462	0.0292123	0.0229742	0.0831102	0.0532506	0.0200475	0.0949876	0.0177472	0.0327916	0.0330131	4	4	3	3	4	4	4	4	0.0164572	0.0413092	0.0369099
Q9DC50	K143	Crot	Peroxisomal carnitine O-octanoyltransferase	_EK[+42]LPVHK[+42]SGNTPLDMNQFR_	EKLPVHKSGNTPLDMNQFR	2	TRUE	Cytoplasm	0.3664	0.5477	0.0141	0.4589	0.6604	0.0469	0.9673	0.0259	0.7959	0.2033	0.5386	0.265	0.3279	0.0602	0.181432	0.176347	0.0502117	0.245767	0.117524	0.087546	0.0298896	0.0758605	0.173913	0.161968	0.0387748	0.0899863	0.10009	0.0826109	0.0185685	0.0254355	4	4	3	3	4	4	3	4	0.169907	0.0203221	0.0888006
Q9DC50	K167	Crot	Peroxisomal carnitine O-octanoyltransferase	_MLFSTC[+57]K[+42]VPGITR_	MLFSTCKVPGITR	1	TRUE	Cytoplasm	0.8164	0.4013	0.4679	0.2098	0.2896	0.8365	0.4348	0.4773	0.1926	0.8504	0.094	0.0367	0.2085	0.1116	0.202508	0.147526	0.5209	0.396857	0.297512	0.16612	0.322139	0.300497	0.105777	0.0346856	0.19357	0.194356	0.170984	0.125276	0.125337	0.1336	4	3	3	3	3	4	3	4	0.0963598	0.198761	-0.0185938
Q9DC50	K7	Crot	Peroxisomal carnitine O-octanoyltransferase	_NQLTK[+42]SVEER_	NQLTKSVEER	1	TRUE	Cytoplasm	0.7894	0.99	0.3522	NA	0.1979	0.4659	0.2384	NA	0.0143	0.0489	0.1356	0.2776	0.207	0.0791	0.363378	0.490951	0.0834009	0.385337	0.361783	0.499702	0.0360324	0.120438	0.189251	0.0465797	NA	NA	0.155199	0.029635	0.00230367	0.133574	4	4	1	1	4	3	2	2	0.264899	0.0473685	-0.00875117
P47199	K237	Cryz	Quinone oxidoreductase	_MLANENLSNDLK[+42]LLSHGGR_	MLANENLSNDLKLLSHGGR	1	TRUE	Cytoplasm	0.6413	0.4068	0.2568	0.3436	0.7385	0.2475	0.3206	0.5971	0.7706	0.1184	0.0872	0.2933	0.373	0.096	0.542449	0.417679	0.2454	0.376417	0.414697	0.427455	0.50447	0.43946	0.232502	0.0241307	0.297543	0.00629155	0.0549133	0.0281991	0.0113053	0.0603733	3	4	2	2	3	3	2	3	-0.0630429	-0.25907	-0.0097756
P47199	K237	Cryz	Quinone oxidoreductase	_NLSNDLK[+42]LLSHGGR_	NLSNDLKLLSHGGR	1	TRUE	Cytoplasm	0.3513	0.658	0.2794	0.4937	0.465	0.3034	0.991	0.5246	0.1377	0.3215	0.7389	0.921	0.7436	NA	0.802172	0.799627	0.784256	0.948581	0.726265	0.637011	0.866631	0.766576	0.198243	0.279677	0.144957	NA	0.191192	0.0127983	0.0985471	0.1236	3	2	2	1	3	3	3	4	0.182006	-0.0823756	0.162616
Q9CZU6	K321	Cs	Citrate synthase, mitochondrial	_VGK[+42]DVSDEK[+42]LR_	VGKDVSDEKLR	2	TRUE	Mitochondria	0.2919	0.4632	0.2904	0.5608	0.4327	0.2146	0.2064	0.2854	0.357	0.2376	0.2578	0.2345	0.1929	0.5715	0.0655023	0.0302093	0.155865	0.0607271	0.0402314	0.1149	0.269721	0.0271751	0.0486604	0.0107429	0.124962	0.0477042	0.0281103	0.146207	0.285119	0.00174015	4	4	3	3	3	4	3	3	0.033552	-0.113855	-0.084691
Q9CZU6	K321	Cs	Citrate synthase, mitochondrial	_VGK[+42]DVSDEK[+42]LRDYIWNTLNSGR_	VGKDVSDEKLRDYIWNTLNSGR	2	TRUE	Mitochondria	0.2548	0.0193	0.6438	0.3966	0.9838	0.5926	0.0005	0.4022	0.2635	0.3345	0.6509	0.8126	0.5582	0.4731	0.119353	0.0357993	0.103013	0.0430092	0.0618102	0.0623385	0.0428172	0.0348326	0.0228784	0.0084645	0.129954	0.0290896	0.0281896	0.0412982	0.0227195	0.0168198	4	4	4	4	4	4	4	4	0.00817664	0.0601959	-0.0265392
Q9CZU6	K327	Cs	Citrate synthase, mitochondrial	_VGK[+42]DVSDEK[+42]LRDYIWNTLNSGR_	VGKDVSDEKLRDYIWNTLNSGR	2	TRUE	Mitochondria	0.1729	0.1633	0.037	0.4146	0.687	0.2895	0.261	0.0829	0.2628	0.2369	0.0912	0.1993	0.2982	0.122	0.03446	0.0472739	0.0527492	0.025026	0.0808951	0.100293	0.035092	0.057683	0.0133993	0.0131357	0.0178162	0.0151056	0.0452148	0.0672835	0.0348405	0.0151784	3	4	4	3	3	4	3	4	-0.032657	0.0176572	-0.0530195
Q9CQX2	K12	Cyb5b	Cytochrome b5 type B	_ASGSGEK[+42]VEGSEPSVTYYR_	ASGSGEKVEGSEPSVTYYR	1	TRUE	Mitochondria	0.5008	0.3466	0.1025	0.5399	0.9585	0.4058	0.1427	0.4211	0.4448	0.7873	0.162	0.7772	0.7047	0.8979	0.357618	0.0351933	0.276309	0.159215	0.176871	0.187477	0.128627	0.0563744	0.217889	0.0313028	NA	0.0744324	0.197027	0.266757	0.136719	0.0273282	3	2	1	2	3	3	2	3	0.102841	0.147681	-0.152284
Q9DCN2	K135	Cyb5r3	NADH-cytochrome b5 reductase 3	_NMK[+42]IGDTIEFR_	NMKIGDTIEFR	1	TRUE	Mitochondria	0.3212	0.0527	0.0575	0.7416	0.2988	0.8821	0.9675	0.1322	0.5555	0.108	0.044	0.1038	0.0613	0.391	0.0188403	0.0189167	0.0440377	0.0162865	0.0139228	0.115044	0.0523812	0.0483081	0.00326283	0.0015112	0.0260921	0.000842793	0.00245723	0.177819	0.0406678	0.0209806	4	4	4	3	4	4	4	3	-0.0320216	-0.00834352	-0.0961276
Q9DCN2	K163	Cyb5r3	NADH-cytochrome b5 reductase 3	_ADK[+42]K[+42]SNPVVR_	ADKKSNPVVR	2	TRUE	Mitochondria	0.992	0.3778	0.5999	0.5935	0.3927	0.5642	0.2865	0.6106	0.4347	0.5288	0.2059	0.4088	0.8835	0.2908	0.0435274	0.0321081	0.0958555	0.20851	0.115474	0.0319987	0.0373139	0.11956	0.0157027	0.0116067	0.128248	0.250865	0.150326	0.0162871	0.0293415	0.17385	4	4	2	3	4	3	2	4	0.0889505	0.0585416	0.000109426
Q9DCN2	K173	Cyb5r3	NADH-cytochrome b5 reductase 3	_TVK[+42]SVGMIAGGTGITPMLQVIR_	TVKSVGMIAGGTGITPMLQVIR	1	TRUE	Mitochondria	0.6281	0.4709	0.1508	0.4567	0.8078	0.835	0.1351	0.146	0.1173	0.2062	0.0066	0.8393	0.7847	0.0118	0.235192	0.315895	0.251007	0.108046	0.274229	0.288684	0.175135	0.189448	0.0555439	0.0752338	0.138615	0.0278409	0.0849351	0.0755829	0.0955842	0.077918	4	4	4	3	4	4	3	4	-0.0814016	0.0758717	0.0272103
Q9DCN2	K214	Cyb5r3	NADH-cytochrome b5 reductase 3	_K[+42]DILLRPE_	KDILLRPE	1	TRUE	Mitochondria	0.8056	0.761	0.3232	0.4908	0.3022	0.5803	0.1574	0.4774	0.2898	0.6079	0.7464	0.2554	0.4488	0.7902	0.033612	0.00463338	0.00652374	0.00316563	0.0253338	0.00368932	0.0140832	0.00806245	0.0352015	0.00694925	0.00697132	0.0025641	0.0382854	0.00235863	0.0162229	0.00708319	4	4	3	3	4	4	4	3	-0.00489682	-0.00755942	0.000944056
Q9DCN2	K50	Cyb5r3	NADH-cytochrome b5 reductase 3	_LIDK[+42]EVISPDTR_	LIDKEVISPDTR	1	TRUE	Mitochondria	0.2989	0.7923	0.3846	0.6847	0.6665	0.6378	0.428	0.8695	0.7052	0.7087	0.7397	0.7762	0.9925	0.485	0.339697	0.501058	0.401761	0.436742	0.399519	0.309411	0.325638	0.224977	0.278702	0.257939	0.310624	0.264688	0.333431	0.217083	0.176166	0.365998	4	4	4	4	4	4	4	4	0.211765	0.0761233	0.191647
Q9D0M3	K170	Cyc1	Cytochrome c1, heme protein, mitochondrial	_MFMRPGK[+42]LSDYFPK[+42]PYPNPEAAR_	MFMRPGKLSDYFPKPYPNPEAAR	2	TRUE	Mitochondria	0.8084	0.0741	0.8889	0.2655	0.914	0.2833	0.2421	0.5245	0.4831	0.6251	0.5454	0.8138	0.1107	0.7286	0.0387138	0.138675	0.0328379	0.0623939	0.214588	0.178921	0.143688	0.0657924	0.0167797	0.0915179	0.0260684	NA	NA	0.253053	0.107354	0.0186166	2	3	2	1	1	3	3	3	-0.00339844	-0.110851	-0.0402457
Q9D0M3	K177	Cyc1	Cytochrome c1, heme protein, mitochondrial	_MFMRPGK[+42]LSDYFPK[+42]PYPNPEAAR_	MFMRPGKLSDYFPKPYPNPEAAR	2	TRUE	Mitochondria	0.9466	0.9157	0.7788	0.7572	0.4314	0.1733	0.2406	0.1425	0.9328	0.8563	0.8647	0.9621	0.9569	0.8456	0.0690038	0.0398995	0.0696532	0.0348983	0.0726486	0.0381836	0.0833461	0.0392437	0.0165615	0.0395059	0.00738632	0.0229982	0.0689864	0.0148721	0.0540084	0.0161585	4	2	2	3	2	3	3	4	-0.00434539	-0.0136929	0.00171594
Q9D0M3	K268	Cyc1	Cytochrome c1, heme protein, mitochondrial	_VLEYDDGTPATMSQVAK[+42]DVATFLR_	VLEYDDGTPATMSQVAKDVATFLR	1	TRUE	Mitochondria	0.9627	0.3711	0.7381	0.3949	0.1002	0.7545	0.3985	0.5674	0.6384	0.2215	0.8759	0.5377	0.9109	0.6674	0.0524001	0.0119209	0.0241352	0.00849638	0.0228229	0.0115482	0.0116279	0.0166915	0.0518665	0.0141595	0.0158049	NA	0.0092075	0.00574954	0.00458188	0.0199809	2	2	2	1	3	4	2	4	-0.00819514	0.0125074	0.000372696
Q9D0M3	K310	Cyc1	Cytochrome c1, heme protein, mitochondrial	_HK[+42]WSVLK[+42]SR_	HKWSVLKSR	2	TRUE	Mitochondria	0.1076	0.0906	0.4921	0.5956	0.1069	0.7095	0.1168	0.8678	0.4659	0.0508	0.1417	0.7689	0.3566	0.7856	0.064113	0.186997	0.0784617	0.0694932	0.0328328	0.0785004	0.107955	0.151955	0.0232248	0.108023	0.0755387	0.0442483	0.0074805	0.0388464	0.0465424	0.184669	3	4	3	3	3	4	3	4	-0.0824614	-0.0294935	0.108497
P62897	K101	Cycs	Cytochrome c, somatic	_ADLIAYLK[+42]K[+42]ATNE_	ADLIAYLKKATNE	2	TRUE	Mitochondria	0.3828	0.5943	0.2917	0.4591	0.4691	0.9289	0.6539	0.24	0.5165	0.3935	0.7532	0.3026	0.3434	0.3727	0.0827166	0.13268	0.00674129	0.188146	0.189571	0.0501009	0.0249119	0.0272279	0.13459	0.163659	0.00704265	0.281591	0.355445	0.0631474	0.0453994	0.0204954	4	4	4	3	4	4	4	4	0.160918	-0.0181706	0.0825793
P62897	K28	Cycs	Cytochrome c, somatic	_K[+42]GGK[+42]HK[+42]TGPNLHGLFGR_	KGGKHKTGPNLHGLFGR	3	TRUE	Mitochondria	0.6085	0.1797	0.1809	NA	0.6613	NA	0.1268	0.1742	0.4209	0.481	0.0536	0.8573	0.514	0.0737	0.0447757	0.176404	0.0520173	0.545404	0.177025	0.126323	0.0405475	0.0642525	0.0307612	0.114503	NA	0.206323	0.137659	0.0394253	NA	NA	3	3	1	3	3	2	1	1	0.481151	0.0114698	0.0500807
P62897	K40	Cycs	Cytochrome c, somatic	_K[+42]TGQAAGFSYTDANK_	KTGQAAGFSYTDANK	2	TRUE	Mitochondria	0.0032	0.6229	0	0.1259	0.0302	0.9283	0.265	0.0004	0.0012	0.0868	0.0003	0.3722	0.3949	0.7936	0.250636	0.0930504	0.127633	0.416169	0.180736	0.397274	0.067276	0.0651366	0.249484	0.0590337	0.0535908	0.0252664	0.102795	0.11385	0.0417378	0.0183982	4	4	4	3	4	4	4	4	0.351032	0.0603575	-0.304224
Q9D172	K201	D10Jhu81e	ES1 protein homolog, mitochondrial	_GGK[+42]WPYAGTAE_	GGKWPYAGTAE	1	TRUE	Mitochondria	0.4238	0.2255	0.3313	0.848	0.2061	0.752	0.2138	0.3789	0.7287	0.5965	0.8978	0.6925	0.3774	0.3813	0.369864	0.323442	0.360724	0.318035	0.225632	0.355125	0.350796	0.34558	0.0154253	0.053652	0.0332954	0.0503941	0.173792	0.0507499	NA	0.01347	3	4	2	3	3	4	1	4	-0.0275454	0.00992826	-0.0316833
P31786	K14	Dbi	Acyl-CoA-binding protein	_FDK[+42]AAEEVK[+42]R_	FDKAAEEVKR	2	TRUE	ER	0.9201	0.3336	0.2647	0.654	0.4816	0.2748	0.3504	0.6589	0.8053	0.6736	0.1716	0.6222	0.648	0.416	0.0215739	0.00506735	0.00174683	0.354307	0.138445	0.00546294	0.0589821	0.00464684	0.0323921	0.00372588	NA	0.484898	0.222621	0.00560953	0.0773347	0.000910486	4	4	1	2	3	2	2	3	0.34966	-0.0572352	-0.000395588
P31786	K67	Dbi	Acyl-CoA-binding protein	_AK[+42]WDSWNK[+42]LK[+42]GTSK[+42]E_	AKWDSWNKLKGTSKE	4	TRUE	ER	0.017	0.2437	0.7274	NA	0.8296	NA	NA	0.9235	NA	0.2928	0.2774	NA	0.5357	0.5399	0.439291	0.104599	0.24289	0.28001	0.132459	0.149947	0.381869	0.420248	NA	0.0116423	NA	0.250894	0.100893	0.00685728	NA	NA	1	3	1	2	2	2	1	1	-0.140238	-0.138979	-0.0453478
P31786	K8	Dbi	Acyl-CoA-binding protein	_FDK[+42]AAEEVK[+42]R_	FDKAAEEVKR	2	TRUE	ER	0.4836	0.5051	0.4635	0.4935	0.7044	0.3798	0.3746	0.4772	0.2915	0.3769	0.5609	0.1457	0.455	0.3927	0.00160182	0.0103812	0.000177233	0.0240379	0.00341976	0.00219294	0.302425	0.00544226	0.00105305	0.0182792	3.85e-05	0.0395181	0.00508348	0.0011548	0.521533	0.00448902	4	4	2	3	3	3	3	3	0.0185956	-0.302247	0.00818824
P31786	K84	Dbi	Acyl-CoA-binding protein	_LK[+42]K[+42]K[+42]YGI_	LKKKYGI	3	TRUE	ER	NA	NA	NA	NA	NA	NA	NA	NA	NA	NA	NA	0.1042	NA	NA	0.0299624	0.00200422	0.00541581	0.0599176	0.485047	0.0114681	0.765896	0.00287451	NA	NA	0.00330972	NA	NA	NA	NA	NA	1	1	2	1	1	1	1	1	0.0570431	-0.76048	-0.00946389
P53395	K211	Dbt	Lipoamide acyltransferase component of branched-chain alpha-keto acid dehydrogenase complex, mitochondrial	_K[+42]QTGAILPPSPK[+42]SE_	KQTGAILPPSPKSE	2	TRUE	Mitochondria	0.5945	0.8083	0.0834	0.8946	0.3751	0.7851	0.6057	0.0277	0.0086	0.0377	0.2542	0.122	0.0209	0.0964	0.222035	0.257116	0.116281	0.202899	0.238567	0.281913	0.120987	0.108357	0.110971	0.0655019	0.0387105	0.0340727	0.0685161	0.0591315	0.056016	0.0686152	4	4	4	3	4	4	4	4	0.094542	-0.00470588	-0.0247969
P53395	K222	Dbt	Lipoamide acyltransferase component of branched-chain alpha-keto acid dehydrogenase complex, mitochondrial	_K[+42]QTGAILPPSPK[+42]SE_	KQTGAILPPSPKSE	2	TRUE	Mitochondria	0.222	0.5334	0.5729	NA	0.8108	NA	0.9465	0.5843	0.6786	0.7509	0.7063	NA	0.7164	0.384	0.0295284	0.0269471	0.0504266	0.036613	0.0740298	0.0882745	0.0536322	0.0509497	NA	0.0294944	NA	0.0147468	0.0403637	0.0673416	NA	NA	1	3	1	2	2	3	1	1	-0.0143368	-0.00320563	-0.0613274
Q91X52	K17	Dcxr	L-xylulose reductase	_RALVTGAGK[+42]GIGR_	RALVTGAGKGIGR	1	TRUE	Membrane	0.5335	0.5542	0.4286	0.8261	0.5501	0.2651	0.7871	0.1391	0.331	0.0002	0.4422	0.104	0.0057	0.4508	0.861914	0.82063	0.542753	0.996162	0.926939	0.88969	0.566204	0.749034	0.206292	0.177794	0.164069	NA	0.0414981	0.110143	0.0555959	0.242127	3	4	3	1	4	4	3	4	0.247128	-0.0234505	-0.0690602
Q91X52	K28	Dcxr	L-xylulose reductase	_STVLALK[+42]AAGAQVVAVSR_	STVLALKAAGAQVVAVSR	1	TRUE	Membrane	0.6444	NA	0.6378	0.3142	0.3571	0.6308	0.4422	0.2061	0.3464	0.6123	0.4852	0.0647	0.5798	0.5051	0.176818	0.0633842	0.0493404	0.136197	0.027	0.0907029	0.131551	0.219807	NA	0.0771704	0.0295401	0.0935434	NA	0.0464764	0.122399	0.204494	1	2	3	2	1	3	2	3	-0.0836092	-0.0822101	-0.0273187
Q9CWS0	K199	Ddah1	N(G),N(G)-dimethylarginine dimethylaminohydrolase 1	_SAQK[+42]ALK[+42]IMQQMSDHR_	SAQKALKIMQQMSDHR	2	TRUE	Mitochondria	0.3518	0.0308	0.053	0.6685	0.7562	0.0965	0.1484	0.4504	0.0164	0.2267	0.6255	0.7334	0.0353	0.2968	0.307285	0.154922	0.273836	0.19706	0.0694294	0.0916745	0.219741	0.52318	0.143167	0.0581035	0.121042	0.125472	0.0904362	0.0862996	0.196771	0.192957	4	3	4	3	4	3	3	4	-0.326121	0.0540948	0.063247
Q9CQ62	K133	Decr1	2,4-dienoyl-CoA reductase, mitochondrial	_LIK[+42]VAGHPDVVINNAAGNFISPSER_	LIKVAGHPDVVINNAAGNFISPSER	1	TRUE	Mitochondria	0.0901	0.6568	0.389	0.3422	0.4535	0.8915	0.2186	0.6138	0.6694	0.4524	0.4265	0.1933	0.0633	0.045	0.139202	0.0619105	0.0539854	0.0345489	0.171132	0.129952	0.113452	0.101493	0.103924	0.0431325	0.0522845	0.0386896	0.0887711	0.0518222	0.0983526	0.115784	4	4	4	3	4	4	3	4	-0.0669444	-0.0594665	-0.0680412
Q9CQ62	K246	Decr1	2,4-dienoyl-CoA reductase, mitochondrial	_FNIIQPGPIK[+42]TK[+42]GAFSR_	FNIIQPGPIKTKGAFSR	2	TRUE	Mitochondria	0.8373	0.2378	0.2512	0.1065	0.487	0.7529	0.1091	0.6605	0.9548	0.5672	0.2758	0.0349	0.42	0.2593	0.0310462	0.0472192	0.0968129	0.0783224	0.0644335	0.0447671	0.0483224	0.0439986	0.0102384	0.013826	0.0457179	0.0498428	0.0498979	0.0182225	0.0185615	0.0185498	4	4	3	3	4	4	4	4	0.0343238	0.0484906	0.00245211
Q9CQ62	K315	Decr1	2,4-dienoyl-CoA reductase, mitochondrial	_FNSLK[+42]K[+42]VTK[+42]EE_	FNSLKKVTKEE	3	TRUE	Mitochondria	0.3881	0.6006	0.466	0.0272	0.5896	0.0788	0.442	0.0219	NA	0.8439	0.7687	0.1583	0.3052	0.17	0.273794	0.359635	0.163111	0.390524	0.379216	0.214501	0.340563	0.415402	0.0651664	0.128903	0.0281626	0.0393245	0.244724	NA	0.0315213	0.00224434	2	4	2	2	4	1	2	2	-0.0248777	-0.177452	0.145134
Q9CQ62	K319	Decr1	2,4-dienoyl-CoA reductase, mitochondrial	_FNSLK[+42]K[+42]VTK[+42]EE_	FNSLKKVTKEE	3	TRUE	Mitochondria	0.1128	0.5514	NA	0.5235	0.4295	0.7017	0.5088	0.8307	NA	0.8909	0.1624	0.2905	0.1653	NA	0.215025	0.298838	0.0537217	0.0392008	0.151711	0.107503	0.137935	0.0454694	0.154189	0.125937	0.0435248	NA	0.0650671	0.00340433	0.149147	NA	2	4	2	1	3	2	2	1	-0.00626857	-0.0842138	0.191334
Q99L04	K72	Dhrs1	Dehydrogenase/reductase SDR family member 1	_VK[+42]SLFEQVDR_	VKSLFEQVDR	1	TRUE	Mitochondria	0.2642	0.6717	0.9128	0.5796	0.0884	0.7761	0.3807	0.9748	0.0742	0.6116	0.6516	0.6849	0.9185	0.1835	0.176992	0.289989	0.221268	0.22511	0.229386	0.384506	0.184909	0.21061	0.170147	0.125847	0.0440979	0.19327	0.121336	0.0747769	0.0973768	0.142723	4	3	3	3	3	4	4	4	0.0144992	0.0363589	-0.0945162
Q99LB2	K106	Dhrs4	Dehydrogenase/reductase SDR family member 4	_EK[+42]LITTALK[+42]R_	EKLITTALKR	2	TRUE	Cytoplasm	0.6112	0.7982	0.4316	0.6443	0.5076	0.6721	0.3822	0.9365	0.5356	0.309	0.403	0.1597	0.0707	0.2523	0.38308	0.160622	0.0102442	0.0106373	0.450053	0.281028	0.00645638	0.138376	0.381712	0.277555	0.0060938	0.00522727	0.324744	0.353295	NA	0.252512	4	4	3	3	4	4	1	4	-0.127739	0.00378784	-0.120406
Q99LB2	K34	Dhrs4	Dehydrogenase/reductase SDR family member 4	_NPLSNK[+42]VALVTASTDGIGFAIAR_	NPLSNKVALVTASTDGIGFAIAR	1	TRUE	Cytoplasm	0.3534	0.0639	NA	0.2831	0.3917	0.324	0.1388	0.6651	NA	0.1543	0.5712	0.7941	0.2324	NA	0.0656679	0.0270202	0.0754094	0.0436321	0.262615	0.0557291	0.0289928	0.0229508	0.038759	0.0234409	0.0446931	NA	0.165291	NA	0.00636603	0.00168807	4	4	2	1	3	1	2	2	0.0206813	0.0464166	-0.0287089
Q99LB2	K99	Dhrs4	Dehydrogenase/reductase SDR family member 4	_EK[+42]LITTALK[+42]R_	EKLITTALKR	2	TRUE	Cytoplasm	0.8189	0.491	0.2165	0.9183	0.3412	0.4804	0.5817	0.2311	0.1916	0.8623	0.869	0.2571	0.7667	0.9216	0.0092759	0.00720221	0.0205116	0.00673623	0.0165463	0.0064601	0.0191022	0.0121425	0.00560295	0.00440145	0.0170487	0.00135851	0.0190217	0.00437364	0.017221	0.00636693	4	4	4	3	4	4	3	4	-0.00540627	0.00140941	0.00074211
Q99J47	K259	Dhrs7b	Dehydrogenase/reductase SDR family member 7B	_YGALDK[+42]NTAQGR_	YGALDKNTAQGR	1	TRUE	ER	0.4818	0.1741	0.3641	0.1246	0.1628	0.25	0.5878	0.2584	0.0278	0.1659	0.3001	0.0777	0.5467	0.1362	0.061044	0.101945	0.111171	0.287406	0.15703	0.0385769	0.634272	0.103625	0.0334295	0.140436	0.0228066	0.230756	0.118604	0.0188665	0.467753	0.0153166	4	3	3	3	3	3	2	2	0.18378	-0.523102	0.0633684
A2ATU0	K760	Dhtkd1	Probable 2-oxoglutarate dehydrogenase E1 component DHKTD1, mitochondrial	_K[+42]PLIVASPK[+42]MLLR_	KPLIVASPKMLLR	2	TRUE	Mitochondria	0.2726	0.5318	0.3831	0.8403	0.6125	0.5353	0.3088	0.1202	0.6556	0.5461	0.2827	0.7917	0.5798	0.4691	0.0375854	0.0909061	0.0401745	0.0349391	0.0534941	0.0424863	0.0378535	0.0496068	0.0156119	0.0785596	0.00294257	0.00353965	0.0379779	0.0160361	0.0184635	0.0257788	3	4	3	3	4	4	3	4	-0.0146677	0.00232104	0.0484197
A2ATU0	K768	Dhtkd1	Probable 2-oxoglutarate dehydrogenase E1 component DHKTD1, mitochondrial	_K[+42]PLIVASPK[+42]MLLR_	KPLIVASPKMLLR	2	TRUE	Mitochondria	0.4784	0.1706	0.4665	NA	0.4116	0.7991	0.3037	0.2088	0.5164	0.7353	0.5405	0.0615	0.7711	0.5129	0.0757371	0.316633	0.351271	0.139531	0.277542	0.181158	0.19164	0.244946	0.0620521	0.351676	NA	0.0588304	0.207149	0.0695403	NA	0.171516	3	4	1	2	4	4	1	4	-0.105415	0.159631	0.135475
Q8BMF4	K273	Dlat	Dihydrolipoyllysine-residue acetyltransferase component of pyruvate dehydrogenase complex, mitochondrial	_GYLAK[+42]ILVPEGTR_	GYLAKILVPEGTR	1	TRUE	Mitochondria	0.4235	0.8008	0.3778	0.0894	0.5917	0.0856	0.4957	0.3852	0.222	0.2479	0.5187	0.2779	0.3807	0.434	0.030373	0.0123303	0.00700684	0.164115	0.0231001	0.0465577	0.161598	0.00430587	0.0320246	0.00466816	0.00644071	0.27931	0.0283562	0.0511721	0.117996	0.00262195	4	2	3	3	2	4	2	3	0.159809	-0.154591	-0.0342274
Q8BMF4	K295	Dlat	Dihydrolipoyllysine-residue acetyltransferase component of pyruvate dehydrogenase complex, mitochondrial	_K[+42]QEDIAAFADYRPTE_	KQEDIAAFADYRPTE	1	TRUE	Mitochondria	0.9365	0.0512	0.0502	0.9129	0.1588	0.1573	0.9216	0.8924	0.0742	0.2839	0.8684	0.7466	0.4235	0.953	0.0348468	0.0336007	0.0274614	0.0311187	0.0067639	0.0322477	0.0247855	0.00466536	0.0178687	0.0119136	0.0398192	0.0212336	0.00636535	0.0254983	0.0248501	0.00171563	4	3	4	3	3	4	4	4	0.0264534	0.00267588	0.00135306
O08749	K417	Dld	Dihydrolipoyl dehydrogenase, mitochondrial	_FK[+42]IGK[+42]FPFAANSR_	FKIGKFPFAANSR	2	TRUE	Mitochondria	0.6809	0.0417	0.4431	0.3125	0.797	0.9206	0.0154	0.1314	0.1462	0.2459	0.0554	0.3716	0.0331	0.3387	0.467069	0.146575	0.635595	0.250679	0.149934	0.169526	0.363489	0.345358	0.185253	0.0472676	0.2165	0.0369332	0.0819655	0.0922717	0.25964	0.141782	4	4	2	2	3	3	3	3	-0.0946786	0.272106	-0.0229516
O08749	K417	Dld	Dihydrolipoyl dehydrogenase, mitochondrial	_GIEFK[+42]IGK[+42]FPFAANSR_	GIEFKIGKFPFAANSR	2	TRUE	Mitochondria	0.0006	0.9397	0.0663	0.4245	0.8331	0.3978	0.0043	0.0295	0.9214	0.6615	0.6178	0.1395	0.2914	0.0144	0.199394	0.0758892	0.361633	0.0906023	0.205835	0.188792	0.259977	0.185092	0.0508361	0.0222496	0.183665	0.051342	0.155619	0.026259	0.150327	0.066912	4	4	4	4	3	4	4	4	-0.0944899	0.101656	-0.112903
O08749	K420	Dld	Dihydrolipoyl dehydrogenase, mitochondrial	_FK[+42]IGK[+42]FPFAANSR_	FKIGKFPFAANSR	2	TRUE	Mitochondria	0.2397	0.2422	0.9693	0.8492	0.7005	0.9102	0.0696	0.6733	0.4934	0.4706	0.0617	0.9304	0.3631	0.2901	0.227459	0.0276355	0.210682	0.128728	0.0751502	0.0557316	0.145776	0.123653	0.179478	0.00758759	0.219457	0.0897212	0.0693049	0.0425948	NA	0.150331	3	4	2	2	3	3	1	3	0.00507427	0.0649054	-0.0280961
O08749	K420	Dld	Dihydrolipoyl dehydrogenase, mitochondrial	_GIEFK[+42]IGK[+42]FPFAANSR_	GIEFKIGKFPFAANSR	2	TRUE	Mitochondria	0.3499	0.2042	0.0522	0.9875	0.0788	0.5731	0.0383	0.2104	0.2429	0.5823	0.8201	0.6742	0.5911	0.1527	0.185264	0.108516	0.223758	0.101697	0.286082	0.137066	0.225648	0.17659	0.0326566	0.0479595	0.171218	0.0315205	0.137756	0.0295563	0.155795	0.0534022	4	4	4	4	4	4	4	4	-0.0748929	-0.00189011	-0.0285499
Q9DBT9	K141	Dmgdh	Dimethylglycine dehydrogenase, mitochondrial	_FK[+42]YQMTR_	FKYQMTR	1	TRUE	Mitochondria	0.5094	0.4164	0.044	0.6932	0.8801	0.5025	0.5414	0.0002	0.5389	0.4331	0.2298	0.002	0.5753	0.1834	0.0407907	0.074592	0.222093	0.00756677	0.149043	0.129791	0.282375	0.186907	0.033475	0.0828346	0.0284418	0.00288677	0.204826	0.13385	0.242568	0.113261	3	4	3	3	4	4	4	4	-0.17934	-0.0602817	-0.0551992
Q9DBT9	K161	Dmgdh	Dimethylglycine dehydrogenase, mitochondrial	_QYIIEPEK[+42]IHE_	QYIIEPEKIHE	1	TRUE	Mitochondria	0.2947	0.8573	0.2064	0.4133	0.1764	0.1022	0.1508	0.3795	0.0068	0.2655	0.4069	0.8458	0.5775	0.1549	0.0677722	0.0155473	0.0862048	0.215873	0.054086	0.00984385	0.150806	0.0379103	NA	0.0102955	0.0778454	0.271776	0.0581486	0.00212581	0.115741	0.0137125	1	2	4	2	3	4	3	4	0.177963	-0.0646014	0.00570348
Q9DBT9	K516	Dmgdh	Dimethylglycine dehydrogenase, mitochondrial	_YK[+42]QVMQR_	YKQVMQR	1	TRUE	Mitochondria	0.7346	0.3181	0.0664	0.0303	0.8915	0.01	0.4297	0.1223	0.0332	0.002	0.7593	0.0058	0.0286	0.9746	0.0769297	0.270996	0.560498	0.204861	0.192421	0.20993	0.853404	0.50656	0.05183	0.293325	0.00545192	0.223301	0.124429	0.179506	0.101232	0.119431	2	4	2	3	3	4	3	4	-0.301699	-0.292906	0.0610656
Q9DBT9	K829	Dmgdh	Dimethylglycine dehydrogenase, mitochondrial	_VELLGK[+42]NYPATIIQEPLVLTEPAR_	VELLGKNYPATIIQEPLVLTEPAR	1	TRUE	Mitochondria	0.3347	0.0623	0.1212	0.4435	0.2081	0.5365	0.0006	0.2128	0.8504	0.4698	0.0818	0.1349	0.2938	0.1139	0.0026851	0.0117531	0.0222665	0.00614027	0.00886489	0.0184355	0.0124604	0.0168075	0.000420816	0.00269547	0.0226694	0.00465182	0.00539113	0.0124557	0.00760709	0.0108685	4	4	4	4	4	4	4	4	-0.0106672	0.00980611	-0.00668235
O35459	K230	Ech1	Delta(3,5)-Delta(2,4)-dienoyl-CoA isomerase, mitochondrial	_K[+42]MMADEALDSGLVSR_	KMMADEALDSGLVSR	1	TRUE	Mitochondria	0.3764	0.9577	0.3363	0.6681	0.1698	0.2459	0.7658	0.7444	0.3337	0.3105	0.5227	0.5713	0.563	0.3292	0.0152824	0.0122273	0.0282804	0.0204718	0.0158412	0.00818082	0.0420038	0.00597914	0.0179154	0.00794406	0.0395611	0.0229655	0.00937042	0.00294618	0.0463055	0.00226725	4	4	4	4	4	4	4	3	0.0144927	-0.0137234	0.00404643
O35459	K326	Ech1	Delta(3,5)-Delta(2,4)-dienoyl-CoA isomerase, mitochondrial	_DTK[+42]SITFSK[+42]L_	DTKSITFSKL	2	TRUE	Mitochondria	0.9086	0.4594	0.3511	0.6627	0.6948	0.1934	0.5065	0.8235	0.1627	0.3324	0.0786	0.8103	0.476	0.1015	0.131142	0.0364885	0.0968423	0.119792	0.0250009	0.0340422	0.0527766	0.270438	0.223648	0.00543972	0.157257	0.0611735	0.0143499	0.0342374	0.0412439	0.242618	4	3	4	3	3	3	3	4	-0.150646	0.0440657	0.00244631
Q9D9V3	K266	Echdc1	Ethylmalonyl-CoA decarboxylase	_K[+42]FVSGPPQVIR_	KFVSGPPQVIR	1	TRUE	Cytoplasm	0.2071	0.9578	0.9884	0.4207	0.5444	0.7539	0.2953	0.4002	0.0865	0.2869	0.0878	0.8348	0.6376	0.199	0.17319	0.0947344	0.187959	0.258173	0.169391	0.145708	0.23317	0.25678	0.125991	0.0534757	0.0500912	0.145766	0.0556673	0.0483591	0.0873455	0.0971177	4	4	4	3	4	4	3	4	0.00139242	-0.0452109	-0.0509738
Q9D9V3	K279	Echdc1	Ethylmalonyl-CoA decarboxylase	_GLK[+42]K[+42]SVC[+57]SAR_	GLKKSVCSAR	2	TRUE	Cytoplasm	0.9462	0.9781	0.5503	0.7281	0.2878	0.3236	0.3111	0.0832	0.2918	0.0678	0.3267	0.0275	0.0583	0.2503	0.0656257	0.0345927	0.286613	0.0810685	0.064745	0.0360248	0.335693	0.172053	0.0396146	0.029975	0.140416	0.0655716	0.0406777	0.0237506	0.194309	0.234248	4	3	3	3	3	4	4	4	-0.0909849	-0.0490802	-0.00143212
Q9D9V3	K280	Echdc1	Ethylmalonyl-CoA decarboxylase	_GLK[+42]K[+42]SVC[+57]SAR_	GLKKSVCSAR	2	TRUE	Cytoplasm	0.2798	NA	NA	0.701	0.5575	0.6856	0.4077	NA	0.5454	0.7208	0.0263	NA	NA	0.916	0.0018951	0.00654824	0.00204081	0.0336116	0.0027547	0.0399732	0.0114348	0.00147106	NA	0.00387633	NA	NA	NA	0.0461948	0.0151093	NA	1	3	1	1	1	3	2	1	0.0321405	-0.00939396	-0.033425
Q3TLP5	K247	Echdc2	Enoyl-CoA hydratase domain-containing protein 2, mitochondrial	_LGK[+42]VAIDR_	LGKVAIDR	1	TRUE	Mitochondria	0.7248	0.6117	0.2683	0.7066	0.4857	0.6855	0.7337	0.1253	0.3851	0.4527	0.5199	0.2743	0.1804	0.1212	0.0096583	0.012472	0.0144371	0.00705142	0.00819169	0.0100123	0.0120278	0.015319	0.00161892	0.0131525	0.00633638	0.0019033	0.00438731	0.00218769	0.00814434	0.0111172	3	4	3	3	4	4	3	4	-0.00826755	0.00240935	0.00245973
Q9D7J9	K238	Echdc3	Enoyl-CoA hydratase domain-containing protein 3, mitochondrial	_IAK[+42]K[+42]ISSLSR_	IAKKISSLSR	2	TRUE	Mitochondria	0.2306	0.538	0.2776	0.2515	0.4805	0.3292	0.2557	0.2885	0.6197	0.6702	0.2326	0.3293	0.3687	0.0812	0.0433284	0.0264701	0.136539	0.0115609	0.0326394	0.0461315	0.0237915	0.067185	0.0217496	0.0157221	0.176622	0.0120874	0.0202931	0.0249318	0.0286431	0.0765592	4	4	3	3	3	4	4	4	-0.0556241	0.112748	-0.0196613
Q9D7J9	K239	Echdc3	Enoyl-CoA hydratase domain-containing protein 3, mitochondrial	_IAK[+42]K[+42]ISSLSR_	IAKKISSLSR	2	TRUE	Mitochondria	0.1458	0.5966	0.2787	0.5627	0.0978	0.9831	0.5383	0.0891	0.5559	0.3727	0.5041	0.8159	0.2993	0.0169	0.0251715	0.0167748	0.0286185	0.0102744	0.0179098	0.0318094	0.047955	0.0487736	0.0209144	0.0150062	0.0137791	0.00349301	0.00724399	0.00993101	0.0515503	0.0534952	4	4	3	3	3	4	4	4	-0.0384992	-0.0193365	-0.0150346
Q9D7J9	K257	Echdc3	Enoyl-CoA hydratase domain-containing protein 3, mitochondrial	_SVVALGK[+42]ATFYK[+42]QLPQDLR_	SVVALGKATFYKQLPQDLR	2	TRUE	Mitochondria	0.0174	0.2851	0.4044	0.9296	0.6145	0.1538	0.4794	0.3584	0.0476	0.5036	0.726	0.4199	0.4952	0.089	0.0296972	0.0189508	0.051403	0.0227339	0.0790436	0.0603754	0.0534877	0.0303071	0.024574	0.0127581	0.0366337	0.00719142	0.0667614	0.0220519	0.0265813	0.0100155	3	4	4	2	4	4	4	4	-0.00757313	-0.00208471	-0.0414246
Q8BH95	K217	Echs1	Enoyl-CoA hydratase, mitochondrial	_ISAQDAK[+42]QAGLVSK[+42]IFPVEK[+42]LVE_	ISAQDAKQAGLVSKIFPVEKLVE	3	TRUE	Mitochondria	0.3417	0.146	0.1024	0.3233	0.7662	0.6607	0.7117	0.5414	0.7673	0.6553	0.6829	0.3564	0.5763	0.2624	0.058089	0.166261	0.0261645	0.0463361	0.0139969	0.018099	0.0119482	0.0148245	NA	0.238091	0.026261	NA	0.00840296	0.0158297	0.002941	0.0121114	1	4	4	1	2	3	4	4	0.0315116	0.0142163	0.148162
Q8BH95	K257	Echs1	Enoyl-CoA hydratase, mitochondrial	_GNK[+42]LEK[+42]R_	GNKLEKR	2	TRUE	Mitochondria	0.4862	0.3737	0.8263	0.4209	0.1876	0.8614	0.3147	0.3853	0.9643	0.4874	0.6721	0.6252	0.4032	0.786	0.0733817	0.0129888	0.0424682	0.0150847	0.0205312	0.0159491	0.0171107	0.0161296	0.109885	0.00706747	0.0485478	0.0042882	0.00492215	0.0037084	0.00727784	0.00679101	4	4	4	3	4	4	3	4	-0.00104492	0.0253575	-0.00296034
Q8BH95	K284	Echs1	Enoyl-CoA hydratase, mitochondrial	_K[+42]ANFK[+42]DH_	KANFKDH	2	TRUE	Mitochondria	0.1237	0.4026	0.6799	0.4396	0.5249	0.3331	0.8268	0.6199	0.3655	0.3157	0.207	0.3202	0.5799	0.5435	0.0717374	0.0603596	0.259318	0.147787	0.149098	0.234902	0.026385	0.108408	0.096159	0.0258981	0.34383	0.120796	0.142408	0.192827	0.0174943	0.0948024	4	4	2	3	4	3	2	3	0.0393791	0.232933	-0.174542
P42125	K206	Eci1	Enoyl-CoA delta isomerase 1, mitochondrial	_ALK[+42]VGVVDEVVPEDQVHSK[+42]AR_	ALKVGVVDEVVPEDQVHSKAR	2	TRUE	Mitochondria	0.0635	0.2772	0.867	0.7784	0.405	0.3758	0.3858	0.5565	0.1713	0.1178	0.9298	0.5413	0.1632	0.1509	0.163934	0.0823139	0.104818	0.0841204	0.0596064	0.0446474	0.116963	0.0796677	0.174061	0.0131784	0.0552111	0.0370722	0.0137891	0.0304303	0.0613181	0.0259501	4	4	4	4	4	4	4	3	0.00445276	-0.0121442	0.0376665
P42125	K242	Eci1	Enoyl-CoA delta isomerase 1, mitochondrial	_QLTK[+42]NMMR_	QLTKNMMR	1	TRUE	Mitochondria	0.3767	0.732	0.9222	NA	0.363	NA	0.7725	0.7553	0.494	NA	0.8784	0.8743	0.9896	0.5026	0.0266515	0.0201889	0.0211074	0.0171282	0.0213322	0.052757	0.487615	0.0164809	0.0226221	0.0246052	NA	0.00803135	0.0142273	0.0626502	NA	0.00206674	2	4	1	2	4	3	1	2	0.000647316	-0.466508	-0.0325681
P42125	K247	Eci1	Enoyl-CoA delta isomerase 1, mitochondrial	_K[+42]ATADNLIK[+42]QRE_	KATADNLIKQRE	2	TRUE	Mitochondria	0.2692	0.0088	0.8977	0.3247	0.1635	0.67	0.067	0.5982	0.6567	0.0316	0.3626	0.0472	0.1753	0.7803	0.98955	0.94178	0.917551	0.882217	0.962908	0.856722	0.871176	0.890792	0.00530701	0.042458	0.0576077	0.113238	0.0129177	0.133154	0.0644778	0.0592979	4	4	4	4	4	4	4	4	-0.00857516	0.046374	0.0850581
P42125	K48	Eci1	Enoyl-CoA delta isomerase 1, mitochondrial	_TEGPAGVAVMK[+42]LR_	TEGPAGVAVMKLR	1	TRUE	Mitochondria	0.5565	0.1995	0.2326	0.0546	0.456	0.2685	0.0276	0.2545	0.9274	0.0158	0.1696	NA	0.0025	0.4312	0.221076	0.0673726	0.0214252	0.0244585	0.149916	0.102863	0.032324	0.111116	NA	0.0341965	0.0028508	0.000714236	0.0388094	0.11336	0.00539604	0.0779388	1	4	3	2	4	2	2	3	-0.0866572	-0.0108988	-0.0354902
Q9DBM2	K181	Ehhadh	Peroxisomal bifunctional enzyme	_AIK[+42]FAQTVIGK[+42]PIEPR_	AIKFAQTVIGKPIEPR	2	TRUE	Cytoplasm	0.0933	0.0709	0.0477	0.9326	0.8344	0.3039	0.0988	0.3674	0.4528	0.2963	0.9053	0.2662	0.3323	0.244	0.00658709	0.00894176	0.0685934	0.00926464	0.0151116	0.0141246	0.0750081	0.0162724	0.00146834	0.00191447	0.101158	0.00479761	0.00763745	0.00483524	0.104467	0.0022937	4	4	4	3	4	4	4	4	-0.0070078	-0.00641473	-0.0051828
Q9DBM2	K189	Ehhadh	Peroxisomal bifunctional enzyme	_AIK[+42]FAQTVIGK[+42]PIEPR_	AIKFAQTVIGKPIEPR	2	TRUE	Cytoplasm	0.5881	0.4527	0.2688	0.3515	0.4015	0.3131	0.4342	0.3963	0.1889	0.0562	0.9367	0.5582	0.1409	0.8229	0.058648	0.0118524	0.00521217	0.0115031	0.0137589	0.0103643	0.00169978	0.00563124	0.11167	0.00228577	0.00344382	0.00819428	0.00589339	0.00467381	0.00226603	0.0043538	4	4	2	3	4	4	2	4	0.00587183	0.00351238	0.00148802
Q9DBM2	K252	Ehhadh	Peroxisomal bifunctional enzyme	_AK[+42]LFMYLR_	AKLFMYLR	1	TRUE	Cytoplasm	0.3667	0.9517	0.0043	0.0244	0.0982	0.0065	0.6795	0.0176	0.0006	0.9424	0.6287	0.0215	0.012	0.0013	0.0593744	0.0948013	0.229203	0.0482317	0.0572187	0.0200897	0.0591049	0.241498	0.0572059	0.152922	0.0803431	0.00332249	0.0373456	0.00680133	0.0234403	0.0660938	4	4	3	3	4	4	3	4	-0.193266	0.170098	0.0747116
Q9DBM2	K344	Ehhadh	Peroxisomal bifunctional enzyme	_K[+42]EASK[+42]SGQASAK[+42]PNLR_	KEASKSGQASAKPNLR	3	TRUE	Cytoplasm	0.1338	0.0263	0.183	0.1884	0.8078	0.429	0.3845	0.064	0.3453	0.5828	0.0248	0.0837	0.0721	0.4752	0.158835	0.204633	0.525071	0.0329155	0.0512937	0.0634759	0.0987875	0.292104	0.0466851	0.081454	0.350472	0.0239152	0.0427068	0.0626761	0.133828	0.282859	4	3	4	3	3	2	2	4	-0.259188	0.426283	0.141157
Q9DBM2	K348	Ehhadh	Peroxisomal bifunctional enzyme	_ASK[+42]SGQASAK[+42]PNLR_	ASKSGQASAKPNLR	2	TRUE	Cytoplasm	0.2889	0.7852	0.8105	0.8903	0.3271	0.9682	0.6267	0.612	0.4986	0.6594	0.6927	0.4987	0.3945	0.4668	0.0530686	0.0369991	0.0728659	0.0536525	0.0455079	0.11049	0.0663186	0.0642707	0.0337638	0.0528667	0.0434203	0.0508376	0.0409166	0.114753	0.0799633	0.0575925	4	4	4	3	4	4	4	4	-0.0106182	0.00654736	-0.073491
Q9DBM2	K355	Ehhadh	Peroxisomal bifunctional enzyme	_ASK[+42]SGQASAK[+42]PNLR_	ASKSGQASAKPNLR	2	TRUE	Cytoplasm	0.4896	0.5467	0.491	0.6917	0.7125	0.5097	0.1653	0.462	0.3557	0.6061	0.3326	0.3022	0.5336	0.2874	0.0649326	0.00745109	0.00997798	0.195013	0.035957	0.0235085	0.00175723	0.062785	0.0586236	0.00359961	0.0127618	0.295	0.048876	0.0362934	NA	0.0664293	3	3	2	3	3	4	1	3	0.132228	0.00822075	-0.0160574
Q9DBM2	K530	Ehhadh	Peroxisomal bifunctional enzyme	_K[+42]GQGLTGPSLPPGTPTR_	KGQGLTGPSLPPGTPTR	1	TRUE	Cytoplasm	0.5846	0.8774	0.7732	0.9275	0.3034	0.5984	0.4187	0.4957	0.3478	0.4302	0.1198	0.6437	0.4623	0.2343	0.444532	0.320379	0.542234	0.414402	0.419529	0.340597	0.562275	0.456135	0.282853	0.04232	0.284908	0.090031	0.128707	0.0557724	0.312155	0.219929	4	4	4	3	4	4	4	4	-0.0417323	-0.0200407	-0.0202177
Q9DBM2	K579	Ehhadh	Peroxisomal bifunctional enzyme	_FGQK[+42]TGK[+42]GWYQYDK[+42]PLGR_	FGQKTGKGWYQYDKPLGR	3	TRUE	Cytoplasm	0.3289	0.6507	0.7079	0.2664	0.8578	0.9447	0.9483	0.2094	0.9134	0.7578	0.1932	0.661	0.366	0.6697	0.171778	0.165782	0.113374	0.402276	0.271441	0.305062	0.33728	0.323831	0.169239	0.0622574	0.108665	0.316735	0.25384	0.254701	0.280157	0.211644	2	4	3	3	4	4	3	4	0.0784445	-0.223906	-0.139279
Q9DBM2	K673	Ehhadh	Peroxisomal bifunctional enzyme	_K[+42]LQK[+42]YYR_	KLQKYYR	2	TRUE	Cytoplasm	0.17	0.3668	0.5839	0.7046	0.3993	0.8715	0.24	0.6239	0.3704	0.4203	0.1344	0.6277	0.3058	0.4041	0.0285808	0.00265328	0.0561851	0.0226388	0.00490021	0.0104966	0.132611	0.166865	0.0402448	0.000988561	0.0788935	0.0245826	0.00279949	0.0100133	0.245975	0.322906	3	4	2	2	3	4	4	4	-0.144227	-0.0764257	-0.0078433
Q9DBM2	K705	Ehhadh	Peroxisomal bifunctional enzyme	_LVAQGSPPLK[+42]E_	LVAQGSPPLKE	1	TRUE	Cytoplasm	0.7475	0.7125	0.2045	0.4288	0.5414	0.597	0.9037	0.6137	0.649	0.6496	0.1895	0.4104	0.2401	0.1875	0.232213	0.238088	0.188075	0.161277	0.251013	0.222443	0.228672	0.209429	0.061023	0.0600983	0.0566357	0.0422767	0.0551742	0.0117517	0.056419	0.0346694	3	4	3	2	3	2	3	4	-0.0481521	-0.0405966	0.0156446
Q9DBM2	K86	Ehhadh	Peroxisomal bifunctional enzyme	_YQK[+42]PVVAAIQGVALGGGLE_	YQKPVVAAIQGVALGGGLE	1	TRUE	Cytoplasm	0.9538	0.4244	0.715	0.2699	0.3673	0.5353	0.9097	0.4886	0.6607	0.2998	0.8868	0.3523	0.8067	0.9474	0.0644298	0.0615053	0.126405	0.0576268	0.105437	0.0601345	0.0539314	0.0764341	0.0443247	0.0219115	0.112772	0.0452506	0.0811656	0.0397723	0.0357475	0.0583905	4	4	3	2	3	4	4	4	-0.0188073	0.072474	0.00137076
Q80Y81	K461	Elac2	Zinc phosphodiesterase ELAC protein 2	_K[+42]NVQENPAPAEK[+42]R_	KNVQENPAPAEKR	2	TRUE	Mitochondria	0.8861	0.9758	0.0816	0.7989	0.3376	0.5151	0.6835	0.5508	0.374	0.3171	0.5397	0.6813	0.5698	0.3323	0.257253	0.339542	0.342206	0.242239	0.261993	0.362636	0.388165	0.489634	0.294589	0.247051	0.261533	0.0471666	0.0531427	0.185724	0.225093	0.188335	4	4	4	3	4	4	4	4	-0.247395	-0.0459591	-0.0230944
O08600	K63	Endog	Endonuclease G, mitochondrial	_LAK[+42]YGLPGVAQLR_	LAKYGLPGVAQLR	1	TRUE	Mitochondria	0.964	0.3385	0.3475	0.9631	0.4856	0.3284	0.3228	0.082	0.1344	0.4404	0.266	0.7142	0.3105	0.1601	0.0691747	0.123519	0.0777911	0.0553531	0.094332	0.120844	0.0785996	0.0622464	0.0416125	0.0919109	0.0168117	0.00579407	0.0246878	0.0669757	0.029006	0.010199	4	4	4	3	4	4	4	4	-0.00689327	-0.000808564	0.0026752
P34914	K191	Ephx2	Bifunctional epoxide hydrolase 2	_VVFLDDFGSNLK[+42]PAR_	VVFLDDFGSNLKPAR	1	TRUE	Cytoplasm	0.0841	0.2825	0.2977	0.4338	0.1998	0.9382	0.3918	0.6545	0.0623	0.0029	0.3675	0.6708	0.3138	0.2885	0.0759801	0.281461	0.215933	0.139018	0.0254676	0.0842162	0.31527	0.325281	NA	0.184164	0.20096	0.05718	0.0196087	0.0497977	0.0408084	0.204996	1	4	2	2	2	4	3	4	-0.186263	-0.099337	0.197245
P34914	K404	Ephx2	Bifunctional epoxide hydrolase 2	_TFK[+42]SFFR_	TFKSFFR	1	TRUE	Cytoplasm	0.0017	0.2673	0.6023	0.4153	0.0045	0.1335	0.5718	0.785	0.4548	0.2985	0.0051	0.307	0.1584	0.385	0.141003	0.111844	0.0129092	0.0199822	0.0507804	0.00859404	0.264691	0.0464827	0.0933058	0.0284766	NA	0.0196736	0.00785435	0.00475921	0.23884	0.0789819	4	4	1	3	2	3	4	4	-0.0265005	-0.251782	0.10325
P34914	K477	Ephx2	Bifunctional epoxide hydrolase 2	_NWK[+42]WSC[+57]K[+42]GLGR_	NWKWSCKGLGR	2	TRUE	Cytoplasm	0.3317	0.3358	0.1276	NA	0.7368	0.3374	0.0784	0.3843	0.9148	NA	0.4371	0.3488	NA	0.4848	0.174584	0.025157	0.000176287	0.0187851	0.0591509	0.0946761	0.00621355	0.106152	0.140822	0.00777374	NA	0.0104782	0.000584681	0.131456	NA	0.0478175	4	4	1	2	2	4	1	2	-0.0873668	-0.00603726	-0.0695191
P34914	K494	Ephx2	Bifunctional epoxide hydrolase 2	_K[+42]DIVLRPE_	KDIVLRPE	1	TRUE	Cytoplasm	0.6555	0.8149	0.399	0.19	0.8432	0.1972	0.6504	0.3963	0.3245	0.7197	0.9835	0.4685	0.426	0.7935	0.020882	0.0302523	0.00864294	0.0296752	0.0274839	0.0223031	0.0176092	0.00809195	0.0313497	0.0237064	0.00427553	0.0466558	0.0439312	0.0242097	0.00148337	0.0107515	4	4	4	3	4	4	3	4	0.0215832	-0.00896627	0.00794919
P34914	K508	Ephx2	Bifunctional epoxide hydrolase 2	_K[+42]WIPFLK[+42]R_	KWIPFLKR	2	TRUE	Cytoplasm	0.4377	0.2489	0.3587	0.4267	0.7676	0.5646	0.3279	0.6421	0.5332	0.9232	0.2711	0.2123	0.4055	0.3993	0.00497332	0.00765815	0.0382559	0.0978023	0.0114571	0.0151282	0.012302	0.00747332	0.00458113	0.00210739	0.0512366	0.150853	0.00862467	0.0181616	0.0113475	0.00700354	4	4	2	3	3	3	3	3	0.0903289	0.0259539	-0.00747002
P34914	K553	Ephx2	Bifunctional epoxide hydrolase 2	_VQNPSVTSK[+42]I_	VQNPSVTSKI	1	TRUE	Cytoplasm	0.1015	0.9264	0.4606	0.8491	0.2164	0.6112	0.3804	0.6974	0.4259	0.5202	0.8564	0.1729	0.3877	0.2351	0.0863231	0.0692415	0.0576357	0.0656593	0.0897377	0.0438239	0.0615589	0.0527102	0.0287331	0.0218348	0.0234628	0.0282708	0.0648334	0.0146786	0.0285775	0.014753	4	4	4	3	4	4	3	4	0.0129491	-0.00392317	0.0254176
Q99LC5	K139	Etfa	Electron transfer flavoprotein subunit alpha, mitochondrial	_IK[+42]SPDTFVR_	IKSPDTFVR	1	TRUE	Mitochondria	0.5425	0.5216	0.3565	0.6717	0.5389	0.3686	0.5259	0.9645	0.4587	0.4704	0.4575	0.7174	0.4109	0.3608	0.0269371	0.0564177	0.0191141	0.0186103	0.0610233	0.0300606	0.0245974	0.0555416	0.0370313	0.0793837	0.0181376	0.00216678	0.0930962	0.0191675	0.0166595	0.061459	4	4	4	3	4	4	4	4	-0.0369313	-0.00548328	0.0263571
Q99LC5	K203	Etfa	Electron transfer flavoprotein subunit alpha, mitochondrial	_WLDQK[+42]LTK[+42]SDRPE_	WLDQKLTKSDRPE	2	TRUE	Mitochondria	0.2795	0.3171	0.2898	0.6866	0.9981	0.4229	0.9203	0.1888	0.0379	0.1723	0.2935	0.7345	0.0621	0.0332	0.147712	0.139015	0.171483	0.298225	0.0788307	0.0787457	0.149381	0.196044	0.102306	0.0645807	0.0559465	NA	0.0278175	0.0523812	0.0681537	0.0712702	4	2	3	1	3	4	3	4	0.102181	0.0221026	0.0602694
Q99LC5	K206	Etfa	Electron transfer flavoprotein subunit alpha, mitochondrial	_WLDQK[+42]LTK[+42]SDRPE_	WLDQKLTKSDRPE	2	TRUE	Mitochondria	0.6241	0.3623	0.0821	0.4777	0.5027	0.553	0.467	0.0632	0.3552	0.4677	0.4903	0.2119	0.5049	0.9416	0.127789	0.0789495	0.00993495	0.11267	0.0530843	0.11938	0.0171883	0.0318372	0.099961	0.065938	0.00162062	0.047752	0.0766293	0.142071	0.0119725	0.0373536	3	4	2	3	3	4	3	3	0.0808328	-0.00725334	-0.04043
Q99LC5	K216	Etfa	Electron transfer flavoprotein subunit alpha, mitochondrial	_LTGAK[+42]VVVSGGR_	LTGAKVVVSGGR	1	TRUE	Mitochondria	0.1888	0.5049	0.8984	0.5249	0.7849	0.5237	0.5057	0.1069	0.1543	0.6199	0.0025	0.5011	0.9544	0.1858	0.211066	0.169771	0.143907	0.0351592	0.135286	0.107015	0.0789091	0.0383267	0.111101	0.0356957	0.0839807	0.0238422	0.182624	0.076787	0.114743	0.0347791	4	4	2	3	4	4	4	4	-0.00316753	0.0649983	0.0627564
Q9DCW4	K116	Etfb	Electron transfer flavoprotein subunit beta	_K[+42]VDLLFLGK_	KVDLLFLGK	2	TRUE	Mitochondria	0.6636	0.5814	0.0337	0.7503	0.7525	0.3589	0.7636	0.2246	0.5177	0.6631	0.6533	0.8991	0.4791	0.1396	0.216849	0.268152	0.228452	0.358008	0.168902	0.194807	0.201718	0.148467	0.128332	0.295089	0.119588	0.12666	0.103063	0.118354	0.0750884	0.0646908	4	3	4	3	4	4	3	4	0.209541	0.0267344	0.0733447
Q9DCW4	K159	Etfb	Electron transfer flavoprotein subunit beta	_GDK[+42]VK[+42]VER_	GDKVKVER	2	TRUE	Mitochondria	0.2251	0.4803	0.8192	0.3277	0.6793	0.3273	0.7637	0.6848	0.3434	0.3282	0.7318	0.3519	0.8273	0.3853	0.000639982	0.000759215	0.00121584	0.000923673	0.00147697	0.00210386	0.219674	0.00105221	0.000708921	0.000267981	0.000894437	0.000879907	0.00210928	0.00197099	0.410075	0.00054512	4	4	4	3	4	4	4	4	-0.000128532	-0.218458	-0.00134464
Q9DCW4	K176	Etfb	Electron transfer flavoprotein subunit beta	_LK[+42]LPAVVTADLR_	LKLPAVVTADLR	1	TRUE	Mitochondria	0.2096	0.828	0.0748	0.5694	0.978	0.0902	0.2265	0.4218	0.8235	0.2998	0.2121	0.5057	0.666	0.2773	0.00626044	0.0260691	0.00391053	0.00153007	0.00546333	0.00535771	0.00249816	0.00608721	0.00482834	0.0290016	0.00455942	0.000749135	0.00510485	0.00527315	0.00111932	0.00337723	4	4	4	3	4	4	4	4	-0.00455714	0.00141237	0.0207114
Q9DCW4	K210	Etfb	Electron transfer flavoprotein subunit beta	_VVK[+42]AGDLGVDLTSK[+42]VSVISVEEPPQR_	VVKAGDLGVDLTSKVSVISVEEPPQR	2	TRUE	Mitochondria	0.1943	0.8021	0.396	0.6693	0.1304	0.4883	0.8384	0.4353	0.6615	0.1217	0.2984	0.1885	0.1591	0.6211	0.0614586	0.0682198	0.213761	0.110952	0.0533807	0.147465	0.303286	0.184441	0.0554986	0.0308032	0.197716	0.0662802	0.0269076	0.104012	0.290873	0.122431	4	4	4	3	4	4	2	4	-0.0734885	-0.089525	-0.0792448
Q9DCW4	K248	Etfb	Electron transfer flavoprotein subunit beta	_DLVAK[+42]LK[+42]E_	DLVAKLKE	2	TRUE	Mitochondria	0.5672	0.561	0.1529	0.0551	0.1448	0.0294	0.0691	0.1558	0.0334	0.5614	0.7674	0.2635	0.1731	0.513	0.121401	0.243205	0.0416871	0.219787	0.158147	0.282187	0.196865	0.111707	0.0758729	0.0799294	0.0527601	0.100044	0.0794376	0.0883206	0.0104264	0.0281329	4	4	2	2	3	3	2	3	0.10808	-0.155178	-0.0389823
Q921G7	K425	Etfdh	Electron transfer flavoprotein-ubiquinone oxidoreductase, mitochondrial	_NLQSK[+42]TTGLHVTE_	NLQSKTTGLHVTE	1	TRUE	Mitochondria	0.5596	0.4435	0.6695	0.2994	0.381	0.4634	0.2982	0.2159	0.8328	0.4596	0.453	0.4485	0.3101	0.7928	0.0213313	0.0792705	0.0146932	0.0453091	0.159243	0.0545038	0.0264878	0.0633701	0.0118502	0.0643031	0.00588607	0.0356294	0.216352	0.0479466	0.0158246	0.0579616	2	4	3	3	4	4	2	3	-0.018061	-0.0117946	0.0247667
Q921G7	K87	Etfdh	Electron transfer flavoprotein-ubiquinone oxidoreductase, mitochondrial	_LK[+42]QLAAEQGK[+42]DIR_	LKQLAAEQGKDIR	2	TRUE	Mitochondria	0.4122	0.7029	0.3122	0.4456	0.7264	0.2141	0.291	0.5571	0.2477	0.3684	0.3022	0.606	0.6883	0.7174	0.0560194	0.0305254	0.1556	0.0423225	0.0919999	0.0657096	0.0052652	0.177708	0.0466404	0.00753523	0.230287	0.0189636	0.110162	0.0795086	0.00152066	0.155827	2	4	3	2	3	4	2	4	-0.135386	0.150334	-0.0351842
P12710	K20	Fabp1	Fatty acid-binding protein, liver	_NFEPFMK[+42]AIGLPE_	NFEPFMKAIGLPE	1	TRUE	Cytoplasm	0.6444	0.4978	0.1929	0.6899	0.438	0.4024	0.3793	0.434	0.301	0.6793	0.1488	0.5496	0.5426	0.0429	0.0973181	0.0389415	0.037112	0.0313618	0.275247	0.0372131	0.0316893	0.0447082	0.122913	0.00565269	0.00835783	0.000531594	0.477678	0.00228772	NA	0.010696	4	4	2	2	4	3	1	3	-0.0133464	0.00542272	0.00172833
P12710	K36	Fabp1	Fatty acid-binding protein, liver	_DLIQK[+42]GK[+42]DIK[+42]GVSE_	DLIQKGKDIKGVSE	3	TRUE	Cytoplasm	0.8728	0.5382	0.065	0.298	0.7812	0.2306	0.0805	0.6663	0.4676	0.2443	0.2615	0.3044	0.7449	0.644	0.0123148	0.0309472	0.0352169	0.0449326	0.0267223	0.0341096	0.0899828	0.0171822	0.00381917	0.0140626	0.0336936	0.0150624	0.0367465	0.0351504	0.0884993	0.0116357	3	4	4	3	4	4	3	3	0.0277504	-0.0547659	-0.00316239
P12710	K6	Fabp1	Fatty acid-binding protein, liver	_NFSGK[+42]YQLQSQE_	NFSGKYQLQSQE	1	TRUE	Cytoplasm	0.8167	0.5643	0.2364	0.8204	0.9825	0.5699	0.6945	0.3409	0.3698	0.6359	0.6214	0.4881	0.774	0.4162	0.39104	0.340223	0.298273	0.397333	0.319683	0.321241	0.286457	0.231343	0.205473	0.136329	0.050884	0.150497	0.111922	0.0773241	0.072393	0.16857	4	4	3	3	4	4	4	4	0.16599	0.0118156	0.0189826
P12710	K84	Fabp1	Fatty acid-binding protein, liver	_TMTGEK[+42]VK[+42]AVVK[+42]LE_	TMTGEKVKAVVKLE	3	TRUE	Cytoplasm	0.3314	0.4602	0.2775	0.8443	0.4927	0.6315	0.1266	0.2393	0.4188	0.5554	0.3246	0.2443	0.4807	0.3589	0.0234865	0.00627439	0.114891	0.00402307	0.0547439	0.0240993	0.0953254	0.0618261	0.0191411	0.00327439	0.140334	0.00145866	0.0769023	0.0335811	0.0939213	0.0801886	4	4	4	3	4	4	3	4	-0.057803	0.0195654	-0.0178249
P12710	K90	Fabp1	Fatty acid-binding protein, liver	_GDNK[+42]MVTTFK[+42]GIK_	GDNKMVTTFKGIK	3	TRUE	Cytoplasm	0.5725	0.2771	0.0807	0.2915	0.5275	0.2043	0.3356	0.1894	0.4479	0.1824	0.0995	0.4078	0.8761	0.2605	0.0973172	0.130793	0.138426	0.0718726	0.131107	0.109999	0.332654	0.139793	0.0414153	0.0487481	0.0793966	0.0358706	0.0384908	0.0498202	0.265489	0.0539141	4	4	3	4	4	4	3	4	-0.0679204	-0.194227	0.0207945
P12710	K99	Fabp1	Fatty acid-binding protein, liver	_GDNK[+42]MVTTFK[+42]GIK[+42]SVTE_	GDNKMVTTFKGIKSVTE	3	TRUE	Cytoplasm	0.3111	0.2683	0.3538	0.4477	0.2724	0.0885	0.6935	0.0841	0.5102	0.4459	0.8701	0.088	0.742	0.3803	0.0044912	0.00385309	0.0530117	0.00358172	0.073224	0.0154605	0.0338618	0.00777946	0.00103112	0.00244077	0.0374046	0.00131276	0.0933094	0.0208463	0.0247472	0.00686139	3	4	3	3	4	4	4	4	-0.00419773	0.0191499	-0.0116074
Q9CR98	K27	Fam136a	Protein FAM136A	_K[+42]MQGLMFR_	KMQGLMFR	1	TRUE	Mitochondria	0.1148	0.2879	0.405	NA	0.1474	0.7582	0.132	0.0246	0.2579	0.9807	0.3096	0.3353	0.9138	0.4184	0.259925	0.101075	0.14482	0.0548217	0.13697	0.0441012	0.139787	0.249649	0.129361	0.048789	0.000202127	0.0203266	0.0895453	0.00544509	NA	0.270035	2	3	2	2	3	3	1	3	-0.194827	0.00503327	0.0569741
Q9D6U8	K70	Fam162a	Protein FAM162A	_K[+42]K[+42]ILLWSGR_	KKILLWSGR	2	TRUE	Membrane	0.872	0.6524	0.9246	0.9763	0.4007	0.4753	0.6367	0.322	0.636	0.5623	0.6567	0.3481	0.4225	0.5223	0.0240062	0.0145848	0.140696	0.0187866	0.0397335	0.0126873	0.134096	0.0179909	0.028943	0.0135884	0.195286	0.00677505	0.048011	0.0134789	0.254195	0.0118759	3	3	2	3	3	3	4	3	0.000795744	0.00659947	0.00189743
Q9CYH2	K206	Fam213a	Redox-regulatory protein FAM213A	_AVK[+42]K[+42]IK[+42]LQTPASGR_	AVKKIKLQTPASGR	3	TRUE	Cytoplasm	0.2987	0.2977	0.4397	0.1934	0.0001	0.7276	0.0165	0.0688	0.0035	0.8867	0.0031	0.2674	0.045	0.0011	0.0888908	0.143569	0.115051	0.0695547	0.0721672	0.157469	0.0754524	0.0847238	0.0277352	0.018191	0.0325991	0.0250513	0.00956567	0.0163156	0.0431548	0.0267813	4	4	4	4	4	4	4	4	-0.0151691	0.0395989	-0.0138994
P19096	K1071	Fasn	Fatty acid synthase	_LK[+42]EDTQVADVTTSR_	LKEDTQVADVTTSR	1	TRUE	Cytoplasm	0.7856	0.6178	0.1933	0.5372	0.5363	0.3774	0.9878	0.4349	0.2099	0.6571	0.5625	0.6306	0.5102	0.4278	0.120445	0.121443	0.1663	0.0819655	0.0970616	0.143516	0.0786603	0.0440612	0.0710158	0.102746	0.163859	0.0393437	0.0270093	0.116262	0.0599718	0.0147952	4	4	3	3	3	4	2	3	0.0379044	0.0876392	-0.0220735
P19096	K1117	Fasn	Fatty acid synthase	_K[+42]FVFTPHME_	KFVFTPHME	1	TRUE	Cytoplasm	0.6587	0.209	0.8331	0.5556	0.6763	0.4995	0.4051	0.7217	0.8038	0.3934	0.6595	0.343	0.962	0.9612	0.0154768	0.0573728	0.0515694	0.103813	0.0542846	0.111573	0.0157316	0.079958	0.0196406	0.0915104	0.0697044	0.172206	0.0502725	0.214689	0.0189668	0.114961	4	4	2	3	3	4	2	4	0.0238549	0.0358378	-0.0542005
P19096	K1378	Fasn	Fatty acid synthase	_K[+42]ALHLVGLK[+42]R_	KALHLVGLKR	2	TRUE	Cytoplasm	0.4823	0.0079	0.3218	0.1329	0.538	0.7234	0.5413	0.2987	0.4541	0.0378	0.898	0.7411	0.0615	0.5544	0.014806	0.0296042	0.0165503	0.0256934	0.0320811	0.0591563	0.0597475	0.114127	0.00371624	0.0380532	0.0074709	0.00552772	0.00479763	0.0691561	NA	0.0956699	3	4	2	2	3	4	1	2	-0.088434	-0.0431973	-0.0295521
P19096	K1491	Fasn	Fatty acid synthase	_LQQVLK[+42]HDLVMNVYR_	LQQVLKHDLVMNVYR	1	TRUE	Cytoplasm	0.8713	0.098	0.7199	0.5435	0.4695	0.3931	0.0874	0.5029	0.4987	0.2601	0.6953	0.3144	0.3931	0.6768	0.0216686	0.0536143	0.135767	0.046122	0.0404921	0.0579777	0.0548638	0.0404785	0.0144902	0.0277526	0.210556	0.0155171	0.0126409	0.0435074	0.0175882	0.0217093	4	4	3	3	4	4	3	4	0.00564352	0.0809035	-0.00436342
P19096	K1516	Fasn	Fatty acid synthase	_QDK[+42]PK[+42]EQTAHAFVNVLTR_	QDKPKEQTAHAFVNVLTR	2	TRUE	Cytoplasm	0.4006	0.3647	0.0934	0.2878	0.1222	0.9127	0.6912	0.2401	0.0423	0.26	0.6729	0.4335	0.3794	0.6366	0.0682601	0.0459539	0.0244183	0.0382613	0.0171566	0.0325631	0.134652	0.146547	0.103789	0.0260028	0.0119022	0.015803	0.0096286	0.0141676	0.188683	0.0875345	4	4	4	3	4	4	4	4	-0.108286	-0.110234	0.0133909
P19096	K298	Fasn	Fatty acid synthase	_AHGTGTK[+42]VGDPQELNGITR_	AHGTGTKVGDPQELNGITR	1	TRUE	Cytoplasm	0.4244	0.3758	0.101	0.9697	0.4495	0.7507	0.371	0.1816	0.3031	0.8516	0.2071	0.2809	0.7988	0.6421	0.130707	0.0252585	0.0320758	0.0857068	0.026208	0.0600429	0.0307911	0.0271439	0.134673	0.00768001	0.0259864	0.0458155	0.0157649	0.048822	NA	0.00867444	3	2	3	2	2	2	1	3	0.0585629	0.00128467	-0.0347844
P19096	K41	Fasn	Fatty acid synthase	_WK[+42]AGLYGLPK[+42]R_	WKAGLYGLPKR	2	TRUE	Cytoplasm	0.6463	0.3171	0.9609	0.9432	0.7454	0.9647	0.2088	0.8732	0.5927	0.5197	0.1955	0.9594	0.3315	0.2626	0.0702653	0.0549261	0.0707233	0.0721373	0.0559931	0.0608179	0.072344	0.0711197	0.0101105	0.0193026	0.0139914	0.00320354	0.0241297	0.0149314	0.0413053	0.0332903	4	4	4	3	4	4	4	4	0.00101762	-0.00162066	-0.00589186
P19096	K49	Fasn	Fatty acid synthase	_WK[+42]AGLYGLPK[+42]R_	WKAGLYGLPKR	2	TRUE	Cytoplasm	NA	0.3031	0.0007	0.9951	0.6659	0.2174	0.4386	0.0001	0.203	0.1552	0.0093	0.4632	0.3714	0.0093	0.0846212	0.000149607	0.0447061	0.860691	0.0131419	0.000211391	0.0448995	0.0712157	0.0762455	NA	0.0382688	0.0722807	0.0182348	NA	0.00848173	0.0191388	3	1	3	3	2	1	2	2	0.789476	-0.000193396	-6.18e-05
P19096	K528	Fasn	Fatty acid synthase	_AVK[+42]PLGVK[+42]VSDLLLSTDER_	AVKPLGVKVSDLLLSTDER	2	TRUE	Cytoplasm	0.6102	0.1416	0.1922	0.6794	0.2082	0.5294	0.0804	NA	0.5105	0.2468	NA	0.0303	0.0493	0.3604	0.106134	0.171857	0.151832	0.0155962	0.0535294	0.333577	0.145569	0.228352	0.00681026	NA	0.0092802	NA	0.0306915	0.233999	NA	0.0950574	2	1	2	1	2	3	1	3	-0.212755	0.00626309	-0.161719
P19096	K53	Fasn	Fatty acid synthase	_SGK[+42]LK[+42]DLSK[+42]FDASFFGVHPK[+42]QAHTMDPQLR_	SGKLKDLSKFDASFFGVHPKQAHTMDPQLR	4	TRUE	Cytoplasm	0.2178	0.9035	0.0379	0.3937	0.1174	0.3806	0.9144	0.0181	0.0845	0.1947	0.9754	0.0034	0.0014	0.249	0.0375399	0.0381128	0.0597015	0.0379055	0.0379975	0.0458194	0.129356	0.0694597	0.00593717	0.00831921	0.00487668	0.00988209	0.00414242	0.00749273	0.126244	0.0216396	4	4	3	4	4	4	3	4	-0.0315542	-0.0696545	-0.00770663
P19096	K666	Fasn	Fatty acid synthase	_FVEQLK[+42]QE_	FVEQLKQE	1	TRUE	Cytoplasm	0.5823	0.9266	0.5697	0.4704	0.2272	0.699	0.6581	0.4976	0.9285	0.8844	0.6017	0.3813	0.4431	0.2465	0.0554441	0.071076	0.0369278	0.0505919	0.0533312	0.0990156	0.0580478	0.108267	0.0306241	0.0577293	0.0244794	0.0244626	0.0315957	0.0567932	0.0441987	0.159074	4	3	4	3	4	3	2	4	-0.0576755	-0.02112	-0.0279395
P19096	K70	Fasn	Fatty acid synthase	_SGK[+42]LK[+42]DLSK[+42]FDASFFGVHPK[+42]QAHTMDPQLR_	SGKLKDLSKFDASFFGVHPKQAHTMDPQLR	4	TRUE	Cytoplasm	0.472	0.02	0.8956	0.4652	0.7305	0.9327	0.069	0.306	0.8627	0.9346	0.6823	0.1227	0.2182	0.9622	0.107149	0.169394	0.416097	0.199304	0.18441	0.195814	0.186979	0.189885	0.0329493	0.0456397	0.361125	0.131473	0.0365102	0.0515658	0.024901	0.0406729	4	4	2	4	4	4	2	4	0.0094184	0.229118	-0.0264205
P19096	K776	Fasn	Fatty acid synthase	_GVK[+42]SSC[+57]TIIPLMK[+42]R_	GVKSSCTIIPLMKR	2	TRUE	Cytoplasm	0.8459	0.0644	0.7139	0.731	0.2248	0.7168	0.9961	0.7245	0.6772	0.0924	0.9074	0.6767	0.097	0.7893	0.254012	0.253712	0.214849	0.246835	0.381638	0.270815	0.252377	0.220346	0.0895101	0.078814	0.1469	0.0814912	0.0687665	0.132893	0.0974687	0.0650526	4	4	3	4	4	2	3	2	0.0264891	-0.0375281	-0.017103
Q61578	K224	Fdxr	NADPH:adrenodoxin oxidoreductase, mitochondrial	_VK[+42]TVWIVGR_	VKTVWIVGR	1	TRUE	Mitochondria	0.74	0.548	0.0873	0.9629	0.5788	0.8924	0.9312	0.1262	0.4423	0.6738	0.6218	0.2587	0.5191	0.1202	0.125594	0.132092	0.0703862	0.171464	0.265314	0.0995885	0.0750913	0.0807951	0.0258361	0.119731	0.0659141	0.0445533	0.366166	0.00617708	NA	0.027279	3	3	2	3	4	2	1	2	0.0906686	-0.00470512	0.0325034
Q61578	K429	Fdxr	NADPH:adrenodoxin oxidoreductase, mitochondrial	_DLK[+42]AGLLPSGPRPGYVAIQALLSNR_	DLKAGLLPSGPRPGYVAIQALLSNR	1	TRUE	Mitochondria	0.1942	0.5213	0.6019	0.8804	0.184	0.599	0.4748	0.2441	0.2393	0.5554	0.8568	0.3009	0.1681	0.1952	0.127341	0.103646	0.175471	0.0957588	0.111599	0.158426	0.156885	0.116276	0.0353092	0.0511793	0.0708953	0.066273	0.029856	0.0547738	0.143882	0.0341406	4	4	2	4	4	4	3	4	-0.0205173	0.0185864	-0.0547801
Q61578	K93	Fdxr	NADPH:adrenodoxin oxidoreductase, mitochondrial	_VK[+42]NVINTFTQTAR_	VKNVINTFTQTAR	1	TRUE	Mitochondria	0.7474	0.328	0.381	0.8594	0.0953	0.2177	0.7525	0.0977	0.9852	0.0035	0.6335	0.4324	0.0536	0.2914	0.158155	0.133885	0.223279	0.106593	0.0971572	0.152012	0.21262	0.151118	0.114041	0.092756	0.104701	0.0567318	0.0112803	0.0543099	0.0482109	0.0752078	4	4	4	4	4	4	4	4	-0.0445248	0.0106591	-0.0181277
P22315	K287	Fech	Ferrochelatase, mitochondrial	_K[+42]LGYPNPYR_	KLGYPNPYR	1	FALSE	Mitochondria	0.5571	0.7661	0.0137	NA	0.8283	0.722	0.6541	0.0417	0.0376	0.4879	0.3146	0.4652	0.2631	0.3388	0.321108	0.269809	0.093097	0.246523	0.27634	0.292865	0.176126	0.168686	0.220636	0.0267919	NA	0.0280077	0.102944	0.068446	NA	0.0157454	3	4	1	3	3	3	1	3	0.0778373	-0.083029	-0.0230553
P22315	K325	Fech	Ferrochelatase, mitochondrial	_K[+42]NILLVPIAFTSDHIE_	KNILLVPIAFTSDHIE	1	FALSE	Mitochondria	0.4678	0.6636	0.7894	0.8028	0.7899	0.1658	0.177	0.5587	0.8312	0.5804	0.9149	0.3882	0.5171	0.7728	0.172907	0.218274	0.12624	0.229727	0.221715	0.19158	0.100579	0.200458	0.0415281	0.0351221	0.0654494	0.206529	0.175382	0.0556722	NA	0.0489944	3	4	2	3	4	3	1	4	0.0292685	0.0256613	0.0266934
P97807	K260	Fh	Fumarate hydratase, mitochondrial	_IK[+42]AAMPR_	IKAAMPR	1	TRUE	Mitochondria	0.3653	0.3247	0.5328	0.3749	0.1344	0.1553	0.4232	NA	0.2866	0.7666	0.4609	0.8274	0.3407	0.313	0.178283	0.0749081	0.127027	0.00695013	0.0505511	0.00448036	0.0637667	0.0128284	0.19288	0.143833	NA	0.00410122	0.0534057	0.00162532	0.0483703	0.0143575	4	4	1	3	3	4	3	3	-0.00587825	0.0632599	0.0704278
P97807	K334	Fh	Fumarate hydratase, mitochondrial	_LSGAMNTAAC[+57]SLMK[+42]IANDIR_	LSGAMNTAACSLMKIANDIR	1	TRUE	Mitochondria	0.204	0.5569	0.4327	0.0324	0.166	0.3911	0.5267	0.1657	0.4227	0.2333	0.3884	0.2327	0.4843	0.0242	0.00795098	0.0214954	0.0688548	0.00240854	0.0554278	0.00936308	0.0076854	0.0136419	NA	0.016964	0.0106996	NA	0.0588142	0.00147084	0.00395111	0.00998691	1	4	3	1	3	4	3	3	-0.0112334	0.0611694	0.0121323
P97807	K58	Fh	Fumarate hydratase, mitochondrial	_LK[+42]VPTDK[+42]YYGAQTVR_	LKVPTDKYYGAQTVR	2	TRUE	Mitochondria	0.8032	0.4113	0.6825	0.1945	0.3096	0.0528	0.819	0.4228	0.2574	0.1112	0.1537	0.265	0.3635	0.2834	0.0430268	0.0366327	0.0123569	0.0161435	0.0203088	0.042085	0.00612956	0.018544	0.0493844	0.0205585	0.00719947	0.00172011	0.014487	0.0364722	0.00457327	0.00924781	4	4	4	3	4	4	4	4	-0.00240041	0.00622733	-0.00545223
P97807	K63	Fh	Fumarate hydratase, mitochondrial	_LK[+42]VPTDK[+42]YYGAQTVR_	LKVPTDKYYGAQTVR	2	TRUE	Mitochondria	0.072	0.3771	0.5052	0.0102	0.0701	0.0067	0.0067	0.2183	0.0411	0.17	0.0689	0.0189	0.0137	0.0955	0.016635	0.0403075	0.0614307	0.0257282	0.0121019	0.009828	0.00904949	0.0235336	0.00608756	0.00998929	0.00497255	0.00459224	0.000205342	NA	0.00204125	0.00356054	4	4	3	3	2	1	2	4	0.00219465	0.0523812	0.0304795
P97807	K68	Fh	Fumarate hydratase, mitochondrial	_VEFDTFGELK[+42]VPTDK[+42]YYGAQTVR_	VEFDTFGELKVPTDKYYGAQTVR	2	TRUE	Mitochondria	0.7967	0.4182	0.4332	0.476	0.1306	0.4047	0.0348	0.7485	0.7201	0.9702	0.5215	0.4926	0.1717	0.6906	0.0300984	0.0164278	0.0235725	0.020969	0.0693414	0.0179812	0.0668598	0.0160374	0.00551225	0.0031129	0.0110873	0.0108466	0.0579446	0.0093206	0.113349	0.00450157	2	3	4	4	4	4	4	4	0.00493166	-0.0432872	-0.00155337
P97807	K77	Fh	Fumarate hydratase, mitochondrial	_STMNFK[+42]IGGATER_	STMNFKIGGATER	1	TRUE	Mitochondria	0.5749	0.21	0.1675	0.3934	0.2895	0.6498	0.2603	0.8259	0.1635	0.2436	0.7641	0.0621	0.2681	0.9068	0.0237514	0.0442033	0.0588131	0.0527291	0.0384547	0.0558331	0.112727	0.157431	0.0115059	0.0308329	0.0283986	0.0447009	0.0175079	0.0242611	0.114376	0.125687	4	4	4	4	4	4	3	4	-0.104701	-0.0539136	-0.0116298
O35465	K324	Fkbp8	Peptidyl-prolyl cis-trans isomerase FKBP8	_AALK[+42]LEPSNK[+42]TIHAE_	AALKLEPSNKTIHAE	2	TRUE	Mitochondria	0.4075	0.1611	0.6442	0.899	0.2369	0.4648	0.4494	0.2698	0.3441	0.2667	0.9552	0.0416	0.2571	0.2529	0.242661	0.138527	0.0394381	0.145547	0.113298	0.0338072	0.0446307	0.0898771	0.114862	0.192988	0.0308456	0.142356	0.0943161	0.0407453	0.0607293	0.0754457	3	4	3	4	4	3	4	2	0.0556698	-0.00519262	0.10472
O35465	K338	Fkbp8	Peptidyl-prolyl cis-trans isomerase FKBP8	_LSK[+42]LVK[+42]K[+42]R_	LSKLVKKR	3	TRUE	Mitochondria	0.183	0.9205	0.0463	0.6675	0.7324	0.2858	0.2381	0.0987	0.5556	0.3346	0.8059	0.2489	0.4359	0.2283	0.0475526	0.0975067	0.00545803	0.0873545	0.0525024	0.0323512	0.00777683	0.021508	0.0395729	0.0482902	0.00122611	0.046404	0.0703764	0.0217281	0.00649764	0.0186888	3	3	2	3	3	2	3	4	0.0658465	-0.0023188	0.0651555
P09528	K173	Fth1	Ferritin heavy chain	_YLFDK[+42]HTLGHGDES_	YLFDKHTLGHGDES	1	TRUE	Mitochondria	0.1008	0.8434	0.68	0.5127	0.1083	0.2653	0.3122	NA	0.9812	0.9759	0.3585	NA	0.6148	0.6112	0.0460293	0.479868	0.0318574	0.112922	0.0547071	0.184292	0.0538249	0.181937	NA	0.18912	NA	NA	0.0335243	0.103581	0.0186674	0.125128	1	2	1	1	3	3	2	3	-0.0690154	-0.0219675	0.295575
P09528	K69	Fth1	Ferritin heavy chain	_K[+42]LMK[+42]LQNQR_	KLMKLQNQR	2	TRUE	Mitochondria	0.2926	0.6327	0.1214	0.6786	0.5084	0.6324	0.622	0.1635	0.0949	0.6922	0.1508	0.3409	0.9407	0.3806	0.00728113	0.00915467	0.0126355	0.00379701	0.0118674	0.00559741	0.0173106	0.0240455	0.00487213	0.00531817	0.00913665	0.000621003	0.0175626	0.00312488	0.0194398	0.0183588	4	4	4	3	4	4	4	4	-0.0202484	-0.00467515	0.00355726
P09528	K72	Fth1	Ferritin heavy chain	_K[+42]LMK[+42]LQNQR_	KLMKLQNQR	2	TRUE	Mitochondria	0.0494	0.3637	0.0607	0.7322	0.042	0.0966	0.6706	0.1471	0.0247	0.3949	0.0383	0.9678	0.2693	0.7119	0.0425089	0.034141	0.0416642	0.0662083	0.0211721	0.0614199	0.0542729	0.134538	0.0343735	0.0148624	0.0207254	0.0152935	0.0265416	0.0165101	0.0672122	0.0462255	4	4	4	3	4	4	4	4	-0.0683294	-0.0126087	-0.0272789
P09528	K88	Fth1	Ferritin heavy chain	_IFLQDIK[+42]K[+42]PDR_	IFLQDIKKPDR	2	TRUE	Mitochondria	NA	NA	NA	NA	NA	NA	NA	NA	NA	NA	NA	NA	NA	NA	0.521973	0.827373	0.0872194	0.418341	0.208375	0.817468	0.064699	0.634125	NA	NA	NA	NA	NA	NA	NA	NA	1	1	1	1	1	1	1	1	-0.215784	0.0225204	0.00990475
P16858	K225	Gapdh	Glyceraldehyde-3-phosphate dehydrogenase	_LNGK[+42]LTGMAFR_	LNGKLTGMAFR	1	TRUE	Cytoplasm	0.7571	0.8281	0.4337	0.6722	0.4733	0.1614	0.6498	0.7637	0.4279	0.1239	0.5345	0.3265	0.2786	0.7325	0.128038	0.0869296	0.0525271	0.0394062	0.110966	0.0622894	0.0386997	0.019246	0.128485	0.114554	0.0590044	0.0457736	0.0783944	0.100241	0.0196551	0.0143933	4	4	4	3	4	4	4	4	0.0201602	0.0138273	0.0246402
P16858	K249	Gapdh	Glyceraldehyde-3-phosphate dehydrogenase	_LEK[+42]PAK[+42]YDDIK_	LEKPAKYDDIK	3	TRUE	Cytoplasm	0.5874	0.2224	0.7541	0.7955	0.004	0.3355	0.2464	0.3225	0.5596	0.2669	0.7595	0.6552	0.2035	0.1902	0.0916813	0.00813693	0.0519218	0.00701116	0.00321391	0.00993818	0.0376144	0.00809594	0.129986	0.00563404	0.0689426	0.00208009	0.00104962	0.00278923	0.057	0.00527447	4	4	3	3	4	4	3	4	-0.00108479	0.0143074	-0.00180124
P16858	K332	Gapdh	Glyceraldehyde-3-phosphate dehydrogenase	_VVDLMAYMASK[+42]E_	VVDLMAYMASKE	1	TRUE	Cytoplasm	0.9666	0.5781	NA	0.3366	0.7508	0.1907	0.6831	0.9768	0.373	0.6332	0.595	0.3419	0.7318	0.5946	0.00998816	0.0193763	0.0399328	0.0386238	0.0278436	0.0184009	0.0157845	0.000763584	0.0122216	0.0266106	0.0346015	NA	0.0363726	0.0304752	0.0165135	0.000862685	2	3	3	1	2	4	3	3	0.0378602	0.0241482	0.000975402
P16858	K64	Gapdh	Glyceraldehyde-3-phosphate dehydrogenase	_NGK[+42]LVINGK[+42]PITIFQER_	NGKLVINGKPITIFQER	2	TRUE	Cytoplasm	0.1926	0.0081	0.2837	0.4358	0.9548	0.4734	0.2628	0.0999	0.2733	0.0158	0.2298	0.0745	0.0642	0.6045	0.533445	0.418627	0.404952	0.174913	0.256478	0.261499	0.448481	0.39889	0.0629935	0.145011	0.0681664	NA	0.0750319	0.123148	0.0667283	0.0873427	3	4	3	1	3	3	4	2	-0.223978	-0.0435295	0.157128
P16858	K84	Gapdh	Glyceraldehyde-3-phosphate dehydrogenase	_RDPTNIK[+42]WGE_	RDPTNIKWGE	1	TRUE	Cytoplasm	0.9314	0.0596	0.9984	0.6727	0.2873	0.022	0.9682	0.0513	0.4129	0.3359	0.1808	0.1332	0.701	0.4696	0.257544	0.259803	0.113528	0.409447	0.082998	0.273991	0.142048	0.409704	0.0855151	0.0348471	0.101416	0.156293	0.0783228	0.263531	0.068595	0.16053	3	3	3	3	3	4	4	4	-0.000257053	-0.0285193	-0.0141885
P16858	K84	Gapdh	Glyceraldehyde-3-phosphate dehydrogenase	_RDPTNIK[+42]WGEAGAEYVVE_	RDPTNIKWGEAGAEYVVE	1	TRUE	Cytoplasm	0.8793	0.403	NA	NA	0.6504	0.0278	0.4499	NA	0.3455	0.9062	0.1509	0.6538	0.723	0.0324	0.527875	0.099419	0.0488517	0.445916	0.15713	0.090231	0.192525	0.0529223	0.646911	0.0683263	NA	NA	0.230034	0.0568688	NA	0.0205977	2	2	1	1	3	3	1	3	0.392994	-0.143674	0.00918798
Q9CZD3	K75	Gars	Glycine--tRNA ligase	_DK[+42]APQVDVDR_	DKAPQVDVDR	1	TRUE	Cytoplasm	0.4061	0.8576	0.6625	0.8528	0.5717	0.8565	0.6691	0.5253	0.5882	0.7633	NA	0.5867	0.6504	0.5544	0.227783	0.0840208	0.140646	0.0983258	0.193575	0.127925	0.154236	0.17288	0.251068	NA	0.0480553	NA	0.18121	0.0364202	0.108793	0.12733	3	1	3	1	3	3	3	3	-0.074554	-0.0135907	-0.0439045
Q60759	K170	Gcdh	Glutaryl-CoA dehydrogenase, mitochondrial	_QK[+42]YLPGLAK[+42]GE_	QKYLPGLAKGE	2	FALSE	Mitochondria	0.7243	0.4723	0.1561	0.6541	0.1783	0.1836	0.8131	0.8692	0.0786	0.0708	0.89	0.8532	0.3384	0.4703	0.032586	0.0370228	0.0362792	0.0391955	0.0220979	0.0320851	0.0452054	0.131421	0.0270786	0.0235991	0.0269894	0.010993	0.00390878	0.0125093	0.020352	0.0930052	4	4	4	3	4	4	3	4	-0.0922254	-0.00892619	0.00493769
Q60759	K377	Gcdh	Glutaryl-CoA dehydrogenase, mitochondrial	_NNC[+57]GK[+42]ALDIAR_	NNCGKALDIAR	1	FALSE	Mitochondria	0.1401	0.3974	0.5566	0.4168	0.19	0.6157	0.2324	0.6086	0.5742	0.7717	0.3163	0.2533	0.5242	0.7857	0.0138126	0.0298156	0.0494927	0.0843366	0.030696	0.068788	0.0241408	0.0444751	0.0130823	0.0168035	0.0444699	0.099287	0.0289409	0.0426652	0.0320503	0.0698576	3	4	3	3	4	4	4	4	0.0398616	0.0253519	-0.0389724
Q91WK5	K133	Gcsh	Glycine cleavage system H protein, mitochondrial	_ALAENPGLVNK[+42]SC[+57]YE_	ALAENPGLVNKSCYE	1	TRUE	Mitochondria	0.7887	0.8204	0.7569	0.1028	0.8653	0.2182	0.8284	0.0182	0.3326	0.5931	0.7435	0.0181	0.0941	0.5745	0.0143191	0.0167477	0.0963332	0.0126043	0.017139	0.0204822	0.0440134	0.0101832	0.00794399	0.0114589	0.0226737	0.0106084	NA	0.0150633	0.0403214	0.00596122	2	2	3	2	1	3	4	3	0.00242107	0.0523199	-0.00373446
Q91WK5	K90	Gcsh	Glycine cleavage system H protein, mitochondrial	_VGTK[+42]LK[+42]K[+42]QEE_	VGTKLKKQEE	3	TRUE	Mitochondria	0.7137	0.9783	0.4024	0.5101	0.6549	0.6555	0.5746	0.4544	0.4621	0.311	0.1054	0.3278	0.1269	0.0767	0.0288118	0.0407047	0.0124415	0.009457	0.0283407	0.034439	0.0076396	0.101998	0.0249142	0.026612	0.00523288	0.00340942	0.0133353	0.0187789	NA	0.171019	3	4	3	3	3	4	1	4	-0.0925405	0.00480185	0.00626578
Q91WK5	K93	Gcsh	Glycine cleavage system H protein, mitochondrial	_VGTK[+42]LK[+42]K[+42]QEE_	VGTKLKKQEE	3	TRUE	Mitochondria	0.5021	0.3762	0.0669	0.5672	0.8356	0.2875	0.1163	0.653	0.1903	0.7851	0.4046	0.7292	0.5531	0.9153	0.15204	0.204153	0.123142	0.169068	0.173813	0.161354	0.206512	0.0701504	0.0266955	0.0501553	0.157062	0.0509652	0.0369348	0.108908	0.226329	0.0583355	4	4	4	3	4	4	4	4	0.0989172	-0.0833694	0.0427989
Q91W43	K98	Gldc	Glycine dehydrogenase (decarboxylating), mitochondrial	_K[+42]TVPASIR_	KTVPASIR	1	TRUE	Mitochondria	0.0055	0.1953	0.0046	0.5414	0.3667	0.7303	0.3798	0.0022	0.5905	0.7335	0.0255	0.0518	0.1125	0.0039	0.154724	0.103945	0.0265251	0.206672	0.0712024	0.0474195	0.0541064	0.038056	0.104975	0.0214749	0.0139335	0.0622866	0.0460314	0.0159779	0.084073	0.028821	4	4	4	3	4	4	4	4	0.168616	-0.0275814	0.0565252
Q91W43	K982	Gldc	Glycine dehydrogenase (decarboxylating), mitochondrial	_EVAAFPLPFVK[+42]PE_	EVAAFPLPFVKPE	1	TRUE	Mitochondria	0.7653	0.1839	0.2305	0.4474	0.7343	0.1008	0.0929	0.0917	0.5079	0.117	0.625	0.8175	0.1549	0.4977	0.0230548	0.0700643	0.0203528	0.0920485	0.0744964	0.0601831	0.0129624	0.041488	0.0195837	0.0428262	0.0108942	0.0699804	0.0656668	0.0465564	0.0145631	0.0255918	4	4	4	3	4	4	4	4	0.0505604	0.00739038	0.00988122
Q91W43	K986	Gldc	Glycine dehydrogenase (decarboxylating), mitochondrial	_NK[+42]FWPTIAR_	NKFWPTIAR	1	TRUE	Mitochondria	0.3851	0.7685	0.6971	0.813	0.3057	0.9227	0.9086	0.8219	0.3485	0.3617	0.9311	0.9412	0.7704	0.3436	0.504317	0.528123	0.484795	0.54548	0.559357	0.705715	0.404323	0.437872	0.280069	0.282167	0.392736	0.192334	0.129462	0.172898	0.203871	0.401648	4	4	3	3	3	3	2	3	0.107608	0.0804727	-0.177592
P26443	K162	Glud1	Glutamate dehydrogenase 1, mitochondrial	_VK[+42]ALASLMTYK_	VKALASLMTYK	2	TRUE	Mitochondria	0.7015	0.8316	0.1528	0.5201	0.8278	0.0568	0.8259	0.023	0.5358	0.1452	0.1317	0.5472	0.1518	0.1182	0.178445	0.165274	0.215285	0.112647	0.166547	0.160755	0.247011	0.153519	0.0959381	0.00561063	0.0127145	0.0478854	0.047622	0.0182466	0.0769869	0.012364	4	3	3	3	4	4	3	4	-0.0408728	-0.0317261	0.00451934
P26443	K346	Glud1	Glutamate dehydrogenase 1, mitochondrial	_SDGSIWNPDGIDPK[+42]ELE_	SDGSIWNPDGIDPKELE	1	TRUE	Mitochondria	0.3041	0.9898	0.1637	0.4948	0.0744	0.4848	0.4212	0.0202	0.309	0.1242	0.4696	0.0426	0.0111	0.1183	0.023212	0.0310357	0.0460357	0.0259076	0.0231042	0.0418457	0.0390132	0.0327498	0.0144303	0.0109751	0.010417	0.00749804	0.00722255	0.0158059	0.0162785	0.00426423	4	4	4	4	4	4	4	4	-0.00684219	0.00702247	-0.01081
P26443	K352	Glud1	Glutamate dehydrogenase 1, mitochondrial	_DFK[+42]LQHGSILGFPK_	DFKLQHGSILGFPK	2	TRUE	Mitochondria	0.4649	0.7953	0.0119	0.9835	0.0325	0.9228	0.3684	0.029	0.0133	0.9555	0.6975	0.7736	0.9696	0.6622	0.0273366	0.0704164	0.0217454	0.0632075	0.0222371	0.0578252	0.0214575	0.0202737	NA	0.0229777	0.0147314	0.0157045	0.014931	0.0120481	0.0171287	0.013786	1	2	3	3	3	3	3	4	0.0429338	0.000287816	0.0125912
P26443	K386	Glud1	Glutamate dehydrogenase 1, mitochondrial	_K[+42]QLTK[+42]SNAPR_	KQLTKSNAPR	2	TRUE	Mitochondria	0.7646	0.6919	0.5577	0.8229	0.8353	0.4871	0.6198	0.9204	0.445	0.8763	0.8726	0.5009	0.6747	0.7345	0.0935016	0.0639035	0.0531928	0.0572629	0.0689779	0.0820419	0.0621418	0.037819	0.103569	0.045731	0.0441576	0.0591598	0.0563628	0.106323	0.0625348	0.0202062	4	4	4	3	4	4	4	4	0.0194439	-0.00894906	-0.0181384
P26443	K390	Glud1	Glutamate dehydrogenase 1, mitochondrial	_K[+42]QLTK[+42]SNAPR_	KQLTKSNAPR	2	TRUE	Mitochondria	0.4795	0.8804	0.0144	0.6418	0.285	0.1758	0.5127	0.3529	0.0035	0.6922	0.5511	0.309	0.5266	0.7287	0.366135	0.624045	0.766035	0.883109	0.435407	0.855922	0.609044	0.259388	0.455749	0.512906	0.0780359	0.113759	0.610211	0.0519769	0.414161	0.190097	4	3	2	2	2	3	4	4	0.623721	0.156991	-0.231877
P26443	K415	Glud1	Glutamate dehydrogenase 1, mitochondrial	_ADK[+42]IFLER_	ADKIFLER	1	TRUE	Mitochondria	0.3467	0.3789	0.1803	0.533	0.3542	0.3703	0.4044	0.4385	0.3071	0.4813	0.4388	0.3848	0.8402	0.0769	0.00983055	0.0700988	0.11342	0.00361408	0.152653	0.00188154	0.0368151	0.00250838	0.0143294	0.133642	0.220599	0.00119894	0.300399	0.00088232	0.0708544	0.000695263	4	4	4	3	4	4	4	4	0.0011057	0.0766051	0.0682173
P26443	K444	Glud1	Glutamate dehydrogenase 1, mitochondrial	_WLK[+42]NLNHVSYGR_	WLKNLNHVSYGR	1	TRUE	Mitochondria	0.7331	0.1394	0.5259	0.5475	0.8359	0.2188	0.1214	0.1605	0.2844	0.1853	0.7836	0.3465	0.0922	0.6031	0.0542688	0.021285	0.0938106	0.0246423	0.0198742	0.0163674	0.155156	0.0316886	0.0329527	0.0158888	0.0700726	0.0140151	0.0233542	0.0224764	0.17933	0.0132162	4	4	4	3	4	4	4	4	-0.00704635	-0.0613456	0.00491759
P26443	K457	Glud1	Glutamate dehydrogenase 1, mitochondrial	_LTFK[+42]YER_	LTFKYER	1	TRUE	Mitochondria	0.6699	0.4856	0.7029	0.0914	0.2555	0.4587	0.0012	0.0716	0.0447	0.8898	0.0007	0.0201	0.0526	0.0105	0.0139191	0.00621837	0.0205202	0.0159249	0.0113992	0.00582887	0.0123617	0.0171315	0.00201662	0.00108627	0.00229598	0.00232561	0.00531717	0.000543822	NA	0.00453765	3	4	3	3	3	2	1	3	-0.00120661	0.00815851	0.000389499
P26443	K503	Glud1	Glutamate dehydrogenase 1, mitochondrial	_ISGASEK[+42]DIVHSGLAYTMER_	ISGASEKDIVHSGLAYTMER	1	TRUE	Mitochondria	0.9576	0.0759	0.4005	0.3709	0.1329	0.0687	0.5724	0.9789	0.0082	0.5176	0.2298	0.6665	0.1713	0.1766	0.0565516	0.0519953	0.0636889	0.0632437	0.0375085	0.0523969	0.0461706	0.0686514	0.00930084	0.0121045	0.0301121	0.0116938	0.0151523	0.00799604	0.0201456	0.00248988	4	4	4	4	4	4	4	4	-0.00540769	0.0175183	-0.000401603
P26443	K527	Glud1	Glutamate dehydrogenase 1, mitochondrial	_TAMK[+42]YNLGLDLR_	TAMKYNLGLDLR	1	TRUE	Mitochondria	0.1531	0.1848	0.3875	0.4353	0.5762	0.2977	0.0099	0.5325	0.2691	0.3494	0.0077	0.2722	0.5078	0.8897	0.0375514	0.0641966	0.238923	0.0885736	0.116899	0.0857351	0.0419752	0.282462	0.0110515	0.0065506	0.284314	0.000707072	0.0851717	0.025239	0.0447852	0.266834	3	4	2	2	3	3	2	4	-0.193888	0.196948	-0.0215385
P26443	K545	Glud1	Glutamate dehydrogenase 1, mitochondrial	_K[+42]VFK[+42]VYNEAGVTFT_	KVFKVYNEAGVTFT	2	TRUE	Mitochondria	0.8888	0.0836	0.0387	0.5981	0.3802	0.3881	0.0161	0.0659	0.0141	0.8873	0.0719	0.6074	0.3798	0.067	0.789611	0.267137	0.832731	0.59253	0.606852	0.295699	0.670756	0.856705	0.0488822	0.220558	0.125251	0.0712948	NA	0.172764	0.370708	0.149474	3	3	2	3	1	2	4	4	-0.264175	0.161975	-0.0285619
P26443	K84	Glud1	Glutamate dehydrogenase 1, mitochondrial	_DK[+42]LVEDLK[+42]TR_	DKLVEDLKTR	2	TRUE	Mitochondria	0.0601	0.2215	0.2231	0.5933	0.955	0.1771	0.064	0.4928	0.7121	0.1779	0.0019	0.8781	0.2427	0.0055	0.011839	0.0200628	0.0126061	0.00957389	0.0279542	0.0286502	0.0106472	0.0248273	0.00667203	0.00285798	0.00688407	0.00098334	0.0226686	0.0068565	0.000940781	0.0185253	4	4	4	3	4	4	4	4	-0.0152534	0.00195892	-0.00858742
P26443	K90	Glud1	Glutamate dehydrogenase 1, mitochondrial	_DK[+42]LVEDLK[+42]TR_	DKLVEDLKTR	2	TRUE	Mitochondria	0.1014	0.0105	0.0015	0.0018	0.8505	0.053	0.9597	0.0467	0.1925	0.551	0.9252	0.0378	0.0012	0.0868	0.0153644	0.0154965	0.0610027	0.0157478	0.00811292	0.00873119	0.00939702	0.0128221	0.00263765	0.00426682	0.00333102	0.000707227	0.00295222	0.00554697	0.00279769	0.000537644	4	4	4	3	4	4	4	4	0.00292576	0.0516057	0.00676533
P05202	K159	Got2	Aspartate aminotransferase, mitochondrial	_DVFLPK[+42]PSWGNHTPIFR_	DVFLPKPSWGNHTPIFR	1	TRUE	Membrane	0.2991	0.349	0.2493	0.2351	0.3099	0.4239	0.398	0.2813	0.0312	0.3945	0.5045	0.1926	0.9494	0.0356	0.0186274	0.0451607	0.0802592	0.0208985	0.0853888	0.0128282	0.0253055	0.0318543	0.0129168	0.0568806	0.0829915	0.00547916	0.130841	0.00167546	0.00715271	0.0134879	4	4	4	3	4	4	4	4	-0.0109558	0.0549537	0.0323326
P05202	K345	Got2	Aspartate aminotransferase, mitochondrial	_VK[+42]GMADR_	VKGMADR	1	TRUE	Membrane	0.0274	0.9717	0.121	NA	0.1877	0.9547	0.5405	NA	0.0182	0.8213	0.1418	0.5023	0.6321	0.553	0.435398	0.244538	0.0336239	0.726356	0.419874	0.761578	0.249173	0.22617	0.472514	0.350602	NA	0.0487894	0.483528	0.0669196	NA	0.310629	4	4	1	2	2	4	1	3	0.500186	-0.215549	-0.51704
P05202	K363	Got2	Aspartate aminotransferase, mitochondrial	_TQLVSNLK[+42]K[+42]E_	TQLVSNLKKE	2	TRUE	Membrane	0.3939	0.3644	0.3388	0.2572	0.2937	0.7562	0.6977	0.2945	0.1247	0.3806	0.6826	0.2673	0.5316	0.4463	0.0497443	0.0812166	0.112075	0.00917121	0.240975	0.0214431	0.0596426	0.0503679	0.0715608	0.13181	0.0726373	NA	0.387179	0.0125541	0.0417	0.0286242	4	3	4	1	3	4	4	3	-0.0411967	0.0524325	0.0597734
P05202	K387	Got2	Aspartate aminotransferase, mitochondrial	_GSSHNWQHITDQIGMFC[+57]FTGLK[+42]PEQVER_	GSSHNWQHITDQIGMFCFTGLKPEQVER	1	TRUE	Membrane	0.8223	0.7716	0.4681	0.4983	0.2239	0.7816	0.0579	0.7439	0.9796	0.4603	0.2918	0.7849	0.9991	0.3939	0.257239	0.0823694	0.220858	0.179248	0.220996	0.0939336	0.11857	0.095809	0.139107	0.0406788	0.180799	0.162682	0.164525	0.0897637	0.0530179	0.0935067	3	4	4	4	4	4	2	3	0.0834394	0.102289	-0.0115642
P05202	K404	Got2	Aspartate aminotransferase, mitochondrial	_FSVYMTK[+42]DGR_	FSVYMTKDGR	1	TRUE	Membrane	0.6432	0.2419	0.1213	NA	0.5025	NA	0.9904	NA	0.4519	NA	0.7086	0.6117	0.421	0.7473	0.1817	0.179559	0.0745559	0.0620191	0.0577909	0.110433	0.297256	0.0512594	0.155726	0.255747	NA	NA	0.0144566	0.122626	NA	0.00357929	3	4	1	1	3	4	1	3	0.0107597	-0.2227	0.0691262
P05202	K59	Got2	Aspartate aminotransferase, mitochondrial	_DTNSK[+42]K[+42]MNLGVGAYR_	DTNSKKMNLGVGAYR	2	TRUE	Membrane	0.1973	0.2849	0.9777	0.9159	0.2846	0.8423	0.2126	0.8537	0.6384	0.3981	0.1196	0.3984	0.3603	0.5803	0.0782862	0.0403113	0.199227	0.166576	0.042991	0.300092	0.223957	0.172397	0.047405	0.0268006	0.261863	0.135457	0.0188379	0.360259	0.331063	0.316087	4	4	4	3	3	3	3	4	-0.00582027	-0.0247302	-0.25978
P05202	K73	Got2	Aspartate aminotransferase, mitochondrial	_DDNGK[+42]PYVLPSVR_	DDNGKPYVLPSVR	1	TRUE	Membrane	0.3103	0.7673	0.9767	0.298	0.3992	0.6224	0.3778	0.4304	0.3035	0.2359	0.4934	0.3152	0.2325	0.4158	0.00843018	0.150165	0.0915638	0.00654818	0.00922198	0.0148947	0.00492413	0.00664153	0.00303265	0.247692	0.125455	0.00440908	0.00349526	0.0120062	0.0050333	0.00241638	3	3	3	2	4	4	3	3	-9.33e-05	0.0866396	0.135271
P05202	K82	Got2	Aspartate aminotransferase, mitochondrial	_K[+42]AEAQIAAK[+42]NLDK[+42]E_	KAEAQIAAKNLDKE	3	TRUE	Membrane	0.7724	0.0666	0.5083	0.9552	0.4217	0.0151	0.5061	0.3179	0.351	0.0055	0.3686	0.4911	0.2777	0.4669	0.101202	0.285017	0.217674	0.0935728	0.0802219	0.211041	0.20068	0.0846346	0.00884179	0.327427	0.19684	0.00610609	0.00777278	0.253233	NA	0.0206271	2	3	2	3	3	3	1	4	0.00893826	0.0169933	0.0739759
P05202	K90	Got2	Aspartate aminotransferase, mitochondrial	_AQIAAK[+42]NLDK[+42]E_	AQIAAKNLDKE	2	TRUE	Membrane	0.5589	0.3987	0.4452	0.2541	0.108	0.4546	NA	0.2441	0.7173	0.0896	NA	0.0702	0.0256	0.4276	0.0818998	0.78995	0.392738	0.108212	0.0899581	0.508256	0.116771	0.396216	0.0114575	NA	0.150923	NA	0.00746043	0.350934	NA	0.197765	2	1	3	1	3	3	1	2	-0.288004	0.275967	0.281694
P05202	K94	Got2	Aspartate aminotransferase, mitochondrial	_K[+42]AEAQIAAK[+42]NLDK[+42]E_	KAEAQIAAKNLDKE	3	TRUE	Membrane	0.611	0.4268	0.753	0.1093	0.2081	0.296	0.8257	0.6274	0.4199	0.2288	0.2003	0.3493	0.0941	0.2621	0.136966	0.170466	0.0154711	0.0321513	0.00124358	0.114843	0.00633976	0.0507735	0.198571	0.146602	0.00781579	0.0544907	0.00145658	0.0953173	0.00471265	0.0786488	3	3	3	3	2	3	4	3	-0.0186222	0.00913129	0.0556233
Q64521	K113	Gpd2	Glycerol-3-phosphate dehydrogenase, mitochondrial	_STK[+42]LIHGGVR_	STKLIHGGVR	1	TRUE	Mitochondria	0.1608	0.8952	0.1176	0.7357	0.3634	0.9402	0.377	0.2237	0.2061	0.2366	0.0621	0.3045	0.5002	0.2916	0.0453292	0.077003	0.125871	0.0163729	0.0507732	0.0325953	0.0890678	0.0932999	0.0513009	0.0421699	0.131553	0.00903649	0.0114928	0.0213139	0.0302962	0.0684605	4	4	3	3	2	3	2	4	-0.076927	0.0368036	0.0444077
Q64521	K706	Gpd2	Glycerol-3-phosphate dehydrogenase, mitochondrial	_LAILMK[+42]TAEENLDR_	LAILMKTAEENLDR	1	TRUE	Mitochondria	0.304	0.3455	0.4655	0.2194	0.2426	0.6556	0.9375	0.0649	0.1885	0.2648	0.8214	0.0883	0.0146	0.1796	0.257602	0.247056	0.522317	0.273565	0.154171	0.0937715	0.235293	0.38711	0.161301	0.171501	0.165862	0.145269	0.0458007	0.0451795	NA	0.206366	3	4	4	4	3	2	1	2	-0.113545	0.287025	0.153284
Q64521	K94	Gpd2	Glycerol-3-phosphate dehydrogenase, mitochondrial	_GLK[+42]TALVER_	GLKTALVER	1	TRUE	Mitochondria	0.5	0.3363	0.5597	0.7445	0.1922	0.3716	0.502	0.4292	0.3897	0.6426	0.7114	0.2392	0.4928	0.7867	0.0369941	0.0309203	0.105602	0.0266414	0.0552745	0.0248737	0.0732342	0.0400269	0.0104333	0.0134374	0.113232	0.00876081	0.0332199	0.00508982	0.046731	0.0267491	4	4	2	2	3	3	2	3	-0.0133855	0.0323677	0.00604659
P06745	K130	Gpi	Glucose-6-phosphate isomerase	_VLDK[+42]MK[+42]SFC[+57]QR_	VLDKMKSFCQR	2	TRUE	Cytoplasm	0.5781	0.1306	0.6257	0.9898	0.1517	0.6234	0.587	0.2958	0.5246	0.9072	0.6534	0.1406	0.8384	0.9698	0.0110864	0.019795	0.0204476	0.0110375	0.0218429	0.0107167	0.0205963	0.0152907	0.00749363	0.0294152	0.00620408	0.0120632	0.00974181	0.00942254	0.0180545	0.00972877	4	4	3	3	4	4	4	4	-0.00425321	-0.000148686	0.00907828
P06745	K172	Gpi	Glucose-6-phosphate isomerase	_ALK[+42]PYSK[+42]GGPR_	ALKPYSKGGPR	2	TRUE	Cytoplasm	0.9388	0.1399	0.8569	0.2022	0.4322	0.1088	0.3848	0.4761	0.1025	0.0079	0.3297	0.428	0.8337	0.0188	0.00360678	0.00525185	0.00766717	0.00337653	0.00659448	0.00536827	0.000983579	0.00311124	0.00206402	0.00283945	0.00941633	0.000916828	0.00284293	0.000637479	0.0003965	0.00220699	4	4	3	3	4	4	4	3	0.000265292	0.00668359	-0.000116414
P06745	K254	Gpi	Glucose-6-phosphate isomerase	_AAK[+42]DPSAVAK[+42]HFVALSTNTAK[+42]VK[+42]E_	AAKDPSAVAKHFVALSTNTAKVKE	4	TRUE	Cytoplasm	0.5886	0.0326	0.2447	0.2437	0.4869	0.304	0.9942	0.1905	0.6596	0.2542	0.7339	0.027	0.8788	0.5036	0.120915	0.121178	0.055784	0.151587	0.058404	0.0896897	0.165534	0.0705905	0.0384844	0.0535946	0.0228888	0.13482	0.023687	0.0811033	0.168278	0.0149843	4	3	4	2	4	4	4	4	0.0809967	-0.10975	0.031488
P06745	K440	Gpi	Glucose-6-phosphate isomerase	_ALMK[+42]GK[+42]LPEEAR_	ALMKGKLPEEAR	2	TRUE	Cytoplasm	NA	0.7228	NA	0.3278	0.139	0.403	0.1583	NA	NA	0.0364	NA	NA	NA	NA	0.00652371	0.0303461	0.218482	0.0222521	0.00847114	0.0242994	0.10741	0.0217808	0.00493726	NA	NA	NA	0.00572442	NA	0.0513074	NA	2	1	1	1	3	1	2	1	0.000471329	0.111072	0.00604673
P06745	K447	Gpi	Glucose-6-phosphate isomerase	_K[+42]ELQAAGK[+42]SPEDLE_	KELQAAGKSPEDLE	2	TRUE	Cytoplasm	0.9279	0.4091	0.4725	0.3909	0.4101	0.5782	0.9082	0.2665	0.8651	0.1616	0.2436	0.9358	0.5616	0.3483	0.144404	0.137522	0.150542	0.07425	0.204814	0.130422	0.0545439	0.155175	0.0312648	0.0924298	0.119988	0.0322079	0.110477	0.105248	0.0660828	0.212079	3	4	3	4	4	3	2	3	-0.0809247	0.0959982	0.00709961
P06745	K454	Gpi	Glucose-6-phosphate isomerase	_LQAAGK[+42]SPEDLE_	LQAAGKSPEDLE	1	TRUE	Cytoplasm	0.0045	0.333	0.4789	0.4123	0.8036	0.9423	0.1883	0.2571	0.1297	0.472	0.087	0.1641	0.2982	0.6528	0.500645	0.674406	0.218284	0.393915	0.347622	0.368747	0.570734	0.593873	0.202028	0.0999864	0.0612701	NA	0.131247	0.0416245	0.481329	0.200573	3	4	2	1	3	3	2	3	-0.199958	-0.35245	0.305659
P06745	K89	Gpi	Glucose-6-phosphate isomerase	_DNMFSGSK[+42]INYTENR_	DNMFSGSKINYTENR	1	TRUE	Cytoplasm	0.5568	0.6593	0.8447	0.2572	0.5064	0.5984	0.1372	0.9149	0.4029	0.1362	0.3973	0.0474	0.0613	0.3142	0.0224785	0.0521089	0.0961906	0.103172	0.0299203	0.041317	0.0586363	0.0868999	0.0246849	0.0241882	0.0539196	0.110355	0.0205385	0.0248833	0.0263201	0.0982281	4	4	4	3	4	4	4	4	0.0162723	0.0375543	0.0107919
Q8BGT5	K84	Gpt2	Alanine aminotransferase 2	_GIK[+42]K[+42]PFTEVIR_	GIKKPFTEVIR	2	TRUE	Mitochondria	0.124	0.3373	0.4052	0.1	0.2974	0.2782	0.1987	0.1596	0.4217	0.2575	0.1598	0.2282	0.6021	0.5899	0.0629369	0.11239	0.100987	0.0475302	0.168866	0.0534336	0.0412851	0.0760104	0.0213938	0.0650433	0.0510503	0.016549	0.20206	0.0108683	0.0277438	0.0512279	4	4	3	3	4	4	4	4	-0.0284802	0.059702	0.0589559
P11352	K119	Gpx1	Glutathione peroxidase 1	_K[+42]AHPLFTFLR_	KAHPLFTFLR	1	TRUE	Cytoplasm	0.1499	0.4351	0.6589	0.453	0.4263	0.1888	0.3399	0.7997	0.2109	0.3321	0.1609	0.5803	0.7448	0.4763	0.117275	0.208061	0.0797906	0.0683723	0.0649008	0.092562	0.131959	0.0524094	0.0968335	0.133009	0.0564507	0.0462024	0.0477233	0.0374029	0.098137	0.0434699	4	3	3	3	3	4	4	4	0.0159629	-0.0521682	0.115499
P11352	K164	Gpx1	Glutathione peroxidase 1	_K[+42]FLVGPDGVPVR_	KFLVGPDGVPVRR	1	TRUE	Cytoplasm	0.404	0.4349	0.4305	0.8597	0.7591	0.6255	0.5525	0.6869	0.3563	0.1935	0.0626	0.406	0.2301	0.0357	0.0530563	0.0374131	0.10875	0.0793679	0.030405	0.0247072	0.0824409	0.0513476	0.0464308	0.0178284	0.113685	0.0291023	0.0278675	0.0219946	NA	0.0471413	4	4	3	3	4	4	1	3	0.0280203	0.0263087	0.012706
P11352	K62	Gpx1	Glutathione peroxidase 1	_DYTEMNDLQK[+42]R_	DYTEMNDLQKR	1	TRUE	Cytoplasm	0.7108	0.4495	0.0003	0.4084	0.8996	0.7946	0.8159	0.0003	0.0849	0.3149	0.2448	0.1709	0.0378	0.3626	0.479188	0.548525	0.102058	0.874582	0.689257	0.656234	0.227014	0.262246	0.389705	0.415868	0.104282	0.0549101	0.343398	0.365851	NA	0.110807	4	4	3	3	4	4	1	4	0.612337	-0.124956	-0.107709
Q91Z53	K66	Grhpr	Glyoxylate reductase/hydroxypyruvate reductase	_VDK[+42]K[+42]LLDAAGANLR_	VDKKLLDAAGANLR	2	TRUE	Mitochondria	0.1769	0.9161	0.4305	0.4826	0.2727	0.7704	0.9795	0.6154	0.6064	0.3919	0.9857	0.7042	0.8028	0.0569	0.340998	0.336768	0.403782	0.3343	0.359808	0.535096	0.504464	0.458856	0.227044	0.220318	0.218774	0.0206595	0.25614	0.136711	0.0617525	0.245047	4	4	4	3	4	4	3	4	-0.124557	-0.100682	-0.198328
Q91Z53	K8	Grhpr	Glyoxylate reductase/hydroxypyruvate reductase	_LMK[+42]VFVTGPLPAEGR_	LMKVFVTGPLPAEGR	1	TRUE	Mitochondria	0.216	0.6971	0.5211	0.2895	0.0624	0.8122	0.1737	0.8579	0.0219	0.65	0.2485	0.9286	0.7839	0.0313	0.148891	0.319985	0.157959	0.170027	0.192454	0.492572	0.134474	0.111382	0.126639	0.181975	0.0107935	0.0827276	0.154178	0.170888	0.0206074	0.118577	4	4	2	3	3	4	2	3	0.0586455	0.0234847	-0.172587
Q99LP6	K169	Grpel1	GrpE protein homolog 1, mitochondrial	_LDPIGAK[+42]FDPYEHE_	LDPIGAKFDPYEHE	1	TRUE	Mitochondria	0.9098	0.4183	0.1788	0.1027	0.9517	0.2811	0.4518	0.049	0.4289	0.8339	0.0373	0.0593	0.0523	0.2427	0.015153	0.00665814	0.240155	0.00210098	0.00665814	0.00620347	0.00815029	0.313747	0.0174938	0.00243296	0.190432	0.00188184	0.00873005	0.00610217	0.00900779	0.441972	4	3	3	4	4	2	3	2	-0.311646	0.232005	0.000454677
Q99LP6	K215	Grpel1	GrpE protein homolog 1, mitochondrial	_TLRPALVGVVK[+42]DA_	TLRPALVGVVKDA	1	TRUE	Mitochondria	0.2698	0.3414	0.4729	0.1086	0.3696	0.0952	0.2093	0.8546	0.8875	0.3202	0.4741	0.2075	0.5176	0.4466	0.00413062	0.0208987	0.0110776	0.00981588	0.0389648	0.00621469	0.00247499	0.00670034	0.00331762	0.0236183	0.00906975	0.00654527	0.0673522	0.00507951	0.000856685	0.00418432	4	4	3	3	4	4	4	4	0.00311554	0.00860257	0.014684
Q99LP6	K66	Grpel1	GrpE protein homolog 1, mitochondrial	_K[+42]AK[+42]LEEQLR_	KAKLEEQLR	2	TRUE	Mitochondria	0.7583	0.0602	0.2098	0.6145	0.2114	0.4927	0.2894	0.0254	0.4984	0.9783	0.7735	0.0152	0.5017	0.7244	0.0342009	0.0476653	0.0767381	0.0452269	0.0939005	0.0533251	0.0950715	0.0686388	0.0223824	0.0060197	0.0117726	0.014886	0.0465669	0.0346156	0.0680505	0.0246808	4	4	4	3	4	4	4	4	-0.0234119	-0.0183334	-0.00565979
Q9DCM2	K93	Gstk1	Glutathione S-transferase kappa 1	_TVK[+42]K[+42]GSINAMR_	TVKKGSINAMR	2	TRUE	Mitochondria	0.643	0.1183	0.0039	0.5751	0.4209	0.5376	0.0367	0.0272	0.0393	0.0937	0.2173	0.9959	0.1831	0.1209	0.0206012	0.0439864	0.0205766	0.0675151	0.0556108	0.037026	0.0150962	0.0102044	0.00570963	0.0156096	0.00616262	0.0230757	0.0380063	0.0201812	0.0146146	0.00322895	4	3	3	3	4	4	4	4	0.0573107	0.00548043	0.00696035
Q9DCM2	K94	Gstk1	Glutathione S-transferase kappa 1	_TVK[+42]K[+42]GSINAMR_	TVKKGSINAMR	2	TRUE	Mitochondria	0.4683	0.8825	0.7763	0.4134	0.4814	0.2217	0.3494	0.3602	0.6274	0.0773	0.4703	0.2412	0.238	0.7717	0.00554146	0.278259	0.123701	0.00429128	0.00473512	0.00292889	0.0186546	0.00638244	0.00861389	0.446002	0.148634	0.00494269	0.00211711	0.00305145	0.00952699	0.00832299	3	3	3	2	3	2	2	3	-0.00209115	0.105046	0.275331
O09131	K11	Gsto1	Glutathione S-transferase omega-1	_SLGK[+42]GSAPPGPVPE_	SLGKGSAPPGPVPE	1	TRUE	Cytoplasm	0.5249	0.3541	0.5041	NA	0.6066	NA	0.533	0.0091	0.6145	0.0708	0.23	0.161	0.0291	0.7153	0.0981185	0.0745178	0.0381308	0.0938907	0.15995	0.119129	0.417753	0.0842168	0.0602238	0.0147719	0.00855584	0.0185543	0.0627873	0.11007	NA	0.0133422	2	3	3	3	3	3	1	3	0.00967384	-0.379623	-0.0446112
O09131	K136	Gsto1	Glutathione S-transferase omega-1	_K[+42]EDSPNLR_	KEDSPNLR	1	TRUE	Cytoplasm	0.3372	0.824	0.8041	0.0037	0.2273	0.1715	0.8329	0.7068	0.9416	0.6688	0.2842	0.055	0.0396	0.5894	0.0117779	0.0147412	0.0032851	0.00418244	0.0138616	0.00560235	0.0161207	0.00618648	NA	0.0107097	0.00248222	0.00279491	0.00768307	0.0014593	0.00418702	0.00995481	1	3	4	2	4	2	3	4	-0.00200404	-0.0128357	0.00913885
O09131	K57	Gsto1	Glutathione S-transferase omega-1	_HEVININLK[+42]NK[+42]PE_	HEVININLKNKPE	2	TRUE	Cytoplasm	0.5949	NA	0.5177	NA	0.9653	NA	0.0933	0.2484	0.1355	NA	0.3592	NA	NA	0.4552	0.749115	0.351375	0.602135	0.416922	0.373082	0.374432	0.370482	0.488983	NA	0.0479513	NA	0.0621961	NA	0.0202086	NA	NA	1	2	1	2	1	2	1	1	-0.0720606	0.231653	-0.0230572
O09131	K66	Gsto1	Glutathione S-transferase omega-1	_K[+42]NPLGLVPVLE_	KNPLGLVPVLE	1	TRUE	Cytoplasm	0.2	0.8112	NA	NA	0.331	NA	0.0377	NA	0.4758	0.3505	0.023	NA	0.9504	0.314	0.0645398	0.270995	0.0872489	0.00350811	0.0825877	0.164028	0.00239951	0.272177	NA	0.0357366	NA	NA	0.0574879	0.118987	NA	NA	1	3	1	1	3	4	1	1	-0.268669	0.0848494	0.106966
Q9WVL0	K177	Gstz1	Maleylacetoacetate isomerase	_FK[+42]VDLSPYPTISHINK[+42]E_	FKVDLSPYPTISHINKE	2	TRUE	Cytoplasm	0.357	0.5707	0.4212	0.5156	0.6778	0.1862	0.9284	0.0704	0.6895	0.1959	0.7111	0.0625	0.2148	0.4689	0.0937328	0.0991153	0.293631	0.107631	0.150747	0.209163	0.417741	0.159024	0.11037	0.0317445	0.135864	0.0225592	0.154885	0.218343	0.332709	0.0974689	4	4	4	3	4	4	4	4	-0.0513926	-0.124109	-0.110048
Q9WVL0	K27	Gstz1	Maleylacetoacetate isomerase	_IALALK[+42]GIDYE_	IALALKGIDYE	1	TRUE	Cytoplasm	0.0865	0.3702	NA	NA	0.4709	NA	0.0822	NA	0.1577	0.971	0.3867	0.5242	0.6787	0.6041	0.209396	0.157716	0.218193	0.202267	0.389514	0.264803	0.40414	0.0618947	0.00995919	0.0394318	NA	NA	0.309172	0.0968571	NA	NA	3	4	1	1	3	4	1	1	0.140372	-0.185947	-0.107087
Q61425	K192	Hadh	Hydroxyacyl-coenzyme A dehydrogenase, mitochondrial	_VIK[+42]TPMTSQK[+42]TFE_	VIKTPMTSQKTFE	2	TRUE	Mitochondria	0.9395	0.621	0.2743	0.4469	0.2299	0.8185	0.2042	0.0125	0.1689	0.0513	0.8766	0.013	0.0531	0.9718	0.380364	0.291167	0.0941407	0.28421	0.460657	0.286854	0.144223	0.16328	0.106372	0.0559278	0.0470783	0.00696328	0.242685	0.093604	0.0951338	0.127331	3	4	3	2	4	4	4	4	0.120929	-0.0500827	0.00431355
Q8BMS1	K249	Hadha	Trifunctional enzyme subunit alpha, mitochondrial	_VAVNFAK[+42]GLADR_	VAVNFAKGLADR	1	TRUE	Mitochondria	0.0313	0.3833	0.1534	0.5878	0.5768	0.1854	0.3766	0.2582	0.6136	0.1632	0.1976	0.3261	0.626	0.0563	0.0665405	0.0107721	0.250024	0.00651474	0.158037	0.107799	0.373247	0.150804	0.116743	0.00472634	0.322725	0.00130797	0.155657	0.0692156	0.194921	0.142063	4	4	4	3	4	4	3	3	-0.144289	-0.123223	-0.0970269
Q8BMS1	K267	Hadha	Trifunctional enzyme subunit alpha, mitochondrial	_K[+42]LTTYAMTVPFVR_	KLTTYAMTVPFVR	1	TRUE	Mitochondria	0.0461	0.3777	0.9224	0.0498	0.724	0.0489	0.9924	0.2756	0.3447	0.3541	0.2145	0.6726	0.1461	0.6767	0.0123462	0.0124425	0.016378	0.028605	0.0312961	0.035444	0.0518502	0.0278131	NA	0.0077966	0.00712632	NA	0.0104321	0.0132945	NA	0.00669172	1	3	3	1	2	4	1	4	0.000791897	-0.0354722	-0.0230015
Q8BMS1	K436	Hadha	Trifunctional enzyme subunit alpha, mitochondrial	_DSIFSNLIGQLDYK[+42]GFE_	DSIFSNLIGQLDYKGFE	1	TRUE	Mitochondria	0.7402	0.8971	0.5828	0.2752	0.7377	0.304	0.7813	0.628	0.7031	0.3288	0.5922	0.696	0.7808	0.7276	0.0238588	0.0267804	0.0294818	0.0180363	0.0254766	0.0328457	0.0119967	0.0440022	0.00167366	0.0130863	0.0174911	NA	0.0153987	0.032032	0.00301961	0.0346402	2	4	3	1	3	3	2	3	-0.0259659	0.017485	-0.00606532
Q8BMS1	K460	Hadha	Trifunctional enzyme subunit alpha, mitochondrial	_AVFEDLGVK[+42]HK[+42]VLK[+42]E_	AVFEDLGVKHKVLKE	3	TRUE	Mitochondria	0.1423	0.0542	0.049	0.6633	0.1201	0.0815	0.5546	0.0445	0.3274	0.2462	0.2342	0.042	0.1605	0.3659	0.0324789	0.0262739	0.189534	0.0360061	0.0866468	0.0447169	0.151142	0.0573436	0.0143205	0.0137246	0.121095	0.00532244	0.0430628	0.0170012	0.086926	0.0164983	4	4	4	4	4	4	3	4	-0.0213375	0.0383916	-0.0184431
Q8BMS1	K489	Hadha	Trifunctional enzyme subunit alpha, mitochondrial	_HC[+57]IFASNTSALPINQIAAVSK[+42]RPE_	HCIFASNTSALPINQIAAVSKRPE	1	TRUE	Mitochondria	0.4296	0.4619	0.797	0.6274	0.1917	0.7834	0.8533	0.3724	0.2597	0.4524	0.5263	0.9837	0.6204	0.481	0.159852	0.133479	0.157281	0.0431809	0.109473	0.0593893	0.0437001	0.0390143	0.0730166	0.173223	0.139932	0.021382	0.0615443	0.0249588	NA	0.0129323	2	4	2	2	3	4	1	3	0.00416655	0.113581	0.0740893
Q8BMS1	K534	Hadha	Trifunctional enzyme subunit alpha, mitochondrial	_QGK[+42]VIIVVK[+42]DGPGFYTTR_	QGKVIIVVKDGPGFYTTR	2	TRUE	Mitochondria	0.4276	0.8845	0.8222	0.4197	0.8298	0.9789	0.2964	0.6664	0.2439	0.4515	0.7006	0.2564	0.407	0.1643	0.00230391	0.0504955	0.316563	0.014873	0.00262175	0.0030632	0.0125914	0.012233	0.00269457	0.0695071	0.426281	NA	0.00022558	0.0025461	0.0151983	0.00751705	3	3	2	1	2	2	2	2	0.00263999	0.303972	0.0474323
Q8BMS1	K60	Hadha	Trifunctional enzyme subunit alpha, mitochondrial	_INSPNSK[+42]VNTLNK[+42]E_	INSPNSKVNTLNKE	2	TRUE	Mitochondria	0.2099	0.8014	0.525	0.9377	0.556	0.6389	0.7244	0.3362	0.3691	0.2912	0.3663	0.0995	0.2285	0.8279	0.195868	0.224475	0.0965971	0.149261	0.175603	0.137041	0.0992009	0.11514	0.100671	0.117576	0.0163485	0.0994318	0.116709	0.0411005	0.0617978	0.0186011	4	4	4	4	4	4	4	4	0.0341208	-0.00260372	0.0874336
Q8BMS1	K605	Hadha	Trifunctional enzyme subunit alpha, mitochondrial	_DLGK[+42]AFGER_	DLGKAFGER	1	TRUE	Mitochondria	0.4442	0.684	0.5871	0.0429	0.9724	0.3173	0.7122	0.1188	0.5497	0.8255	0.2961	0.0356	0.15	0.9397	0.778473	0.804312	0.369443	0.686221	0.705669	0.699049	0.744467	0.595629	0.0538509	0.102828	0.220664	0.16759	0.281705	0.235688	0.0224053	0.22582	3	4	3	3	4	4	3	4	0.0905913	-0.375023	0.105262
Q8BMS1	K66	Hadha	Trifunctional enzyme subunit alpha, mitochondrial	_INSPNSK[+42]VNTLNK[+42]E_	INSPNSKVNTLNKE	2	TRUE	Mitochondria	0.0757	0.7996	0.7144	0.4635	0.3861	0.1316	0.6305	0.3771	0.2274	0.3302	0.967	0.2197	0.3743	0.386	0.0422049	0.0489021	0.0280878	0.0501163	0.0492892	0.0289398	0.0213769	0.0409211	0.01591	0.015636	0.0109868	0.0451087	0.0427947	0.00805645	0.0112044	0.0158964	3	3	4	3	4	4	3	4	0.00919523	0.00671088	0.0199623
Q8BMS1	K664	Hadha	Trifunctional enzyme subunit alpha, mitochondrial	_LPAK[+42]PEVSSDEDVQYR_	LPAKPEVSSDEDVQYR	1	TRUE	Mitochondria	0.0355	0.2727	0.9542	0.7305	0.7649	0.314	0.1665	0.4713	0.0676	0.3905	0.36	0.4324	0.5215	0.1054	0.00982442	0.00574648	0.0372796	0.00727678	0.0150002	0.0166555	0.0575845	0.00714111	0.00481518	0.00191198	0.0650909	0.00209931	0.00709413	0.00784728	0.0917602	0.00338838	4	4	4	3	4	4	4	4	0.000135669	-0.0203049	-0.0109091
Q8BMS1	K728	Hadha	Trifunctional enzyme subunit alpha, mitochondrial	_FVDLYGAQK[+42]VVDR_	FVDLYGAQKVVDR	1	TRUE	Mitochondria	0.533	0.0942	0.2134	0.9161	0.5858	0.1572	0.0642	0.7676	0.2326	0.4728	0.5854	0.1602	0.5081	0.4361	0.028994	0.175283	0.360065	0.267727	0.175796	0.113012	0.329806	0.0208289	0.0204816	0.127623	0.415007	0.288882	0.145251	0.112541	0.313798	0.0155026	4	4	3	3	3	3	4	3	0.246898	0.030259	0.0622709
Q99JY0	K112	Hadhb	Trifunctional enzyme subunit beta, mitochondrial	_VK[+42]TSNVAR_	VKTSNVAR	1	TRUE	Mitochondria	0.4616	0.9509	0.01	0.8281	0.6329	0.786	0.9392	0.0248	0.0021	0.0785	0.2441	0.0055	0.0307	0.4921	0.0691054	0.0678348	0.0240336	0.0956769	0.0703828	0.0792095	0.0268479	0.0298204	0.0112868	0.0198429	0.00262909	0.0322251	0.0243816	0.0168009	0.0208675	0.00417504	2	4	3	2	3	3	3	4	0.0658565	-0.00281428	-0.0113747
Q99JY0	K191	Hadhb	Trifunctional enzyme subunit beta, mitochondrial	_K[+42]MMLDLNK[+42]AK[+42]TLGQR_	KMMLDLNKAKTLGQR	3	TRUE	Mitochondria	0.7848	0.7208	0.0931	0.4812	0.2738	0.3161	0.2094	0.0662	0.1571	0.4028	0.8583	0.426	0.7643	0.889	0.2696	0.0762367	0.408572	0.0926243	0.346248	0.111336	0.578231	0.338345	0.240511	0.133582	0.219405	0.0762573	0.331102	0.206294	0.395173	0.190599	4	4	4	3	4	4	4	4	-0.24572	-0.16966	-0.0350996
Q99JY0	K254	Hadhb	Trifunctional enzyme subunit beta, mitochondrial	_SHSLAK[+42]K[+42]AQDE_	SHSLAKKAQDE	2	TRUE	Mitochondria	0.0385	0.6337	0.0912	NA	0.3385	0.0246	0.2795	0.0062	0.335	0.083	0.2674	0.0456	0.1037	0.024	0.00540756	0.00745604	0.0092309	0.00561463	0.00451586	0.00279386	0.00119804	0.00383171	0.0015514	0.00237717	9.82e-05	0.000697794	0.00233113	0.00119086	0.000548534	0.00132668	3	3	2	3	2	3	3	4	0.00178292	0.00803286	0.00466218
Q99KB8	K252	Hagh	Hydroxyacylglutathione hydrolase, mitochondrial	_K[+42]YAIGEPTVPSTLAEE_	KYAIGEPTVPSTLAEE	1	FALSE	Mitochondria	0.1846	0.8291	0.3776	0.8282	0.5536	0.7208	0.3836	0.488	0.2815	1	0.0838	0.6503	0.7529	0.5169	0.115731	0.063091	0.0714822	0.106534	0.0979136	0.148037	0.0979176	0.0733261	0.111867	0.0060805	0.0780297	0.0415104	0.0867278	0.113198	NA	0.0560173	4	4	2	4	3	4	1	4	0.0332078	-0.0264354	-0.0849459
Q99KB8	K301	Hagh	Hydroxyacylglutathione hydrolase, mitochondrial	_EK[+42]DQFK[+42]VPRD_	EKDQFKVPRD	2	FALSE	Mitochondria	0.8633	0.2961	0.1471	0.6342	0.1765	0.8705	0.0986	0.3096	0.6267	0.4556	0.1221	0.3428	0.6676	0.0924	0.0531403	0.256875	0.133755	0.0304538	0.0909826	0.28493	0.244047	0.205831	0.0376971	0.205133	0.152476	0.020744	0.048796	0.199039	0.332784	0.167946	4	4	3	3	3	3	2	3	-0.175378	-0.110292	-0.0280556
Q99KB8	K305	Hagh	Hydroxyacylglutathione hydrolase, mitochondrial	_EK[+42]DQFK[+42]VPRD_	EKDQFKVPRD	2	FALSE	Mitochondria	0.7148	0.8983	0.0512	0.6769	0.8943	0.9701	0.8094	0.4208	0.0478	0.4212	0.6512	0.6557	0.5702	0.9362	0.0817247	0.0671872	0.0402841	0.0811885	0.0721359	0.0780205	0.00601074	0.00617901	0.111141	0.0308322	0.0503217	0.0470511	0.057047	0.0439964	NA	0.00344221	4	4	2	3	3	3	1	3	0.0750095	0.0342734	-0.0108332
Q9R257	K140	Hebp1	Heme-binding protein 1	_EGITVYSTQFGGYAK[+42]E_	EGITVYSTQFGGYAKE	1	TRUE	Cytoplasm	0.3926	0.308	0.6342	0.0078	0.8596	0.0809	0.5296	0.7954	0.4422	0.4447	0.153	0.032	0.0071	0.3307	0.0702824	0.100717	0.278233	0.468096	0.0421577	0.0475181	0.0245855	0.0988531	0.0330024	0.071294	NA	0.465619	0.0320819	0.0349157	0.0194928	NA	3	4	1	2	4	2	3	1	0.369242	0.253647	0.0531993
Q9R257	K49	Hebp1	Heme-binding protein 1	_VTDK[+42]PVDEALR_	VTDKPVDEALR	1	TRUE	Cytoplasm	0.5871	0.945	0.3471	NA	0.7574	0.4948	0.5595	0.1525	0.6605	0.239	0.0463	0.9618	0.911	0.1245	0.076134	0.0527351	0.0738026	0.175856	0.0799686	0.0628446	0.209775	0.0959258	0.0598459	0.0219691	0.00913264	0.0714973	0.0677741	0.00596015	NA	0.0914627	3	3	2	3	3	2	1	2	0.0799306	-0.135972	-0.0101095
Q99L13	K148	Hibadh	3-hydroxyisobutyrate dehydrogenase, mitochondrial	_K[+42]MGAVFMDAPVSGGVGAAR_	KMGAVFMDAPVSGGVGAAR	1	TRUE	Mitochondria	0.6321	0.5605	0.0903	0.0668	0.2887	0.0499	0.4232	0.2241	0.9559	0.4261	0.2567	0.3401	0.3165	0.0978	0.185368	0.196367	0.202921	0.178042	0.16585	0.201974	0.129757	0.202404	0.0167003	0.0193991	0.0294816	0.0218798	0.061127	0.010875	0.0584421	0.0102354	4	4	4	4	4	4	4	4	-0.0243624	0.0731642	-0.0056071
P70349	K30	Hint1	Histidine triad nucleotide-binding protein 1	_K[+42]EIPAK[+42]IIFEDDR_	KEIPAKIIFEDDR	2	TRUE	Cytoplasm	0.527	0.031	0.7971	NA	NA	NA	0.5346	0.2032	NA	NA	0.9693	0.0248	NA	0.7718	0.00455204	0.00355881	0.0160695	0.00367113	0.0148017	0.00520607	0.0171237	0.00231907	0.00159914	0.00146422	NA	0.00334549	NA	NA	NA	NA	3	2	1	2	1	1	1	1	0.00135206	-0.00105426	-0.00164726
P70349	K7	Hint1	Histidine triad nucleotide-binding protein 1	_IAK[+42]AQVAQPGGDTIFGK[+42]IIR_	IAKAQVAQPGGDTIFGKIIR	2	TRUE	Cytoplasm	0.086	0.7503	0.1669	0.5178	0.3486	0.3405	0.0434	0.3059	0.2908	0.683	0.0455	0.5816	0.6095	0.447	0.0151856	0.152188	0.0118897	0.0172955	0.0133741	0.0345362	0.0155701	0.0104858	0.0103933	0.106889	0.00449137	0.00855449	0.00319238	0.0415114	0.00973012	0.00134919	4	4	4	4	4	4	4	4	0.00680964	-0.00368036	0.117652
Q9D0S9	K42	Hint2	Histidine triad nucleotide-binding protein 2, mitochondrial	_VAK[+42]AQK[+42]AAPGGASPTIFSR_	VAKAQKAAPGGASPTIFSR	2	TRUE	Mitochondria	0.0035	0.7268	0.7245	0.39	0.2646	0.5874	0.6305	0.2363	0.0045	0.6212	0.998	0.334	0.3001	0.0062	0.0287407	0.022841	0.0170263	0.0228556	0.0373242	0.0605529	0.0267773	0.0200431	0.0212563	0.00884416	0.0064814	0.00417889	0.0352115	0.0136335	0.0200318	0.0122839	3	4	4	3	4	4	4	4	0.00281248	-0.00975099	-0.0377119
P22907	K140	Hmbs	Porphobilinogen deaminase	_K[+42]SAVGTSSLR_	KSAVGTSSLR	1	TRUE	Mitochondria	0.5912	0.764	0.141	0.5732	0.4721	0.9639	0.6174	0.5107	0.7023	0.7548	0.2324	0.7677	0.9207	0.1102	0.16849	0.256009	0.117267	0.0865799	0.12544	0.186911	0.1648	0.167704	0.208861	0.151341	0.0489402	0.0244322	0.0952811	0.045296	NA	0.041731	2	3	2	2	3	2	1	2	-0.0811239	-0.0475332	0.069098
P38060	K324	Hmgcl	Hydroxymethylglutaryl-CoA lyase, mitochondrial	_K[+42]TSSK[+42]VAQATC[+57]K[+42]L_	KTSSKVAQATCKL	3	TRUE	Mitochondria	0.474	0.637	0.3096	0.3721	0.0542	0.3483	0.1227	0.8176	0.0674	0.1434	0.9602	0.307	0.4254	0.7329	0.476749	0.643118	0.593913	0.635465	0.526069	0.686702	0.70106	0.795846	0.161684	0.0905933	0.0793058	0.28131	0.115271	0.069452	0.17309	0.0690645	4	4	3	3	4	4	4	4	-0.160381	-0.107147	-0.0435842
P38060	K48	Hmgcl	Hydroxymethylglutaryl-CoA lyase, mitochondrial	_K[+42]SIVPTPVK[+42]IR_	KSIVPTPVKIR	2	TRUE	Mitochondria	0.0612	0.0399	0.003	0.3222	0.3976	0.2757	0.6504	0.9577	0.6507	0.9429	0.5091	0.561	0.307	0.0396	0.223739	0.206486	0.188402	0.185176	0.111974	0.140593	0.115325	0.147563	0.0517945	0.0505574	0.0989678	0.0045208	0.0548772	0.0270058	0.0527853	0.0112647	4	4	3	3	3	4	3	4	0.0376129	0.0730772	0.0658927
P38060	K56	Hmgcl	Hydroxymethylglutaryl-CoA lyase, mitochondrial	_K[+42]SIVPTPVK[+42]IR_	KSIVPTPVKIR	2	TRUE	Mitochondria	0.4121	0.4172	0.5634	0.2146	0.3773	0.6591	0.1892	0.2215	0.977	0.5341	0.9812	0.4238	0.4886	0.5301	0.0176864	0.0359134	0.00815852	0.0355094	0.0970994	0.0256518	0.0179288	0.025271	0.0136769	0.0145627	0.00299248	0.0237564	0.151576	0.0153208	0.00709429	0.0201703	3	3	2	3	3	4	2	4	0.0102384	-0.00977033	0.0102616
P54869	K118	Hmgcs2	Hydroxymethylglutaryl-CoA synthase, mitochondrial	_TK[+42]LPWDAVGR_	TKLPWDAVGR	1	TRUE	Mitochondria	0.2112	0.4084	0.4099	0.3545	0.1668	0.8629	0.8729	0.4244	0.223	0.8466	0.6836	0.3466	0.3584	0.0132	0.00668183	0.00635748	0.140716	0.00566667	0.0101115	0.00444068	0.00896729	0.0100503	0.00280074	0.00269256	0.262543	0.00027163	0.00719325	0.000505203	0.00875247	0.00824003	4	4	4	3	4	4	4	4	-0.00438359	0.131749	0.00191681
P54869	K221	Hmgcs2	Hydroxymethylglutaryl-CoA synthase, mitochondrial	_PTGGAGAVAMLIGPK[+42]APLVLE_	PTGGAGAVAMLIGPKAPLVLE	1	TRUE	Mitochondria	0.0247	0.0306	0.0364	0.4187	0.1099	0.5313	0.1468	0.1432	0.1645	0.3669	0.8592	0.0747	0.9582	0.0019	0.918268	0.946862	0.968652	0.944209	0.969584	0.991112	0.982024	0.974375	0.025576	0.0228969	0.0198893	0.00888099	0.0168584	0.00687147	0.0161281	0.0164497	4	4	2	3	3	3	4	4	-0.0301665	-0.013372	-0.0442503
P54869	K427	Hmgcs2	Hydroxymethylglutaryl-CoA synthase, mitochondrial	_VSK[+42]DASPGSPLEK_	VSKDASPGSPLEK	2	TRUE	Mitochondria	0.0691	0.6925	0.1176	0.0087	0.0927	0.2133	0.5846	0.0094	0.5532	0.5115	0.6829	0.0048	0.0013	0.0994	0.207903	0.269824	0.645743	0.218666	0.25034	0.598772	0.166178	0.494754	0.1312	0.116591	0.0698265	0.198456	0.0920556	0.273779	NA	0.186555	2	4	4	3	3	4	1	4	-0.276089	0.479564	-0.328948
P54869	K437	Hmgcs2	Hydroxymethylglutaryl-CoA synthase, mitochondrial	_K[+42]LVSSVSDLPK[+42]R_	KLVSSVSDLPKR	2	TRUE	Mitochondria	0.1966	0.2368	0.7937	0.4904	0.4942	0.5073	0.7814	0.5232	0.2825	0.8141	0.9993	0.217	0.3448	0.261	0.0067355	0.00756625	0.00870272	0.00756364	0.0127255	0.020896	0.0110843	0.00814711	0.000326975	0.00478854	0.00233969	0.00189784	0.00745443	0.0177213	0.00601367	0.00307685	3	4	4	3	3	4	2	3	-0.000583472	-0.00238159	-0.0133297
P54869	K447	Hmgcs2	Hydroxymethylglutaryl-CoA synthase, mitochondrial	_VSK[+42]DASPGSPLEK[+42]LVSSVSDLPK[+42]R_	VSKDASPGSPLEKLVSSVSDLPKR	3	TRUE	Mitochondria	0.5234	0.8233	0.059	0.3511	0.6619	0.0756	0.8287	0.5726	0.1906	NA	0.3283	0.802	0.9407	0.4129	0.00993598	0.00915722	0.00898982	0.0075783	0.00871209	0.0139554	0.00415718	0.00273011	0.00449607	0.000103883	0.00242726	0.00173825	NA	0.00893817	NA	0.000138984	4	2	2	2	1	3	1	2	0.0048482	0.00483264	-0.00479819
P54869	K473	Hmgcs2	Hydroxymethylglutaryl-CoA synthase, mitochondrial	_EQFYHK[+42]VNFSPPGDTSNLFPGTWYLER_	EQFYHKVNFSPPGDTSNLFPGTWYLER	1	TRUE	Mitochondria	0.9319	0.7255	0.0783	NA	0.4807	0.1188	0.6386	NA	0.6339	0.3189	0.0021	0.24	0.2675	0.0268	0.0253313	0.020426	0.00595576	0.0942112	0.0312602	0.0196393	0.0662003	0.013051	0.0187345	0.00653697	0.000365727	NA	0.026212	0.0163993	NA	0.00819341	4	4	2	1	4	4	1	2	0.0811601	-0.0602445	0.000786735
P54869	K83	Hmgcs2	Hydroxymethylglutaryl-CoA synthase, mitochondrial	_AGK[+42]YTVGLGQTR_	AGKYTVGLGQTR	1	TRUE	Mitochondria	0.382	0.3585	0.5264	0.2556	0.5259	0.3953	0.6116	0.4566	0.6363	0.6337	0.5241	0.1677	0.5848	0.6727	0.988818	0.986973	0.95612	0.978258	0.9073	0.964695	0.848837	0.93729	0.00269942	0.00633993	0.0415932	0.025188	0.163956	0.0468153	0.165603	0.0996457	4	4	4	3	4	4	4	4	0.0409682	0.107283	0.0222782
P52760	K134	Hrsp12	Ribonuclease UK114	_AIAVQGPFIK[+42]A_	AIAVQGPFIKA	1	TRUE	Cytoplasm	0.0204	0.6077	0.6804	0.8674	0.3261	0.4866	0.7303	0.0341	0.6741	0.139	0.3146	0.1641	0.1433	0.203	0.0857673	0.0968004	0.0146823	0.122792	0.110645	0.154004	0.0130224	0.274041	0.0555139	0.0255052	0.00793284	0.0278833	0.0650674	0.0166307	0.00954082	0.454554	4	4	2	2	3	3	2	4	-0.151249	0.00165992	-0.0572034
P52760	K56	Hrsp12	Ribonuclease UK114	_AK[+42]QALK[+42]NLGEILK_	AKQALKNLGEILK	3	TRUE	Cytoplasm	0.026	0.8289	0.8155	0.5773	0.1593	0.6674	0.8503	0.662	0.1733	0.8402	0.8602	0.7867	0.6906	0.043	0.0820888	0.0780216	0.094693	0.0754259	0.0750522	0.118678	0.068528	0.0813551	0.0386446	0.0144937	0.0802657	0.0242438	0.0489373	0.0235611	0.0380449	0.0421792	4	4	4	4	4	4	4	4	-0.00592923	0.0261651	-0.0406568
P52760	K97	Hrsp12	Ribonuclease UK114	_IYK[+42]TYFQGSLPAR_	IYKTYFQGSLPAR	1	TRUE	Cytoplasm	0.6125	0.0991	0.9528	0.151	0.7043	0.038	0.1517	0.4338	0.2132	0.1394	0.6018	0.108	0.9788	0.3242	0.511939	0.301365	0.337726	0.186118	0.334201	0.387079	0.491688	0.173714	0.0358624	0.253933	0.181053	0.294939	0.178751	0.196422	0.0473946	0.235233	4	4	4	3	4	4	4	4	0.012404	-0.153962	-0.0857143
P51660	K184	Hsd17b4	Peroxisomal multifunctional enzyme type 2	_K[+42]NNIHC[+57]NTIAPNAGSR_	KNNIHCNTIAPNAGSR	1	TRUE	Cytoplasm	0.6855	0.8568	0.4368	0.0277	0.6431	0.2641	0.1342	0.3108	0.4095	0.3258	0.4634	0.125	0.0494	0.6159	0.125002	0.05212	0.55779	0.0162392	0.111437	0.0758535	0.0521061	0.162535	0.0470397	0.0345555	0.234795	NA	0.0864246	0.087765	0.0310699	0.146243	2	3	2	1	3	3	3	4	-0.146296	0.505684	-0.0237335
P51660	K301	Hsd17b4	Peroxisomal multifunctional enzyme type 2	_VLHK[+42]VDSEGISPNR_	VLHKVDSEGISPNR	1	TRUE	Cytoplasm	0.0082	0.3362	0.8566	0.4834	0.389	0.296	0.2614	0.5572	0.1025	0.5995	0.6344	0.3112	0.8282	0.346	0.0334195	0.0494786	0.150649	0.067409	0.199602	0.0227204	0.348317	0.0768398	0.0239565	0.00987582	0.213476	0.0723627	0.317054	0.00492901	0.388972	0.0441469	4	4	3	3	4	3	3	3	-0.00943078	-0.197669	0.0267582
P51660	K330	Hsd17b4	Peroxisomal multifunctional enzyme type 2	_TSHAAPAATSGFVGAVGHK[+42]LPSFSSSYTE_	TSHAAPAATSGFVGAVGHKLPSFSSSYTE	1	TRUE	Cytoplasm	0.389	0.065	0.6436	0.0619	0.3323	0.0037	0.0676	0.8671	0.0105	0.0368	0.0114	0.6005	0.0138	0.0678	0.146434	0.0818064	0.166578	0.160763	0.0758333	0.0979559	0.113183	0.172434	0.0567841	0.0120783	0.04573	0.0392188	0.0263983	0.0326217	0.00909807	0.0241448	4	4	4	3	4	4	4	4	-0.0116709	0.0533949	-0.0161495
P51660	K556	Hsd17b4	Peroxisomal multifunctional enzyme type 2	_FK[+42]AIK[+42]VR_	FKAIKVR	2	TRUE	Cytoplasm	0.7084	0.1251	0.1604	0.3538	0.8057	0.0786	0.0911	0.2702	0.1443	0.0302	0.1099	0.5809	0.2103	0.1134	0.0759013	0.0190089	0.11652	0.344094	0.0259065	0.0232744	0.217534	0.0648043	0.0540887	0.0166502	0.128325	0.346108	0.0149579	0.0139832	0.131103	0.0474719	4	4	4	3	4	4	3	4	0.27929	-0.101015	-0.00426555
P51660	K564	Hsd17b4	Peroxisomal multifunctional enzyme type 2	_FAK[+42]PVYPGQTLQTE_	FAKPVYPGQTLQTE	1	TRUE	Cytoplasm	0.369	0.1442	0.1766	0.3617	0.3806	0.0986	0.1113	0.3859	0.4063	0.6073	0.8477	0.3064	0.4941	0.3733	0.0612026	0.0150249	0.029981	0.0163626	0.0184918	0.155168	0.0131958	0.0263178	0.0485458	0.00968805	0.0276517	0.00917443	0.0152307	0.288483	0.00724132	0.00921546	4	4	4	4	4	4	3	4	-0.00995519	0.0167852	-0.140144
P51660	K81	Hsd17b4	Peroxisomal multifunctional enzyme type 2	_AGEK[+42]LVK[+42]TALDTFGR_	AGEKLVKTALDTFGR	2	TRUE	Cytoplasm	0.6386	0.4038	0.2018	0.0298	0.6113	0.1333	0.5041	0.0634	0.0383	0.0866	0.6005	0.3348	0.0091	0.3317	0.0220936	0.00822817	0.0449296	0.0124208	0.00497588	0.00596731	0.0130668	0.0299113	0.0381172	0.00841209	0.0210745	0.0116309	0.000906918	0.00358728	0.00785322	0.017748	4	4	4	3	4	4	4	4	-0.0174905	0.0318628	0.00226086
P51660	K84	Hsd17b4	Peroxisomal multifunctional enzyme type 2	_AGEK[+42]LVK[+42]TALDTFGR_	AGEKLVKTALDTFGR	2	TRUE	Cytoplasm	0.501	0.9118	0.0475	0.8354	0.9889	0.6073	0.4779	0.1249	0.6175	0.423	0.5048	0.3903	0.3189	0.3422	0.0503098	0.0277676	0.0901669	0.0175089	0.0461993	0.0466768	0.0801204	0.0611035	0.0544697	0.0241399	0.0666993	0.000471415	0.0458315	0.046998	0.0642403	0.0282037	4	4	4	3	4	4	4	4	-0.0435946	0.0100465	-0.0189092
P51660	K84	Hsd17b4	Peroxisomal multifunctional enzyme type 2	_K[+42]LVK[+42]TALDTFGR_	KLVKTALDTFGR	2	TRUE	Cytoplasm	0.1401	0.2235	0.6628	0.3273	0.1547	0.2009	0.4442	0.1498	0.2888	0.1411	0.0175	0.0674	0.029	0.0244	0.0380827	0.0234519	0.150593	0.0706622	0.0113022	0.00317723	0.304102	0.0548989	0.0317257	0.0146977	0.0774891	0.0214783	0.00569358	0.00122344	0.276996	0.0539627	3	4	4	3	3	2	3	3	0.0157634	-0.153509	0.0202746
P50171	K66	Hsd17b8	Estradiol 17-beta-dehydrogenase 8	_GK[+42]HAAFQADVSQGPAAR_	GKHAAFQADVSQGPAAR	1	TRUE	Mitochondria	0.5112	0.639	0.577	0.3937	0.5285	0.3275	0.257	0.7899	0.5855	0.4323	0.6315	0.8648	0.7093	0.7252	0.0373917	0.0215608	0.0333617	0.0272804	0.0563264	0.0329479	0.305747	0.0615128	0.0137815	0.0155214	0.0363556	0.0111483	0.0662735	0.0241004	0.366898	0.0971395	3	3	2	3	2	4	3	3	-0.0342324	-0.272386	-0.0113871
Q2TPA8	K390	Hsdl2	Hydroxysteroid dehydrogenase-like protein 2	_IVK[+42]DSLSDEVVR_	IVKDSLSDEVVR	1	TRUE	Cytoplasm	0.5068	0.1189	0.4726	0.7286	0.1454	0.8085	0.3004	0.3978	0.5397	0.2576	0.2437	0.4835	0.26	0.247	0.0177356	0.0378369	0.0326337	0.0134978	0.113521	0.0257049	0.0435505	0.0565207	0.0175314	0.0308498	0.0346572	0.00518104	0.103881	0.0151657	0.0415626	0.0935738	4	4	3	3	4	4	4	4	-0.043023	-0.0109168	0.012132
P38647	K135	Hspa9	Stress-70 protein, mitochondrial	_VQK[+42]DTK[+42]NVPFK[+42]IVR_	VQKDTKNVPFKIVR	3	TRUE	Mitochondria	0.3882	0.1373	0.1026	0.6044	0.1865	0.0166	0.3111	0.5728	0.8087	0.7445	0.8456	0.1161	0.8798	0.602	0.185625	0.359807	0.410488	0.304328	0.392383	0.242805	0.36261	0.229409	0.00686343	0.183141	0.13759	NA	0.13759	0.0868356	0.0536309	0.0225625	2	2	3	1	3	3	3	3	0.0749186	0.0478777	0.117002
P38647	K187	Hspa9	Stress-70 protein, mitochondrial	_NYLGHTAK[+42]NAVITVPAYFNDSQR_	NYLGHTAKNAVITVPAYFNDSQR	1	TRUE	Mitochondria	0.3174	0.8972	0.0043	0.3519	0.2322	0.553	0.0268	0.0014	0.1273	0.683	0.7828	0.132	0.1478	0.529	0.142797	0.352531	0.0783996	0.334688	0.150704	0.260712	0.20739	0.127176	0.0230415	0.0806757	0.0434736	0.00127436	0.0754401	0.139803	0.254764	0.0473043	2	4	4	2	4	3	3	4	0.207513	-0.12899	0.0918187
P38647	K187	Hspa9	Stress-70 protein, mitochondrial	_TAENYLGHTAK[+42]NAVITVPAYFNDSQR_	TAENYLGHTAKNAVITVPAYFNDSQR	1	TRUE	Mitochondria	0.2755	0.4843	0.9527	0.8675	0.0025	0.7855	0.0546	0.9763	0.0077	0.5971	0.0495	0.9946	0.6347	0.0019	0.0434547	0.132191	0.0435869	0.043074	0.0346832	0.0878882	0.0404973	0.043632	0.0182654	0.0722448	0.0323504	0.00738771	0.0148517	0.0153386	0.0146217	0.0164805	4	4	4	4	4	4	4	4	-0.000557985	0.00308962	0.0443031
P38647	K206	Hspa9	Stress-70 protein, mitochondrial	_QATK[+42]DAGQISGLNVLR_	QATKDAGQISGLNVLR	1	TRUE	Mitochondria	0.9104	0.5068	0.3552	0.4884	0.4609	0.4582	0.9538	0.6414	0.8604	0.3871	0.3192	0.7959	0.699	0.4589	0.0155784	0.0151718	0.0131686	0.00919279	0.0109936	0.0159377	0.0557533	0.0174596	0.0124718	0.00508672	0.0100457	0.00930224	0.0036427	0.0120158	0.0959435	0.0114263	4	4	3	3	4	4	4	4	-0.00826684	-0.0425847	-0.000765864
P38647	K300	Hspa9	Stress-70 protein, mitochondrial	_TGVDLTK[+42]DNMALQR_	TGVDLTKDNMALQR	1	TRUE	Mitochondria	0.0235	0.8743	0.1132	0.1994	0.194	0.2376	0.8672	0.0237	0.0156	NA	0.2591	0.0961	0.0116	0.7729	0.138363	0.161945	0.53391	0.0741542	0.11604	0.0930328	0.29301	0.23139	0.175949	0.00250588	0.063716	0.0795458	0.00776747	0.0150032	NA	0.0197018	2	2	2	2	2	2	1	2	-0.157235	0.240901	0.0689121
P38647	K368	Hspa9	Stress-70 protein, mitochondrial	_TIAPC[+57]QK[+42]AMQDAE_	TIAPCQKAMQDAE	1	TRUE	Mitochondria	0.5025	0.3859	0.4637	0.9265	0.7901	0.7454	0.5317	0.6945	0.1843	0.2223	0.8708	0.1178	0.0875	0.3021	0.342028	0.515751	0.53452	0.478839	0.305322	0.323485	0.551294	0.643157	0.0333191	0.326096	0.0971999	0.158378	0.0333954	0.0777349	0.213637	NA	2	2	2	3	2	2	3	1	-0.164318	-0.0167732	0.192266
P38647	K394	Hspa9	Stress-70 protein, mitochondrial	_MPK[+42]VQQTVQDLFGR_	MPKVQQTVQDLFGR	1	TRUE	Mitochondria	0.5573	0.6591	0.0002	0.7872	0.0361	0.4425	0.7374	0.0801	0.1601	0.5264	0.0012	0.8338	0.5966	0	0.119823	0.129509	0.129952	0.0281465	0.107325	0.137341	0.116701	0.124981	0.0494307	0.0244382	0.0781083	0.0104376	0.0214482	0.00619737	0.0111107	0.0141243	4	4	4	3	4	4	3	4	-0.0968341	0.0132506	-0.00783201
P38647	K485	Hspa9	Stress-70 protein, mitochondrial	_IK[+42]VC[+57]QGER_	IKVCQGER	1	TRUE	Mitochondria	0.8479	0.4794	0.6479	0.2254	0.798	0.0723	0.4185	0.9092	0.817	0.1094	0.8942	0.167	0.9097	0.733	0.00267861	0.0285343	0.0222438	0.0242983	0.0258916	0.0355462	0.35413	0.0477742	0.00124329	0.0370629	0.0129348	0.0184443	0.0386446	0.0361607	0.270705	0.0626101	2	3	2	2	3	2	2	4	-0.0234759	-0.331886	-0.00701189
P38647	K498	Hspa9	Stress-70 protein, mitochondrial	_MAGDNK[+42]LLGQFTLIGIPPAPR_	MAGDNKLLGQFTLIGIPPAPR	1	TRUE	Mitochondria	0.1736	0.4187	0.6352	0.1566	0.155	0.9198	0.0004	0.1513	0.6377	0.0023	0.1874	0.0111	0.0349	NA	0.0415363	0.506624	0.280991	0.774172	0.0761111	0.216488	0.458355	0.4942	0.0440184	0.0662342	0.0975455	NA	0.0663923	NA	0.0570306	0.437532	4	2	2	1	4	1	2	3	0.279972	-0.177365	0.290136
P38647	K600	Hspa9	Stress-70 protein, mitochondrial	_FK[+42]DQLPADE_	FKDQLPADE	1	TRUE	Mitochondria	0.5811	0.0184	0.0305	0.1747	0.5575	0.2228	0.2762	0.0105	0.2198	0.1623	0.1805	0.0016	0.005	0.2271	0.127456	0.101703	0.0158482	0.149048	0.0709141	0.0846803	0.2885	0.0524473	0.0298986	0.0309163	0.00701485	0.05035	0.0186357	0.0378439	0.291911	0.00814767	4	4	3	3	4	2	2	3	0.0966012	-0.272652	0.0170222
P38647	K646	Hspa9	Stress-70 protein, mitochondrial	_QAASSLQQASLK[+42]LFE_	QAASSLQQASLKLFE	1	TRUE	Mitochondria	0.2083	0.1689	0.054	0.28	0.3116	0.265	0.1047	0.968	0.3084	0.2695	0.0086	0.2634	0.0155	0.8941	0.167575	0.00860084	0.0433385	0.0440009	0.00922799	0.0602643	0.0218753	0.00879947	0.166399	0.00514164	0.0126676	NA	0.0072394	0.0791051	NA	0.00738679	4	4	3	1	3	2	1	3	0.0352015	0.0214632	-0.0516634
P63038	K130	Hspd1	60 kDa heat shock protein, mitochondrial	_GFEK[+42]ISK[+42]GANPVEIR_	GFEKISKGANPVEIR	2	TRUE	Mitochondria	0.2614	0.5491	0.7042	0.0874	0.0981	0.0356	0.6422	0.1244	0.2661	0.0369	0.6388	0.0818	0.1052	0.7217	0.0320338	0.0445031	0.110624	0.0300915	0.0456868	0.0217379	0.356525	0.0407036	0.037916	0.0341138	0.0650094	0.0427414	0.0203429	0.0136051	0.226393	0.0277845	4	4	4	3	4	4	3	4	-0.0106121	-0.245901	0.0227652
P63038	K133	Hspd1	60 kDa heat shock protein, mitochondrial	_GFEK[+42]ISK[+42]GANPVEIR_	GFEKISKGANPVEIR	2	TRUE	Mitochondria	0.3042	0.1313	0.449	0.4357	0.1935	0.1726	0.0088	0.167	0.2086	0.135	0.0663	0.074	0.148	0.4641	0.0470675	0.0223187	0.239235	0.0668569	0.0870975	0.0441477	0.41902	0.113466	0.00837219	0.00991807	0.177701	0.0374606	0.0450597	0.0375719	0.381849	0.0909571	4	4	4	3	4	4	3	4	-0.046609	-0.179785	-0.0218289
P63038	K292	Hspd1	60 kDa heat shock protein, mitochondrial	_LK[+42]VGLQVVAVK[+42]APGFGDNR_	LKVGLQVVAVKAPGFGDNR	2	TRUE	Mitochondria	0.9618	0.3337	0.6506	0.2698	0.6148	0.2499	0.927	0.4734	0.7859	0.1633	0.4685	0.7624	0.6103	0.5206	0.0357857	0.0368019	0.0314988	0.0610103	0.0265305	0.0358728	0.0187886	0.043121	0.0171218	0.0126412	0.0182466	0.0620163	0.00412908	0.0349741	0.00883013	0.0371751	4	4	3	3	4	4	4	4	0.0178893	0.0127102	0.000929096
P63038	K301	Hspd1	60 kDa heat shock protein, mitochondrial	_LK[+42]VGLQVVAVK[+42]APGFGDNR_	LKVGLQVVAVKAPGFGDNR	2	TRUE	Mitochondria	0.8753	0.243	0.2435	0.2202	0.1814	0.2443	0.6209	0.0453	0.0774	0.0675	0.7896	0.0221	0.0125	0.8371	0.047893	0.0350322	0.280835	0.0417202	0.0231169	0.0374194	0.148221	0.0735087	0.0376617	0.0206635	0.139869	0.0349516	0.00680465	0.0176598	0.112101	0.0289486	4	3	3	3	4	4	4	4	-0.0317885	0.132615	-0.00238718
P63038	K344	Hspd1	60 kDa heat shock protein, mitochondrial	_DVQAHDLGK[+42]VGE_	DVQAHDLGKVGE	1	TRUE	Mitochondria	0.4616	0.9304	0.5447	0.7487	0.2046	0.8392	0.7582	0.2584	0.3816	0.6998	0.65	0.9459	0.8371	0.6739	0.00635626	0.00467727	0.00676747	0.00223027	0.00579797	0.00159371	0.01075	0.00816597	0.00711192	0.0065161	0.00332062	0.0024122	0.00484107	0.000686321	0.0149728	0.0115694	3	4	2	2	2	3	2	3	-0.0059357	-0.00398251	0.00308356
P63038	K352	Hspd1	60 kDa heat shock protein, mitochondrial	_VIVTK[+42]DDAMLLK[+42]GK[+42]GDK[+42]AHIE_	VIVTKDDAMLLKGKGDKAHIE	4	TRUE	Mitochondria	0.108	0.9101	0.0106	0.2278	0.2975	0.5354	0.0491	0.5892	0.0508	0.4069	0.0519	0.5199	0.6046	0.0592	0.290598	0.0827478	0.412561	0.309575	0.31081	0.18233	0.140343	0.0952728	0.0301782	0.084327	0.224124	0.0680835	0.219893	0.0516841	0.127643	0.0494342	2	3	3	2	3	4	2	4	0.214302	0.272218	-0.0995822
P63038	K364	Hspd1	60 kDa heat shock protein, mitochondrial	_VIVTK[+42]DDAMLLK[+42]GK[+42]GDK[+42]AHIE_	VIVTKDDAMLLKGKGDKAHIE	4	TRUE	Mitochondria	0.2539	0.6343	0.3488	0.5698	0.3618	0.62	0.9308	0.691	0.051	0.9987	0.9487	0.5272	0.5116	0.5026	0.215551	0.224377	0.159231	0.213486	0.304984	0.142612	0.30431	0.510357	0.116707	0.0883969	0.0951145	0.192761	0.347261	0.0640456	0.411191	0.287322	4	2	3	2	2	4	2	2	-0.296871	-0.145079	0.0817644
P63038	K396	Hspd1	60 kDa heat shock protein, mitochondrial	_LAK[+42]LSDGVAVLK[+42]VGGTSDVEVNE_	LAKLSDGVAVLKVGGTSDVEVNE	2	TRUE	Mitochondria	0.3236	0.0186	0.2189	0.6506	0.823	0.6682	NA	0.2019	0.6515	0.4899	0.0142	NA	0.6475	0.3926	0.0823465	0.217323	0.53109	0.568254	0.515148	0.496298	0.541288	0.531008	NA	NA	0.0210184	0.0365994	0.0518577	0.126908	0.0294061	0.0249347	1	1	3	3	3	2	3	3	0.0372457	-0.0101986	-0.278975
P63038	K473	Hspd1	60 kDa heat shock protein, mitochondrial	_ALK[+42]IPAMTIAK[+42]NAGVE_	ALKIPAMTIAKNAGVE	2	TRUE	Mitochondria	NA	NA	0.56	0.2738	NA	0.2402	NA	0.4643	0.6745	0.6693	NA	NA	0.0904	0.8919	0.0292958	0.561895	0.00811078	0.0150621	0.0101778	0.0117542	0.393033	0.0553885	NA	NA	0.000578125	0.0157461	NA	NA	0.546613	0.0841931	1	1	3	2	1	1	2	4	-0.0403264	-0.384922	0.550141
P63038	K481	Hspd1	60 kDa heat shock protein, mitochondrial	_ALK[+42]IPAMTIAK[+42]NAGVE_	ALKIPAMTIAKNAGVE	2	TRUE	Mitochondria	0.3837	NA	0.0931	0.4445	0.3915	0.2	0.005	0.7714	0.2677	0.1046	0.1599	0.6853	0.4723	0.0289	0.324435	0.051431	0.198456	0.128102	0.0215188	0.0155286	0.00950671	0.0489052	0.0273626	0.0630074	0.384867	0.0574631	0.00271403	0.0104634	0.00956736	0.0444413	2	4	4	3	3	3	3	4	0.0791972	0.188949	0.0359024
P63038	K516	Hspd1	60 kDa heat shock protein, mitochondrial	_K[+42]GIIDPTK[+42]VVR_	KGIIDPTKVVR	2	TRUE	Mitochondria	0.0348	0.3009	0.0063	0.3551	0.8358	0.0477	0.8442	0.4575	0.2604	0.662	0.8213	0.3778	0.2497	0.0698	0.00654851	0.00692734	0.014006	0.00672569	0.00416874	0.00446201	0.00480517	0.00342972	0.003514	0.00113578	0.015266	0.00106809	0.00230914	0.00141652	0.000242487	0.000868868	4	4	4	3	4	4	3	4	0.00329597	0.00920088	0.00246533
Q64433	K8	Hspe1	10 kDa heat shock protein, mitochondrial	_K[+42]FLPLFDR_	KFLPLFDR	1	TRUE	Mitochondria	0.4848	0.0017	0.5824	0.0882	0.0681	0.0413	0.129	0.4172	0.5428	0.8471	0.5067	0.211	0.0452	0.9348	0.00312933	0.00592351	0.0074494	0.00461709	0.00101595	0.00443829	0.000965058	0.00581973	0.000555831	0.00256066	0.00499759	0.00211696	0.000366609	0.00306034	0.000260277	0.00299774	3	4	3	3	4	4	3	4	-0.00120264	0.00648434	0.00148522
Q64433	K80	Hspe1	10 kDa heat shock protein, mitochondrial	_YGGTK[+42]VVLDDK[+42]DYFLFR_	YGGTKVVLDDKDYFLFR	2	TRUE	Mitochondria	0.161	0.4339	0.0769	0.5872	0.1181	0.3517	0.7678	0.1441	0.1074	0.4052	0.1614	0.7453	0.5747	0.7161	0.132773	0.107379	0.10727	0.316803	0.074381	0.409193	0.171425	0.0642713	0.12162	0.110605	0.0876395	0.226556	0.0679209	0.361006	0.205925	0.0515827	4	4	4	3	4	4	4	4	0.252531	-0.0641553	-0.301814
Q64433	K99	Hspe1	10 kDa heat shock protein, mitochondrial	_DSDILGK[+42]YVD_	DSDILGKYVD	1	TRUE	Mitochondria	0.0423	0.1736	0.5204	0.8727	0.4743	0.5007	0.2685	0.9518	0.0965	0.1306	0.1416	0.9116	0.1828	0.0716	0.188691	0.0611132	0.206887	0.217376	0.0278219	0.0169095	0.237428	0.138689	0.206862	0.0317971	0.236429	0.181364	0.0254141	0.0131168	0.238119	0.122993	4	4	4	3	4	4	3	4	0.0786873	-0.0305404	0.0442037
Q8BIJ6	K976	Iars2	Isoleucine--tRNA ligase, mitochondrial	_SSYK[+42]VIVVPTAR_	SSYKVIVVPTAR	1	TRUE	Mitochondria	0.8541	0.7343	0.2024	0.0775	0.0442	0.0015	0.0199	0.1475	0.1519	0.0205	0.4282	0.5048	0.4889	0.7022	0.0451213	0.0215289	0.0611375	0.0170867	0.0420405	0.0203431	0.124771	0.00933573	0.0138025	0.00587878	0.0430075	0.00787498	0.00547002	0.00956364	0.0415744	0.00620098	4	4	4	3	3	2	4	4	0.00775094	-0.0636331	0.00118582
O88844	K233	Idh1	Isocitrate dehydrogenase [NADP] cytoplasmic	_IYDK[+42]K[+42]YK[+42]SQFE_	IYDKKYKSQFE	3	TRUE	Cytoplasm	0.8579	0.8236	0.9538	0.5502	0.7023	0.7944	0.542	0.5696	0.4414	0.4331	0.5544	0.1099	0.048	0.4864	0.0326098	0.0570876	0.100387	0.0813995	0.0384477	0.0505422	0.0702275	0.0840753	0.031316	0.0455713	0.0149497	0.0369122	0.0234112	0.0453142	0.0579984	0.0507538	2	4	2	2	3	3	2	3	-0.00267574	0.03016	0.00654537
O88844	K260	Idh1	Isocitrate dehydrogenase [NADP] cytoplasmic	_LIDDMVAQAMK[+42]SE_	LIDDMVAQAMKSE	1	TRUE	Cytoplasm	0.0773	0.1232	0.5569	0.1088	0.3014	0.7703	0.7531	0.294	0.2134	0.189	0.0288	0.0774	0.562	0.1974	0.0189975	0.0167473	0.0564454	0.0362191	0.0438303	0.0801392	0.0220298	0.0269313	0.0125648	0.00537069	0.0328796	0.0125118	0.0246919	0.0592942	0.0160098	0.0264447	4	4	4	4	4	4	4	3	0.00928782	0.0344156	-0.0633918
P54071	K180	Idh2	Isocitrate dehydrogenase [NADP], mitochondrial	_HAHGDQYK[+42]ATDFVVDR_	HAHGDQYKATDFVVDR	1	TRUE	Mitochondria	0.3388	0.3924	0.1077	0.4162	0.1524	0.15	0.7689	0.2831	0.6167	0.5986	0.37	0.4284	0.3633	0.5999	0.0498239	0.0647216	0.0236498	0.0129553	0.097583	0.0181031	0.0551578	0.0219592	0.0391785	0.0886227	0.0104374	0.00815317	0.0959914	0.0140532	0.0425558	0.00401813	4	4	2	3	4	4	2	4	-0.00900394	-0.031508	0.0466185
P54071	K384	Idh2	Isocitrate dehydrogenase [NADP], mitochondrial	_GK[+42]LDGNQDLIR_	GKLDGNQDLIR	1	TRUE	Mitochondria	0.4705	0.231	0.6067	0.7248	0.0686	0.8409	0.5366	0.9216	0.967	0.1911	0.3239	0.8118	0.0009	0.6301	0.0806577	0.0596485	0.0884857	0.0860999	0.0385309	0.0719961	0.0785304	0.0726991	0.0620055	0.0163763	0.0107033	0.0458741	0.0123402	0.0275705	0.0528839	0.0173394	4	4	4	3	4	4	4	4	0.0134009	0.00995536	-0.0123476
P54071	K442	Idh2	Isocitrate dehydrogenase [NADP], mitochondrial	_HFLNTTDFLDTIK[+42]SNLDR_	HFLNTTDFLDTIKSNLDR	1	TRUE	Mitochondria	0.5116	0.1304	0.8827	0.3215	0.9798	0.4237	0.1344	0.0776	0.1438	0.2683	0.0679	0.1685	0.508	0.064	0.170402	0.0639071	0.0727861	0.291	0.0596099	0.0591866	0.168855	0.323605	0.122804	0.00909058	0.0217992	0.202152	0.0304521	0.0100293	0.176503	0.314442	4	4	4	3	4	4	4	4	-0.0326051	-0.096069	0.00472051
Q9D6R2	K134	Idh3a	Isocitrate dehydrogenase [NAD] subunit alpha, mitochondrial	_GYK[+42]TPYTDVNIVTIR_	GYKTPYTDVNIVTIR	1	TRUE	Mitochondria	0.874	0.3966	0.667	0.9754	0.65	0.0522	0.1424	0.1219	0.8485	0.1988	0.755	0.6597	0.284	0.6285	0.0905493	0.0459698	0.11142	0.0418372	0.059527	0.047899	0.109947	0.0462284	0.0498195	0.0175696	0.0751404	0.0181973	0.0462443	0.0153167	0.0523205	0.00678207	4	4	4	4	4	4	4	4	-0.00439126	0.00147317	-0.00192927
Q8CAQ8	K296	Immt	MICOS complex subunit Mic60	_AADALLK[+42]AK[+42]EE_	AADALLKAKEE	2	TRUE	Mitochondria	0.455	0.7085	0.0971	0.7209	0.8781	0.2508	0.3637	0.7421	0.5536	0.4987	0.0257	0.9971	0.7424	0.6385	0.0499663	0.0125108	0.0501802	0.030651	0.0185788	0.0226903	0.0702969	0.0120663	0.0630706	0.00587997	0.0725916	0.000454807	NA	0.0205057	0.0546715	0.00883452	3	3	3	2	1	3	3	2	0.0185847	-0.0201168	-0.0101794
Q8CAQ8	K298	Immt	MICOS complex subunit Mic60	_AADALLK[+42]AK[+42]EE_	AADALLKAKEE	2	TRUE	Mitochondria	0.2453	0.6852	0.4273	0.4942	0.994	0.4381	0.4646	0.4149	0.9513	0.431	0.8485	0.7029	0.9772	0.3137	0.038995	0.0252023	0.0507938	0.021816	0.0498452	0.0500554	0.0791027	0.0482123	0.0317356	0.0155271	0.0496983	0.0292006	0.0399059	0.0353394	0.051145	0.0458343	4	4	4	3	4	4	3	4	-0.0263963	-0.0283089	-0.0248531
Q8CAQ8	K352	Immt	MICOS complex subunit Mic60	_AK[+42]VVSQYHE_	AKVVSQYHE	1	TRUE	Mitochondria	NA	0.03	0.1181	0.5649	NA	0.6122	0.2162	0.1735	0.0317	NA	0.0788	0.8362	0.0895	NA	0.0310996	0.00900052	0.0276355	0.0891025	0.149017	0.154768	0.0416264	0.0278475	0.0180868	0.00813291	0.0140282	NA	NA	NA	NA	0.0200527	3	2	2	1	1	1	1	3	0.061255	-0.0139908	-0.145767
P85094	K26	Isoc2a	Isochorismatase domain-containing protein 2A, mitochondrial	_K[+42]FRPSIAYFPQIVSVAAR_	KFRPSIAYFPQIVSVAAR	1	TRUE	Cytoplasm	0.1782	0.0636	0.1765	0.3532	0.6867	0.521	0.0197	0.2871	0.0049	0.8367	0.1793	0.8002	0.2332	0.0149	0.0276887	0.00924936	0.0314535	0.00548794	0.0105902	0.0119653	0.00954291	0.00777786	0.0113392	0.00284086	0.0254537	0.00208206	0.00541725	0.000887794	0.00442697	0.000936196	4	4	2	2	3	3	2	3	-0.00228992	0.0219106	-0.00271596
Q9JHI5	K272	Ivd	Isovaleryl-CoA dehydrogenase, mitochondrial	_SK[+42]GVYVLMSGLDLER_	SKGVYVLMSGLDLER	1	TRUE	Mitochondria	0.0523	0.2695	0.0243	0.5137	0.4133	0.8271	0.2623	0.2027	0.4135	0.8738	0.0849	0.2455	0.3858	0.0229	0.0677865	0.0500458	0.169123	0.0344865	0.0947927	0.0769632	0.10105	0.0928129	0.0272817	0.0088596	0.155074	0.0103927	0.0350304	0.0204701	0.0645369	0.0297162	4	4	4	3	4	4	3	4	-0.0583263	0.0680728	-0.0269174
Q9JHI5	K76	Ivd	Isovaleryl-CoA dehydrogenase, mitochondrial	_IDQTNDFK[+42]NLRE_	IDQTNDFKNLRE	1	TRUE	Mitochondria	0.2841	0.9533	0.3344	0.6018	0.2364	0.4106	0.3806	0.5814	0.4722	0.4127	0.1193	0.8658	0.8563	0.1337	0.344857	0.1463	0.398428	0.274969	0.355943	0.0593346	0.247304	0.47321	0.249383	0.0339793	0.348756	0.0761436	0.153586	NA	0.00365268	0.309625	2	2	3	3	3	1	2	2	-0.198241	0.151124	0.0869651
Q9CPY7	K356	Lap3	Cytosol aminopeptidase	_NGK[+42]TIQVDNTDAEGR_	NGKTIQVDNTDAEGR	1	TRUE	Cytoplasm	0.6812	0.9131	0.3786	0.1511	0.5432	0.6288	0.7343	0.0078	0.2363	0.9625	0.4457	0.1256	0.0089	0.5999	0.860779	0.897206	0.93398	0.853748	0.868069	0.76966	0.871144	0.901107	0.0809366	NA	0.0130413	0.0298968	0.0225773	0.190296	0.0787068	0.0614617	3	1	4	2	2	2	2	4	-0.0473591	0.0628359	0.127546
Q9CPY7	K61	Lap3	Cytosol aminopeptidase	_SFNK[+42]LVSGK[+42]LR_	SFNKLVSGKLR	2	TRUE	Cytoplasm	0.5363	0.4751	0.1981	0.4196	0.7074	0.7257	0.7986	0.1398	0.5641	0.7251	0.337	0.1299	0.2893	0.0662	0.0581361	0.0674931	0.211328	0.038648	0.100781	0.0816269	0.126873	0.103738	0.0584851	0.0387704	0.164559	0.0301698	0.0954712	0.0188506	0.104579	0.0699692	4	4	4	3	4	4	4	4	-0.0650904	0.0844552	-0.0141338
Q9CPY7	K66	Lap3	Cytosol aminopeptidase	_SFNK[+42]LVSGK[+42]LR_	SFNKLVSGKLR	2	TRUE	Cytoplasm	0.3395	NA	0.2744	NA	0.3999	0.6511	NA	0.1504	0.3342	NA	0.0886	NA	NA	0.8587	0.0129522	0.190996	0.148945	0.0904621	0.020823	0.0971245	0.00178445	0.037987	NA	NA	NA	0.0114956	NA	0.0452548	NA	0.0484235	1	1	1	2	1	2	1	2	0.0524751	0.147161	0.0938713
Q7TNG8	K36	Ldhd	Probable D-lactate dehydrogenase, mitochondrial	_ALK[+42]AVVGSPHVSTASAVR_	ALKAVVGSPHVSTASAVR	1	TRUE	Mitochondria	0.8219	0.0472	0.0874	0.8606	0.2726	0.9113	0.3438	0.1308	0.4038	0.7152	0.2199	0.1458	0.4986	0.2894	0.0849197	0.0702458	0.0542707	0.0912663	0.0413312	0.0659985	0.0499727	0.0473704	0.0233593	0.0051254	0.0232381	0.0245265	0.0192151	0.0299788	0.0344074	0.0286768	4	3	3	3	3	4	4	4	0.0438959	0.00429797	0.00424724
Q9Z2I0	K633	Letm1	LETM1 and EF-hand domain-containing protein 1, mitochondrial	_TTQQDGK[+42]LGPSQSTPTGE_	TTQQDGKLGPSQSTPTGE	1	TRUE	Mitochondria	0.4529	0.001	0.4058	0.9978	0.8024	0.1414	0.0015	0.5218	0.9376	0.0779	0.166	0.3152	0.1358	0.3295	0.477511	0.124043	0.336937	0.251821	0.154191	0.166197	0.337317	0.171521	0.0708627	0.07507	0.204943	0.143686	0.0549978	0.0734981	0.163504	0.107852	3	4	4	4	4	4	4	4	0.0803	-0.000379901	-0.0421539
Q8CGK3	K363	Lonp1	Lon protease homolog, mitochondrial	_LSK[+42]LQQR_	LSKLQQR	1	TRUE	Mitochondria	0.3058	0.9659	0.3456	NA	0.5101	0.5037	0.4881	0.5846	0.1616	0.6762	0.3001	0.5023	0.7797	0.1867	0.0253402	0.0205212	0.0143591	0.093167	0.0264995	0.014816	0.0081011	0.00521298	0.00903216	0.00514602	NA	0.105679	0.0329151	0.0073397	NA	0.00238557	2	3	1	3	3	4	1	2	0.087954	0.00625804	0.00570518
Q8CGK3	K433	Lonp1	Lon protease homolog, mitochondrial	_LSK[+42]LALLDNHSSEFNVTR_	LSKLALLDNHSSEFNVTR	1	TRUE	Mitochondria	0.0983	0.0645	0.9049	0.3141	0.4455	0.9951	0.0188	0.3953	0.009	0.1978	0.2561	0.1529	0.9661	0.0498	0.122936	0.241151	0.280733	0.170113	0.285997	0.364889	0.165263	0.164967	0.0263953	0.0692488	0.191048	0.0772456	0.141827	0.0935861	0.0877593	0.0284515	4	4	4	3	4	3	4	4	0.00514612	0.11547	-0.123738
Q8CGK3	K737	Lonp1	Lon protease homolog, mitochondrial	_AQTVQVTPENLQDFVGK[+42]PVFTVER_	AQTVQVTPENLQDFVGKPVFTVER	1	TRUE	Mitochondria	0.6712	0.5021	0.8587	0.4236	0.6213	0.5934	0.398	0.4911	0.2231	0.3925	0.3249	0.5932	0.7337	0.5855	0.0855583	0.136447	0.136689	0.0790406	0.179028	0.110704	0.0541811	0.0716249	0.00221877	0.0717594	0.115112	0.0643142	0.164799	0.0381522	0.0469134	0.0210709	2	4	3	3	3	2	2	3	0.00741575	0.082508	0.0257432
Q9DBN5	K226	Lonp2	Lon protease homolog 2, peroxisomal	_GLK[+42]LLQK[+42]TR_	GLKLLQKTR	2	TRUE	Cytoplasm	0.0956	0.9681	0.1435	0.9433	0.0896	0.3697	0.1736	0.0932	0.0655	0.2579	0.1736	0.1481	0.2124	0.8717	0.183219	0.123922	0.305517	0.0797384	0.180909	0.0817564	0.296747	0.20492	0.0688666	0.0340568	0.103378	0.0181478	0.0765495	0.00853442	0.114774	0.0843003	4	4	2	2	3	3	2	3	-0.125181	0.00876954	0.0421658
Q6PB66	K1133	Lrpprc	Leucine-rich PPR motif-containing protein, mitochondrial	_AALDLK[+42]QVPSQIAVTR_	AALDLKQVPSQIAVTR	1	TRUE	Mitochondria	0.9315	0.3483	0.2104	0.8567	0.0134	0.3954	0	0.8495	0.0007	0.4085	0.0023	0.365	0.1889	0.0019	0.42096	0.136029	0.477687	0.461397	0.354362	0.134133	0.456748	0.362854	0.0377305	0.0364547	0.10947	0.122703	0.125383	0.0215146	0.193395	0.0685503	4	4	4	4	4	4	4	4	0.098543	0.020939	0.00189644
Q6PB66	K77	Lrpprc	Leucine-rich PPR motif-containing protein, mitochondrial	_K[+42]NSSQFDWALMR_	KNSSQFDWALMR	1	TRUE	Mitochondria	0.9782	0.5572	0.7995	0.497	0.1709	0.7076	0.1334	0.7995	0.1517	0.5472	0.3363	0.0132	0.1644	0.3352	0.7941	0.849544	0.629945	0.67475	0.745707	0.848718	0.683344	0.611942	0.0273677	0.047338	0.0703459	0.335385	0.128181	0.0334123	0.124023	0.286427	3	4	4	3	4	4	3	4	0.0628085	-0.0533996	0.000825961
P97823	K19	Lypla1	Acyl-protein thioesterase 1	_K[+42]ATAAVIFLHGLGDTGHGWAE_	KATAAVIFLHGLGDTGHGWAE	1	TRUE	Cytoplasm	0.7401	0.1983	0.8578	0.5224	0.6908	0.525	0.1881	0.9045	0.3577	0.2151	0.3786	0.531	0.167	0.3598	0.45401	0.406656	0.433299	0.437154	0.408373	0.397324	0.456773	0.429885	0.0585804	0.025227	0.0212916	0.0576341	0.0235023	0.0474195	0.0657823	0.0450092	4	4	4	3	4	4	4	4	0.00726818	-0.023474	0.00933125
Q922B1	K219	Macrod1	O-acetyl-ADP-ribose deacetylase MACROD1	_LPAK[+42]YVIHTVGPIAVGQPTASQAAELR_	LPAKYVIHTVGPIAVGQPTASQAAELR	1	TRUE	Nucleus	0.1828	0.7511	0.5383	0.477	0.8637	0.3582	0.183	0.8914	0.4126	0.4777	0.362	0.6926	0.9349	0.9629	0.164647	0.0662654	0.221064	0.188744	0.204682	0.18148	0.0871262	0.337043	0.124741	0.0390593	0.217277	0.248267	0.194419	0.147932	0.020664	0.321043	4	4	2	3	3	4	2	4	-0.1483	0.133938	-0.115214
Q922B1	K97	Macrod1	O-acetyl-ADP-ribose deacetylase MACROD1	_AK[+42]SFLK[+42]GLSDK[+42]QR_	AKSFLKGLSDKQR	3	TRUE	Nucleus	0.9045	0.9828	0.7629	0.4737	0.5629	0.7746	0.0806	0.5708	0.6217	0.7343	0.7117	0.0936	0.5204	0.8342	0.32411	0.142412	0.0857912	0.113982	0.312389	0.152076	0.124123	0.308268	NA	0.062572	0.028809	NA	0.418319	0.138768	NA	0.487392	1	4	2	1	3	3	1	3	-0.194286	-0.0383314	-0.00966352
Q8BW75	K209	Maob	Amine oxidase [flavin-containing] B	_K[+42]FIGGSGQVSER_	KFIGGSGQVSER	1	TRUE	Mitochondria	0.3848	0.7458	0.3066	0.6367	0.6087	0.4028	0.2927	0.2841	0.8542	0.5029	0.2541	0.3253	0.4176	0.4513	0.0158114	0.153776	0.147401	0.00321666	0.00978579	0.0504696	0.276916	0.063152	0.0225277	0.197541	0.203183	0.00279204	0.00443479	0.0977842	0.471982	0.0889697	3	4	4	3	2	4	3	4	-0.0599353	-0.129515	0.103306
Q8BW75	K222	Maob	Amine oxidase [flavin-containing] B	_IK[+42]DILGDR_	IKDILGDR	1	TRUE	Mitochondria	0.7593	0.9113	0.2988	0.8939	0.3916	0.9688	0.3256	0.086	0.3149	0.6586	0.9549	0.384	0.4761	0.6669	0.00997539	0.0062158	0.01308	0.00600167	0.0103657	0.00732265	0.0142353	0.0138402	0.00435128	0.00551377	0.0049791	0.00315868	0.0051224	0.00415125	0.0158503	0.0111385	4	4	4	3	4	4	4	4	-0.00783853	-0.00115531	-0.00110684
Q8BW75	K456	Maob	Amine oxidase [flavin-containing] B	_EILHAIGK[+42]IPEDE_	EILHAIGKIPEDE	1	TRUE	Mitochondria	0.4968	0.1586	0.6713	0.7705	0.6097	0.6709	0.3358	0.9226	0.8685	0.2872	0.487	0.5717	0.1449	0.513	0.0977042	0.0029838	0.0582345	0.0646844	0.00467128	0.00687506	0.0429671	0.0051613	0.115548	0.000216764	0.063842	0.104727	0.00365512	0.00667966	0.0664353	NA	4	2	4	3	4	2	3	1	0.0595231	0.0152674	-0.00389126
Q8BW75	K95	Maob	Amine oxidase [flavin-containing] B	_LIHFVK[+42]GK[+42]SYAFR_	LIHFVKGKSYAFR	2	TRUE	Mitochondria	0.4089	0.2455	0.3352	0.918	0.6593	0.7462	0.1667	0.1624	0.1491	0.4175	0.0469	0.5794	0.3703	0.0148	0.156099	0.0329081	0.10127	0.273482	0.0237606	0.018287	0.111344	0.14939	0.123036	0.0289808	0.0985815	0.143892	0.0113642	0.0138772	0.125045	0.157849	3	3	3	3	2	4	3	4	0.124091	-0.0100737	0.0146211
Q8R3F5	K312	Mcat	Malonyl-CoA-acyl carrier protein transacylase, mitochondrial	_K[+42]LLGQQVVSPVK[+42]WE_	KLLGQQVVSPVKWE	2	TRUE	Mitochondria	0.2126	0.4673	0.0234	0.2185	0.7662	0.1821	0.5659	0.0715	NA	0.8952	0.1142	0.0056	0.613	0.1064	0.356775	0.325759	0.145515	0.225809	0.246126	0.152767	0.220567	0.0592321	0.0225951	0.0829356	0.045711	0.0224641	0.237762	NA	0.0387454	NA	3	3	2	3	3	1	2	1	0.166577	-0.0750513	0.172991
Q8R3F5	K323	Mcat	Malonyl-CoA-acyl carrier protein transacylase, mitochondrial	_K[+42]LLGQQVVSPVK[+42]WE_	KLLGQQVVSPVKWE	2	TRUE	Mitochondria	0.0975	0.0013	0.0737	NA	0.5505	NA	0.6737	0.0203	NA	0.0136	0.1438	0.0366	0.087	0.1259	0.210412	0.228232	0.337352	0.141927	0.423787	0.385524	0.125398	0.240178	0.0547599	0.059091	0.00267483	0.0398607	0.0510407	NA	NA	0.00285255	4	4	2	2	4	1	1	2	-0.0982511	0.211954	-0.157292
Q99MR8	K193	Mccc1	Methylcrotonoyl-CoA carboxylase subunit alpha, mitochondrial	_EHAGK[+42]IGYPVMIK[+42]AVR_	EHAGKIGYPVMIKAVR	2	TRUE	Mitochondria	0.1921	0.3564	0.0244	0.1925	0.7576	0.1253	0.0378	0.0584	0.027	0.4405	0.1053	0.0179	0.0986	0.3	0.205499	0.130414	0.0742972	0.316808	0.246152	0.212617	0.159997	0.0811708	0.0296018	0.0305735	0.0505561	0.151696	NA	0.088741	0.0868998	0.0170576	3	3	3	3	1	4	4	4	0.235637	-0.0856997	-0.0822028
Q99MR8	K244	Mccc1	Methylcrotonoyl-CoA carboxylase subunit alpha, mitochondrial	_K[+42]FVDTPR_	KFVDTPR	1	TRUE	Mitochondria	0.1699	0.0759	0.001	0.3646	0.1915	0.0544	0.0702	0.0113	0.0896	0.037	0.0001	0.1462	0.9395	0.0093	0.377888	0.184489	0.179236	0.574621	0.185901	0.27428	0.277113	0.123559	0.17379	0.0273901	0.162732	0.064541	0.0437714	0.111839	0.0400176	0.0985007	4	4	4	3	4	4	3	4	0.451062	-0.097877	-0.0897912
Q99MR8	K280	Mccc1	Methylcrotonoyl-CoA carboxylase subunit alpha, mitochondrial	_HQK[+42]IIEEAPAPGINPEVR_	HQKIIEEAPAPGINPEVR	1	TRUE	Mitochondria	0.1839	0.0525	0.1744	0.6627	0.0041	0.135	0.2455	0.0798	0.062	0.249	0.5355	0.1074	0.5268	0.4018	0.100899	0.0728334	0.207289	0.0550514	0.160194	0.0383963	0.248638	0.128171	0.0192433	0.0373586	0.109917	0.0259485	0.0424026	0.0222778	0.105457	0.0751809	4	3	3	3	3	4	3	4	-0.0731192	-0.0413486	0.0344371
Q99MR8	K523	Mccc1	Methylcrotonoyl-CoA carboxylase subunit alpha, mitochondrial	_MTSAFK[+42]LHTQDQFSPFSFSSGR_	MTSAFKLHTQDQFSPFSFSSGR	1	TRUE	Mitochondria	0.2882	0.5995	0.3925	0.2973	0.0644	0.8011	0.7731	0.0419	0.1743	0.4077	0.4456	0.0973	0.0483	0.9471	0.415156	0.362896	0.93113	0.249339	0.517097	0.239355	0.721068	0.571385	0.31511	0.144045	0.0864745	0.184488	0.189977	0.155666	NA	0.378463	4	4	2	2	4	4	1	2	-0.322045	0.210062	0.123541
Q3ULD5	K348	Mccc2	Methylcrotonoyl-CoA carboxylase beta chain, mitochondrial	_FK[+42]ALYGDTLVTGFAR_	FKALYGDTLVTGFAR	1	TRUE	Mitochondria	0.5994	0.2242	0.0943	0.678	0.6656	0.2377	0.2147	0.2764	0.4439	0.3648	0.1678	0.3811	0.0484	0.1429	0.331779	0.11352	0.186013	0.389702	0.119688	0.142134	0.235922	0.108048	0.256505	0.0497771	0.0103931	0.279938	0.0395581	0.0761296	0.193102	0.0335621	4	3	3	3	3	4	3	4	0.281654	-0.0499099	-0.0286131
Q9D1I5	K62	Mcee	Methylmalonyl-CoA epimerase, mitochondrial	_K[+42]ASSFYR_	KASSFYR	1	TRUE	Mitochondria	0.8136	0.0463	0.7696	0.4895	0.4842	0.1621	0.2028	0.5599	0.4289	0.7571	0.3486	0.4131	0.405	0.5085	0.0242662	0.0433986	0.0352182	0.0242185	0.049063	0.0384927	0.0551486	0.0284671	0.0102722	0.0247164	0.0226952	0.023633	0.0148817	0.0138576	NA	0.012928	4	4	4	3	3	2	1	4	-0.0042486	-0.0199305	0.00490595
P14152	K110	Mdh1	Malate dehydrogenase, cytoplasmic	_K[+42]DLLK[+42]ANVK[+42]IFK[+42]SQGTALE_	KDLLKANVKIFKSQGTALE	4	TRUE	Cytoplasm	0.7469	0.0153	0.0087	0.954	0.0794	0.3518	0.1929	0.1163	0.0263	0.7923	0.2737	0.1233	0.7994	0.6174	0.24841	0.378422	0.621526	0.280927	0.583283	0.343199	0.610958	0.753241	0.15684	0.0827083	NA	0.139148	0.123223	0.191312	0.140643	0.204267	4	4	1	4	4	4	3	4	-0.472314	0.0105681	0.0352226
P14152	K248	Mdh1	Malate dehydrogenase, cytoplasmic	_K[+42]LSSAMSAAK[+42]AIADHIR_	KLSSAMSAAKAIADHIR	2	TRUE	Cytoplasm	0.0269	0.6601	0.0015	0.3002	0.3056	0.2601	0.748	0.7015	0.2059	0.3801	0.2373	0.9204	0.7692	NA	0.358489	0.269894	0.310292	0.445918	0.21257	0.0268651	0.0237286	0.07447	0.420034	0.160317	0.433593	0.0067654	0.330967	0.021028	0.0273385	0.063757	2	3	2	2	4	4	3	4	0.371448	0.286563	0.243029
P08249	K185	Mdh2	Malate dehydrogenase, mitochondrial	_LK[+42]GLDPAR_	LKGLDPAR	1	TRUE	Mitochondria	0.3023	0.3317	0.5941	0.7658	0.0783	0.6493	0.8716	0.5635	0.1183	0.4575	0.4998	0.5755	0.3177	0.0754	0.0111715	0.00938573	0.00529639	0.00345349	0.00265417	0.0016312	0.00782558	0.00461971	0.0161139	0.0137334	0.00483666	0.00153497	0.000779364	0.000569329	0.0130055	0.00323111	4	4	3	3	4	4	4	4	-0.00116622	-0.00252919	0.00775452
P08249	K239	Mdh2	Malate dehydrogenase, mitochondrial	_IQEAGTEVVK[+42]AK[+42]AGAGSATLSMAYAGAR_	IQEAGTEVVKAKAGAGSATLSMAYAGAR	2	TRUE	Mitochondria	0.3895	0.6379	0.5076	0.6673	0.9495	0.6489	0.3206	0.6686	0.1038	0.5203	0.2507	0.7462	0.9632	0.4486	0.176973	0.306908	0.212955	0.172695	0.217141	0.214053	0.168082	0.135372	0.143202	0.192703	0.156804	0.086321	0.0760318	0.0544389	0.121974	0.0614613	4	4	4	4	4	4	4	4	0.0373221	0.0448733	0.0928553
P08249	K301	Mdh2	Malate dehydrogenase, mitochondrial	_K[+42]NLGIGK[+42]ITPFEE_	KNLGIGKITPFEE	2	TRUE	Mitochondria	0.9112	0.4966	0.8567	0.6564	0.5158	0.6474	0.9122	0.8555	0.2184	0.4369	0.1032	0.1938	0.5433	0.3836	0.120723	0.123426	0.0870239	0.0900618	0.0995305	0.120532	0.0804536	0.0871024	0.0449801	0.0135869	0.0099351	0.0304566	0.0375389	0.0478811	0.026268	0.00858494	4	4	4	3	4	4	4	4	0.00295939	0.00657023	0.00289448
P06801	K146	Me1	NADP-dependent malic enzyme	_DVVK[+42]AIVVTDGER_	DVVKAIVVTDGER	1	TRUE	Cytoplasm	0.8186	0.6822	0.5947	0.7735	0.5122	0.9263	0.0885	0.6199	0.7711	0.6458	0.1423	0.2346	0.5753	0.5435	0.133199	0.0435652	0.0523529	0.0373083	0.0972296	0.0464017	0.0619771	0.0582233	0.0876657	0.00521865	0.0484006	0.00381375	0.120331	0.0234399	0.0242292	0.062178	3	4	3	3	4	3	3	4	-0.020915	-0.00962416	-0.00283654
P06801	K204	Me1	NADP-dependent malic enzyme	_LLK[+42]DPLYIGLR_	LLKDPLYIGLR	1	TRUE	Cytoplasm	0.3683	0.5096	0.3529	0.7405	0.1945	0.0838	0.7845	0.1637	0.3844	0.5108	0.0737	0.3859	0.749	0.2554	0.0790552	0.0677517	0.151716	0.0175264	0.122747	0.0435798	0.187801	0.0267516	0.06997	0.0368101	0.138793	0.0095207	0.103165	0.0334039	0.154985	0.013098	4	4	4	3	4	4	4	4	-0.00922524	-0.0360849	0.0241719
P06801	K26	Me1	NADP-dependent malic enzyme	_DPHLNK[+42]DLAFTLEER_	DPHLNKDLAFTLEER	1	TRUE	Cytoplasm	0.3005	0.1905	0.125	0.6842	0.5428	0.6068	0.8099	0.2459	0.1833	0.3804	0.8715	0.1702	0.5133	0.3731	0.0393579	0.0451717	0.163573	0.0420609	0.103386	0.0744318	0.258518	0.1646	0.0435059	0.0156706	0.151468	0.0325942	0.0750913	0.0492274	0.339706	0.109331	4	4	3	3	4	4	2	4	-0.122539	-0.0949448	-0.0292601
P06801	K342	Me1	NADP-dependent malic enzyme	_K[+42]K[+42]IWLVDSK[+42]GLIVK[+42]GR_	KKIWLVDSKGLIVKGR	4	TRUE	Cytoplasm	0.3626	0.3234	0.03	0.0697	0.9221	0.0013	0.3812	0.8301	0.2827	NA	0.0015	0.205	0.0547	0.0001	0.0425202	0.0273067	0.0793804	0.0764204	0.0208236	0.0197345	0.342599	0.0344401	0.0294951	0.0129277	0.0236225	0.0030249	0.0194299	0.00831591	NA	0.0235	4	4	2	3	3	4	1	4	0.0419803	-0.263218	0.00757221
P06801	K476	Me1	NADP-dependent malic enzyme	_HIDDK[+42]VFLTTAEVISQQVSDK[+42]HLQEGR_	HIDDKVFLTTAEVISQQVSDKHLQEGR	2	TRUE	Cytoplasm	0.0297	0.3299	0.4461	0.4067	0.051	0.3361	0.7573	0.1731	0.7512	0.4439	0.1461	0.0415	0.0482	0.6644	0.0307868	0.025435	0.353651	0.132428	0.0481837	0.1737	0.0618282	0.200674	0.0297455	0.0144857	0.242468	0.127374	0.0138767	0.100331	NA	0.108668	4	4	3	4	4	3	1	4	-0.0682458	0.291823	-0.148265
P06801	K492	Me1	NADP-dependent malic enzyme	_HIDDK[+42]VFLTTAEVISQQVSDK[+42]HLQEGR_	HIDDKVFLTTAEVISQQVSDKHLQEGR	2	TRUE	Cytoplasm	0.5408	0.9102	0.0028	0.4851	0.2562	0.8512	0.5059	0.0597	0.161	0.8545	0.2936	0.1931	0.2041	0.5563	0.107073	0.229697	0.217362	0.500985	0.113508	0.375372	0.118029	0.12504	0.0695443	0.282591	0.0774018	0.0673747	0.0158671	0.250803	NA	0.0285235	3	3	2	2	2	3	1	3	0.375945	0.099333	-0.145675
P06801	K525	Me1	NADP-dependent malic enzyme	_K[+42]MATVYPEPQNK[+42]EE_	KMATVYPEPQNKEE	2	TRUE	Cytoplasm	0.8906	0.1245	0.252	0.364	0.5067	0.2345	0.4717	0.5073	0.3029	0.2614	0.5827	0.5491	0.8225	0.4222	0.0153284	0.0521439	0.0453634	0.0835488	0.0368975	0.0468016	0.132935	0.0289056	0.00478366	0.060055	0.0597706	0.0685376	0.0132414	0.0194716	0.130689	0.0175829	2	3	3	3	3	3	2	3	0.0546432	-0.0875719	0.00534228
P06801	K569	Me1	NADP-dependent malic enzyme	_VQK[+42]IQTK[+42]VNQ_	VQKIQTKVNQ	2	TRUE	Cytoplasm	0.8363	0.5595	0.0224	0.4041	0.7014	0.0984	0.6532	0.2992	0.4023	0.7882	0.4254	0.3016	0.4109	0.9064	0.965109	0.972089	0.634282	0.966613	0.977415	0.968524	0.983262	0.954175	0.022843	0.0100086	0.482974	0.00377918	0.015126	0.0261549	0.022349	0.00459886	3	3	3	3	2	3	2	3	0.0124379	-0.348981	0.00356541
Q9DCS3	K210	Mecr	Trans-2-enoyl-CoA reductase, mitochondrial	_LK[+42]TINVVR_	LKTINVVR	1	TRUE	Mitochondria	0.5725	0.4358	0.1886	0.1286	0.1769	0.214	0.0721	0.0534	0.1315	0.2625	0.0219	0.1321	0.2731	0.0365	0.0600874	0.0143549	0.0223987	0.0623996	0.0396455	0.0180882	0.0888652	0.0358563	0.0415505	0.00589711	0.0120514	0.0294162	0.0259299	0.0110376	0.0742105	0.0171076	4	4	4	3	4	4	3	4	0.0265433	-0.0664665	-0.00373331
Q9DCS3	K229	Mecr	Trans-2-enoyl-CoA reductase, mitochondrial	_LK[+42]DLGADYVLTEEELR_	LKDLGADYVLTEEELR	1	TRUE	Mitochondria	0.1471	0.5133	0.5312	0.5497	0.6127	0.5759	0.1661	0.1775	0.617	0.7714	NA	0.6081	0.2434	0.8017	0.0162149	0.00291319	0.0115674	0.0232168	0.0266012	0.0183089	0.0205955	0.012598	0.0136212	0.000286682	0.0049329	NA	0.0184188	0.0148541	0.0234627	0.0134582	3	3	3	1	2	3	4	4	0.0106188	-0.00902813	-0.0153957
Q9DCS3	K248	Mecr	Trans-2-enoyl-CoA reductase, mitochondrial	_TK[+42]TIFK[+42]DLPLPR_	TKTIFKDLPLPR	2	TRUE	Mitochondria	0.4354	0.0446	0.0031	0.2962	0.3658	0.4142	0.1876	0.3414	0.4609	0.3072	0.9612	0.0849	0.3987	0.5073	0.114283	0.063311	0.0366809	0.0624812	0.0140089	0.185872	0.168757	0.00735495	0.0632031	0.0265825	0.0409447	0.00827586	0.0086543	0.292123	0.229065	0.00212133	4	4	4	3	3	4	3	2	0.0551262	-0.132076	-0.122561
Q9DCS3	K252	Mecr	Trans-2-enoyl-CoA reductase, mitochondrial	_TK[+42]TIFK[+42]DLPLPR_	TKTIFKDLPLPR	2	TRUE	Mitochondria	0.1834	0.4283	0.0339	0.8525	0.4819	0.7496	0.3288	0.0001	0.0853	0.0672	0.0509	0.0001	0.0013	0.0603	0.0150513	0.00591042	0.716943	0.0200595	0.0932764	0.00182548	0.740807	0.605658	0.0138943	0.00316286	0.105385	0.00830353	0.15325	0.000478323	NA	0.319961	3	3	4	3	3	2	1	3	-0.585598	-0.0238643	0.00408494
Q91VS7	K60	Mgst1	Microsomal glutathione S-transferase 1	_NAK[+42]K[+42]FVR_	NAKKFVR	2	TRUE	Mitochondria	0.5225	0.459	0.5146	0.479	0.4163	0.5987	0.2203	0.6095	0.3708	0.6283	0.2033	0.5072	0.4777	0.0562	0.036231	0.00369179	0.0209414	0.0102461	0.142821	0.00246884	0.0587704	0.142312	0.0298618	0.00238361	0.0250516	0.00436319	0.26781	0.00152442	0.0801835	0.240468	4	2	3	2	4	3	3	3	-0.132066	-0.037829	0.00122295
A6H611	K124	Mipep	Mitochondrial intermediate peptidase	_VADLADFVK[+42]IGHPDPAFR_	VADLADFVKIGHPDPAFR	1	TRUE	Mitochondria	0.1962	0.5193	0.0662	0.0407	0.054	0.066	0.1312	0.0152	0.0637	0.1371	0.2375	0.233	0.5598	0.989	0.342527	0.152554	0.506085	0.211026	0.440805	0.210531	0.210886	0.707792	0.208681	0.0612023	0.131503	0.0502655	0.144628	0.0293777	0.185267	0.325411	4	4	4	3	3	3	4	2	-0.496766	0.295199	-0.0579776
Q8C7H1	K392	Mmaa	Methylmalonic aciduria type A homolog, mitochondrial	_K[+42]VLSGALSPGR_	KVLSGALSPGR	1	FALSE	Mitochondria	0.2913	0.4518	0.8416	0.3519	0.4006	0.2112	0.043	0.4081	0.6706	0.4179	0.1062	0.4381	0.9599	0.6673	0.150904	0.0314325	0.104119	0.0581162	0.100613	0.0502863	0.22876	0.0646176	0.0740781	0.0134163	0.0849174	0.0177273	0.0897892	0.0232975	0.228985	0.050176	4	3	4	3	3	3	3	4	-0.00650147	-0.124641	-0.0188538
P56379	K46	Mp68	6.8 kDa mitochondrial proteolipid	_SK[+42]ALK[+42]GPAPAHGHH_	SKALKGPAPAHGHH	2	TRUE	Mitochondria	0.1924	0.0544	0.5181	0.2922	0.0354	0.3697	0.8199	0.5383	0.0333	0.0231	0.1289	0.47	0.011	0.0134	0.0245793	0.0194026	0.00830847	0.00538833	0.104858	0.0318151	0.00374133	0.0101281	0.0416983	0.012516	0.00652798	0.00446456	0.0528363	0.0113699	0.000786518	0.0109372	4	4	4	3	4	4	3	4	-0.00473981	0.00456713	-0.0124125
P56379	K49	Mp68	6.8 kDa mitochondrial proteolipid	_SK[+42]ALK[+42]GPAPAHGHH_	SKALKGPAPAHGHH	2	TRUE	Mitochondria	0.1551	0.6237	0.0028	0.2038	0.6019	0.7966	0.4328	0.0042	0.0016	0.2129	0.0138	0.2245	0.1451	0.0333	0.0645711	0.0316408	0.0131351	0.124871	0.0430501	0.0538502	0.00425156	0.0048023	0.0755976	0.0206151	0.0076243	0.0454621	0.0349089	0.0179267	0.00289959	0.00207499	4	4	4	3	4	4	2	4	0.120069	0.00888349	-0.0222093
P63030	K8	Mpc1	Mitochondrial pyruvate carrier 1	_K[+42]AADYVR_	KAADYVR	1	TRUE	Mitochondria	0.4107	0.0326	0.4043	0.6156	0.2621	0.9235	0.1869	0.1782	0.563	0.7243	0.0959	0.4507	0.5177	0.0851	0.0805829	0.18892	0.131607	0.0206457	0.174567	0.119973	0.225444	0.254664	0.049187	0.136903	0.114251	0.0288501	0.0468685	0.0747537	0.276286	0.433781	4	4	3	3	4	4	3	4	-0.234018	-0.0938365	0.0689471
Q9D1I6	K120	Mrpl14	39S ribosomal protein L14, mitochondrial	_IK[+42]IPIPTSLR_	IKIPIPTSLR	1	TRUE	Mitochondria	0.1296	0.3837	0.2118	0.9567	0.4605	0.4671	0.089	0.6063	0.2772	0.7272	0.0442	0.6266	0.6079	0.4598	0.00579048	0.00978629	0.0048099	0.00370753	0.00372428	0.00586956	0.00466996	0.00255777	0.00281167	0.00276312	0.00259607	0.00075006	0.00034496	0.00350169	0.00331718	0.000493067	4	4	4	2	2	4	2	2	0.00114976	0.000139941	0.00391674
Q99N93	K49	Mrpl16	39S ribosomal protein L16, mitochondrial	_SK[+42]LK[+42]FVER_	SKLKFVER	2	TRUE	Mitochondria	0.8809	0.4721	0.4249	0.8	0.9661	0.6202	0.4031	0.8416	0.2837	0.9679	0.673	0.2881	0.6106	0.735	0.172633	0.250619	0.344394	0.299817	0.262141	0.258282	0.270714	0.166857	0.154261	0.0792622	0.183328	0.208851	0.145321	0.0263944	0.310921	0.125238	4	4	2	2	3	3	2	3	0.13296	0.0736798	-0.00766291
Q9D8P4	K127	Mrpl17	39S ribosomal protein L17, mitochondrial	_YK[+42]GNYLPPLPLPHR_	YKGNYLPPLPLPHR	1	TRUE	Mitochondria	0.4362	0.9091	0.248	0.3728	0.2983	0.2661	0.3524	0.4697	0.1691	0.4454	0.728	0.5705	0.5876	0.6583	0.0273424	0.0112282	0.0770464	0.0138931	0.0304885	0.0174012	0.363368	0.0776545	0.0313227	0.00951572	0.102653	0.000618062	0.0143704	0.00961409	0.499188	0.0629144	2	4	3	2	2	3	2	4	-0.0637615	-0.286322	-0.00617299
Q9CQN7	K124	Mrpl41	39S ribosomal protein L41, mitochondrial	_GK[+42]LFQLYPK[+42]NFPR_	GKLFQLYPKNFPR	2	TRUE	Mitochondria	0.2053	0.2353	0.7732	0.3448	0.0017	0.002	0.6028	0.2587	0.581	0.0003	0.7225	0.1394	0.2959	0.8905	0.505321	0.55804	0.720907	0.511074	0.620984	0.49775	0.811023	0.472937	0.143128	0.0755889	0.143656	0.201905	0.0107094	0.033064	0.025215	0.0771213	3	3	3	2	3	4	3	3	0.0381379	-0.0901165	0.0602899
Q9CQN7	K38	Mrpl41	39S ribosomal protein L41, mitochondrial	_GAK[+42]K[+42]TGIYTSDR_	GAKKTGIYTSDR	2	TRUE	Mitochondria	0.2183	0.8368	0.4631	0.4504	0.2956	0.9668	0.3537	0.8294	0.3291	0.841	0.1293	0.2392	0.5307	0.2526	0.145072	0.121655	0.0923361	0.100116	0.131104	0.280205	0.148158	0.144737	0.0449973	0.0122612	0.0557029	0.0194455	0.102397	0.23274	0.126626	0.0936368	3	4	4	3	4	3	4	4	-0.0446212	-0.0558219	-0.158549
Q9CQN7	K87	Mrpl41	39S ribosomal protein L41, mitochondrial	_APAGIDTPLTAK[+42]ALFQE_	APAGIDTPLTAKALFQE	1	TRUE	Mitochondria	0.097	0.0508	0.4427	0.695	0.0551	0.7638	0.1725	0.7356	0.0848	0.4573	0.4721	0.2902	0.9433	0.0359	0.0758284	0.190279	0.161176	0.135794	0.166454	0.326049	0.207874	0.19203	0.00530583	0.0860118	0.0892999	0.0822396	0.029557	0.0668246	NA	0.0332458	2	3	3	3	2	3	1	2	-0.0562361	-0.0466981	-0.13577
Q9CPY1	K75	Mrpl51	39S ribosomal protein L51, mitochondrial	_LIK[+42]GPVWLR_	LIKGPVWLR	1	TRUE	Mitochondria	0.0904	0.3447	0.0901	0.707	0.7565	0.1223	0.0645	0.8379	0.0033	0.2234	0.0181	0.9012	0.4881	0.1528	0.308625	0.764446	0.373145	0.460413	0.696099	0.656249	0.0646468	0.119379	0.404837	0.0545413	0.508133	0.155214	0.188692	0.0835019	NA	0.00868951	2	4	2	2	2	3	1	2	0.341034	0.308498	0.108197
Q9D0Y8	K108	Mrpl52	39S ribosomal protein L52, mitochondrial	_HDLK[+42]PK[+42]GTLLR_	HDLKPKGTLLR	2	TRUE	Mitochondria	0.6432	0.5182	0.3041	NA	0.5782	NA	0.5846	NA	0.537	0.617	0.2366	0.7859	0.7939	0.2751	0.181098	0.127319	0.141287	0.0607946	0.116135	0.173524	0.167607	0.0567569	0.111249	0.0562654	NA	0.00170686	0.0612128	0.107117	NA	NA	3	2	1	2	2	2	1	1	0.00403776	-0.0263197	-0.0462053
Q61733	K127	Mrps31	28S ribosomal protein S31, mitochondrial	_LQK[+42]APEDPPK[+42]K[+42]R_	LQKAPEDPPKKR	3	TRUE	Mitochondria	0.4122	0.0477	0.3339	0.7435	0.2693	0.5439	0.0691	0.1831	0.333	0.3503	0.8737	0.0417	0.5131	0.4497	0.433823	0.0892352	0.038953	0.0973932	0.0541482	0.193624	0.0314002	0.0484272	0.304418	0.0676857	0.0306644	0.0713665	0.0311802	0.227101	0.0251605	0.0367238	4	4	4	4	4	4	3	3	0.048966	0.00755277	-0.104389
Q9CQX8	K77	Mrps36	28S ribosomal protein S36, mitochondrial	_IIK[+42]SLPQK[+42]YR_	IIKSLPQKYR	2	TRUE	Mitochondria	0.0145	0.8702	0.2923	0.5875	0.0908	0.2822	0.5717	0.6237	0.1414	0.8181	0.6604	0.6593	0.6899	0.3059	0.010835	0.0154636	0.0153199	0.0107229	0.0125024	0.0645587	0.0101349	0.0249844	0.0116905	0.00872946	0.00559255	NA	0.0065814	0.0229139	NA	0.00575695	3	4	2	1	2	2	1	2	-0.0142615	0.00518499	-0.0490951
P58064	K116	Mrps6	28S ribosomal protein S6, mitochondrial	_K[+42]LYSTK[+42]R_	KLYSTKR	2	TRUE	Mitochondria	0.6453	0.6609	0.5364	0.4798	0.9064	0.9661	0.3311	NA	0.9118	0.964	0.2563	0.8331	0.7117	0.3427	0.0405362	0.071651	0.0344527	0.0105578	0.0636216	0.0574673	0.0612681	0.0636124	0.0185096	0.033633	NA	NA	0.0642021	0.0228717	0.0205453	0.0681648	2	3	1	1	4	2	2	4	-0.0530546	-0.0268154	0.0141836
Q9D6S7	K256	Mrrf	Ribosome-recycling factor, mitochondrial	_LDQHLAAK[+42]TK[+42]E_	LDQHLAAKTKE	2	TRUE	Mitochondria	0.1971	0.9953	0.7891	0.6298	0.6689	0.5178	0.4808	0.4821	0.5525	0.3019	0.2804	0.2805	0.3918	0.8584	0.0980061	0.0812735	0.196261	0.119427	0.097788	0.114088	0.151754	0.128335	0.0263287	0.0359169	0.165023	0.0482372	0.0662734	0.0275081	0.0579222	0.0359814	4	4	3	3	3	4	4	4	-0.00890833	0.0445067	-0.0328149
Q9D6S7	K258	Mrrf	Ribosome-recycling factor, mitochondrial	_LDQHLAAK[+42]TK[+42]E_	LDQHLAAKTKE	2	TRUE	Mitochondria	0.632	0.2305	0.9889	0.5329	0.2535	0.4201	0.4998	0.661	0.3445	0.3356	0.6366	0.5592	0.6289	0.6627	0.0306137	0.0206989	0.0484131	0.0120009	0.0789614	0.0298529	0.0207035	0.0121626	0.0232932	0.0148477	0.0504611	NA	0.0675618	0.033122	0.0143428	0.00961141	4	4	2	1	3	4	2	4	-0.000161665	0.0277096	-0.00915406
Q9D6Y7	K179	Msra	Mitochondrial peptide methionine sulfoxide reductase	_YQK[+42]VLSK[+42]HNFGPITTDIR_	YQKVLSKHNFGPITTDIR	2	TRUE	Mitochondria	0.9696	0.2862	0.8419	0.6246	0.0518	0.4162	0.8957	0.7712	0.1639	0.0268	0.1218	0.3853	0.1973	0.2179	0.0178059	0.0166081	0.0416192	0.0325602	0.00758009	0.0167555	0.0222853	0.0356325	0.0173056	0.00268594	0.0473082	0.0174385	0.00241541	0.00686324	0.00901164	0.0179353	4	4	3	3	4	3	2	3	-0.00307239	0.019334	-0.000147387
Q9D6Y7	K179	Msra	Mitochondrial peptide methionine sulfoxide reductase	_YQK[+42]VLSK[+42]HNFGPITTDIRE_	YQKVLSKHNFGPITTDIRE	2	TRUE	Mitochondria	0.3814	0.1189	0.8293	0.5369	0.1598	0.1448	0.7446	0.5525	0.9255	NA	0.819	0.3186	0.1384	0.6886	0.040832	0.0475021	0.0914227	0.0404698	0.017286	0.0294375	0.192261	0.0314084	0.0256986	0.0294669	0.0924908	0.0425738	0.00323439	0.0147218	NA	0.0303925	4	4	2	2	4	3	1	2	0.0090614	-0.100838	0.0180646
Q9D6Y7	K183	Msra	Mitochondrial peptide methionine sulfoxide reductase	_YQK[+42]VLSK[+42]HNFGPITTDIR_	YQKVLSKHNFGPITTDIR	2	TRUE	Mitochondria	0.2849	0.8437	0.1153	0.1263	0.4366	0.2852	0.2786	0.0163	0.6005	0.5204	0.3439	0.5446	0.7652	0.3018	0.0835992	0.030827	0.119822	0.0408407	0.0980989	0.287129	0.0384603	0.486986	0.087123	0.016215	0.0440398	0.0108205	0.110728	0.442787	0.0388988	0.484688	4	4	3	4	4	3	2	4	-0.446145	0.0813621	-0.256302
P00405	K171	Mtco2	Cytochrome c oxidase subunit 2	_DVLHSWAVPSLGLK[+42]TDAIPGR_	DVLHSWAVPSLGLKTDAIPGR	1	TRUE	Mitochondria	0.3694	0.6442	0.2253	0.472	0.3807	0.3618	0.221	0.4088	0.142	0.4614	0.9549	0.7062	0.9777	0.6251	0.0562296	0.0838579	0.0463152	0.081766	0.0470685	0.0645565	0.0909915	0.0364857	0.0252298	0.031628	0.0433271	0.0617683	0.0280066	0.0241452	0.108087	0.0228184	4	4	4	3	4	4	4	4	0.0452803	-0.0446763	0.0193014
Q9CWE0	K250	Mtfr1l	Mitochondrial fission regulator 1-like	_IK[+42]QSQDLSR_	IKQSQDLSR	1	TRUE	Mitochondria	0.5168	0.4866	NA	NA	0.3751	NA	NA	NA	0.4916	0.4538	NA	NA	0.472	0.3089	0.0340531	0.116072	0.0265214	0.159463	0.226899	0.0726367	0.0167065	0.0256239	NA	NA	NA	NA	0.197387	0.0373839	NA	NA	1	1	1	1	3	2	1	1	0.133839	0.00981484	0.0434354
Q922D8	K122	Mthfd1	C-1-tetrahydrofolate synthase, cytoplasmic	_K[+42]DVDGLTSVSAGK[+42]LAR_	KDVDGLTSVSAGKLAR	2	TRUE	Cytoplasm	0.5317	0.5616	0.3615	0.1234	0.8331	0.2519	0.5249	0.2036	NA	0.7333	0.1483	0.049	0.1991	0.9231	0.208997	0.279776	0.0598478	0.13078	0.165583	0.138072	0.144554	0.0561252	0.0651468	0.163721	0.0655094	0.0621718	0.0995332	NA	0.0558819	NA	3	3	3	4	3	1	4	1	0.0746552	-0.0847065	0.141704
Q922D8	K134	Mthfd1	C-1-tetrahydrofolate synthase, cytoplasmic	_AVINAIAPEK[+42]DVDGLTSVSAGK[+42]LAR_	AVINAIAPEKDVDGLTSVSAGKLAR	2	TRUE	Cytoplasm	0.2418	0.0685	0.922	0.9574	0.6652	0.5787	0.1001	0.8125	0.0261	0.5443	0.5802	0.3041	0.2509	0.3195	0.485474	0.170967	0.209954	0.360534	0.120942	0.103031	0.226714	0.421697	0.174118	0.0609671	NA	0.405342	0.0302206	0.0454884	0.204405	NA	3	2	1	2	2	3	2	1	-0.061163	-0.0167597	0.0679364
Q922D8	K21	Mthfd1	C-1-tetrahydrofolate synthase, cytoplasmic	_LK[+42]NQVTR_	LKNQVTR	1	TRUE	Cytoplasm	0.15	0.141	0.6056	0.5514	0.2385	0.2056	0.0796	0.2305	0.501	0.0602	0.178	0.2544	0.0567	0.9319	0.171065	0.00330474	0.0476365	0.01377	0.00375563	0.0148747	0.032085	0.00683175	0.158222	0.00195403	0.0285191	0.0144153	0.00259506	0.0138854	0.0178686	0.00732049	3	4	3	2	3	4	2	2	0.00693829	0.0155515	-0.0115699
Q922D8	K327	Mthfd1	C-1-tetrahydrofolate synthase, cytoplasmic	_SC[+57]K[+42]PK[+42]LIGNLAR_	SCKPKLIGNLAR	2	TRUE	Cytoplasm	0.5432	0.2644	0.1432	0.1813	0.2023	0.0055	0.1989	0.43	0.469	0.4978	0.7046	0.7708	0.0981	0.5241	0.0338699	0.00213717	0.0443746	0.00139781	0.00670877	0.00293864	0.00892789	0.00378971	0.0443416	0.00158537	0.0379378	NA	0.00490646	0.00191683	0.00185247	0.00108489	3	4	3	1	4	4	3	4	-0.0023919	0.0354467	-0.00080146
Q922D8	K352	Mthfd1	C-1-tetrahydrofolate synthase, cytoplasmic	_TK[+42]AK[+42]VLLSALDR_	TKAKVLLSALDR	2	TRUE	Cytoplasm	0.7711	0.8592	0.1253	0.6917	0.8258	0.4431	0.9087	0.3907	0.7042	0.6712	0.4284	0.9674	0.8329	0.2104	0.16033	0.186989	0.151205	0.0197381	0.202165	0.251967	0.0259925	0.337246	0.302089	0.328091	0.236606	0.00917173	0.336095	0.273171	NA	0.284251	4	4	3	3	4	4	1	3	-0.317507	0.125212	-0.0649783
Q922D8	K354	Mthfd1	C-1-tetrahydrofolate synthase, cytoplasmic	_TK[+42]AK[+42]VLLSALDR_	TKAKVLLSALDR	2	TRUE	Cytoplasm	0.966	0.3506	0.3671	0.6628	0.6418	NA	0.1575	0.2315	0.3397	0.5955	0.051	0.5544	0.5566	0.0597	0.0633582	0.19492	0.119406	0.0364758	0.325964	0.198763	0.0442157	0.0440994	0.0856952	0.0993768	0.104847	0.00571057	0.425637	0.107734	NA	NA	3	3	2	3	4	3	1	1	-0.00762358	0.0751905	-0.00384288
Q922D8	K473	Mthfd1	C-1-tetrahydrofolate synthase, cytoplasmic	_LTQTDK[+42]ALFNR_	LTQTDKALFNR	1	TRUE	Cytoplasm	0.5051	0.5013	0.018	0.9194	0.5288	0.8451	0.4505	0.0032	0.0369	0.0675	0.1628	0.0047	0.0018	0.3526	0.0370451	0.0268269	0.132622	0.0176915	0.0268757	0.0402722	0.138177	0.126738	0.0238977	0.00838795	0.0365054	0.00529976	0.0154129	0.0370077	0.0987345	0.053102	4	4	4	3	4	4	4	4	-0.109047	-0.00555469	-0.0134453
Q922D8	K488	Mthfd1	C-1-tetrahydrofolate synthase, cytoplasmic	_K[+42]FSDIQIR_	KFSDIQIR	1	TRUE	Cytoplasm	0.0546	0.4498	0.1482	0.6889	0.339	0.7152	0.0505	0.1242	0.4557	0.7655	0.0193	0.7529	0.224	0.0072	0.0306125	0.0765005	0.0266547	0.0131601	0.0420507	0.0297867	0.035251	0.0448191	0.0207612	0.0313797	0.0120676	0.00325556	0.0192407	0.00468524	0.0390893	0.0312087	4	4	4	3	4	3	4	4	-0.031659	-0.00859629	0.0467138
Q922D8	K504	Mthfd1	C-1-tetrahydrofolate synthase, cytoplasmic	_LGIEK[+42]TDPTTLTDDEINR_	LGIEKTDPTTLTDDEINR	1	TRUE	Cytoplasm	0.5567	0.8334	0.0078	0.091	0.4352	0.0012	0.8678	0.2208	0.75	0.1203	0.0375	0.8519	0.9729	0.012	0.501037	0.485382	0.526293	0.727668	0.531278	0.452363	0.712913	0.464366	0.150795	0.0875528	0.159783	0.10179	0.178122	0.0599993	0.0760244	0.0397074	3	4	3	2	3	4	4	4	0.263302	-0.18662	0.0330192
Q922D8	K543	Mthfd1	C-1-tetrahydrofolate synthase, cytoplasmic	_K[+42]ITIGQSPTEK[+42]GHTR_	KITIGQSPTEKGHTR	2	TRUE	Cytoplasm	0.1014	0.1911	0.024	0.5941	0.2617	0.18	0.0844	0.3661	0.0086	0.6549	0.2033	0.2435	0.5349	0.7737	0.0284774	0.164211	0.0947156	0.0110398	0.339669	0.00886721	0.166253	0.050775	0.0265941	0.126664	0.102009	0.00397022	0.454901	0.00882866	0.124639	0.01226	4	3	2	2	2	3	2	3	-0.0397353	-0.0715379	0.155344
Q922D8	K733	Mthfd1	C-1-tetrahydrofolate synthase, cytoplasmic	_K[+42]GFSNLR_	KGFSNLR	1	TRUE	Cytoplasm	0.1397	0.9222	0.0844	0.1713	0.6531	0.1643	0.232	0.4291	0.1509	0.5462	0.1397	0.6679	0.8211	0.9836	0.0813404	0.275992	0.0548316	0.0376386	0.0724941	0.0372487	0.0252173	0.0107886	0.0952213	0.229128	0.0282527	0.0187006	0.123108	0.0245644	0.0123024	0.00804201	3	4	3	3	4	3	3	3	0.02685	0.0296142	0.238743
Q922D8	K878	Mthfd1	C-1-tetrahydrofolate synthase, cytoplasmic	_QK[+42]GVPTGFVLPIR_	QKGVPTGFVLPIR	1	TRUE	Cytoplasm	0.7247	0.3637	0.0146	0.8519	0.4008	0.7958	0.6687	0.0005	0.1085	0.0923	0.1616	0.001	0.0001	0.3101	0.0906691	0.103197	0.236258	0.056061	0.0784427	0.122935	0.22199	0.244433	0.0208818	0.0433966	0.0312442	0.026626	0.0117173	0.0977203	0.142996	0.0841671	3	4	4	3	4	4	4	4	-0.188373	0.0142679	-0.0197384
Q9D110	K106	Mthfs	5-formyltetrahydrofolate cyclo-ligase	_IALLPK[+42]TSWNIHQPGEGDVREE_	IALLPKTSWNIHQPGEGDVREE	1	TRUE	Cytoplasm	0.0067	0.5651	0.5205	0.7171	0.035	0.6031	0.245	0.5529	0.2793	0.4661	0.1389	0.8049	0.7583	0.0102	0.098135	0.157599	0.130644	0.0489679	0.151924	0.281792	0.0824383	0.19263	NA	0.0196651	0.100072	NA	0.0746329	0.0205267	NA	0.125092	1	2	3	1	4	3	1	2	-0.143662	0.0482059	-0.124193
P47802	K41	Mtx1	Metaxin-1	_FTGAPLK[+42]IHK[+42]TSNPWQSPSGTLPALR_	FTGAPLKIHKTSNPWQSPSGTLPALR	2	FALSE	Mitochondria	0.4671	0.5117	0.8783	0.2134	0.568	0.3927	0.4782	0.6508	0.8565	0.9815	0.6884	0.0462	0.4234	0.978	0.495737	0.637058	0.785262	0.749945	0.649344	0.755081	0.654503	0.776935	0.145565	0.210833	0.0580357	NA	0.257809	0.142813	0.134499	0.134748	2	3	3	1	3	3	2	3	-0.0269903	0.130759	-0.118024
P47802	K78	Mtx1	Metaxin-1	_K[+42]EK[+42]YNADYDLSAR_	KEKYNADYDLSAR	2	FALSE	Mitochondria	0.6124	0.8159	0.6834	0.7459	0.2166	0.5558	0.7966	0.1879	0.6459	0.5234	0.6855	0.5574	0.1366	NA	0.104878	0.151106	0.0369554	0.0466597	0.0854721	0.019248	0.054638	0.255301	0.137594	0.209228	0.00240865	NA	0.0321724	NA	0.0672745	0.414893	2	4	2	1	3	1	2	4	-0.208641	-0.0176826	0.131858
P16332	K619	Mut	Methylmalonyl-CoA mutase, mitochondrial	_LLVAK[+42]MGQDGHDR_	LLVAKMGQDGHDR	1	TRUE	Mitochondria	0.38	0.2045	0.2265	0.3479	0.4791	0.8768	0.1995	0.0216	0.1276	0.017	0.0569	0.0057	0.0093	0.3599	0.00704398	0.0149909	0.119765	0.0387585	0.0169412	0.0262093	0.164949	0.182682	0.00107207	0.00890019	0.0361729	0.012725	0.0112691	0.0183098	0.0641524	0.176142	3	3	3	3	3	4	3	4	-0.143924	-0.0451831	-0.0112184
P16332	K68	Mut	Methylmalonyl-CoA mutase, mitochondrial	_GISIK[+42]PLYSR_	GISIKPLYSR	1	TRUE	Mitochondria	0.2117	0.4432	0.2106	0.2434	0.5291	0.1921	0.6272	0.0242	0.5194	0.0924	0.135	0.9521	0.3765	0.087	0.0439238	0.0577438	0.0450115	0.0072135	0.0308976	0.0231649	0.0908682	0.0351095	0.0250169	0.047889	0.018288	0.00310321	0.019539	0.0124352	0.0567006	0.0322925	4	4	3	3	4	4	4	3	-0.027896	-0.0458567	0.0345789
Q8BHE8	K276	NA	Uncharacterized protein C2orf47 homolog, mitochondrial	_EFTQGVK[+42]PDWTIAR_	EFTQGVKPDWTIAR	1	TRUE	Mitochondria	0.9779	0.6544	0.0396	0.978	0.084	0.2951	0.0218	0.5564	0.0078	0.8712	0.4754	0.9804	0.8443	0.5619	0.219343	0.159048	0.220689	0.182667	0.232158	0.158267	0.223784	0.288024	0.0235161	0.0243597	0.0861738	0.0559386	0.0394928	0.0482491	NA	0.045414	3	4	3	3	3	4	1	4	-0.105357	-0.00309476	0.000780858
Q8BH86	K280	NA	UPF0317 protein C14orf159 homolog, mitochondrial	_VHAISK[+42]DPLHYSIVSAPAAQK[+42]VR_	VHAISKDPLHYSIVSAPAAQKVR	2	TRUE	Mitochondria	0.8453	0.0059	0.6937	0.6043	0.5686	0.3556	0.1983	0.7375	0.1394	0.8649	0.8429	NA	0.1136	0.9273	0.0867336	0.483369	0.242657	0.560224	0.469542	0.527485	0.499856	0.751932	0.00972146	0.343231	NA	0.592769	0.072559	0.144594	0.293166	0.0595742	2	4	1	2	3	3	2	2	-0.191708	-0.257199	-0.0441156
Q8BH86	K318	NA	UPF0317 protein C14orf159 homolog, mitochondrial	_GIGHLLLK[+42]DE_	GIGHLLLKDE	1	TRUE	Mitochondria	0.6563	0.2135	0.6206	0.3971	0.233	0.0102	0.7373	0.0987	0.6239	0.1175	0.6289	0.0857	0.5115	0.9502	0.545437	0.585399	0.279864	0.52885	0.384148	0.533699	0.168525	0.487717	0.13352	0.18409	0.198736	0.0311939	0.189547	0.12221	0.0441091	0.129408	4	4	3	3	4	4	3	4	0.0411336	0.111339	0.0517008
Q8BH86	K398	NA	UPF0317 protein C14orf159 homolog, mitochondrial	_QGVLK[+42]TPIPILTYQGR_	QGVLKTPIPILTYQGR	1	TRUE	Mitochondria	0.9588	0.3256	0.0047	0.9495	0.5146	0.1233	0.98	0.0745	0.0007	0.0327	0.7093	0.0189	0.0068	0.7002	0.204113	0.20297	0.330404	0.174771	0.172187	0.200187	0.334387	0.419749	0.0472463	0.068967	0.0501435	0.100618	0.0182067	0.0658608	0.0924329	0.0230115	4	3	3	3	3	4	4	4	-0.244978	-0.003983	0.00278301
Q8BH86	K71	NA	UPF0317 protein C14orf159 homolog, mitochondrial	_AVK[+42]TLPQLSAVSDIR_	AVKTLPQLSAVSDIR	1	TRUE	Mitochondria	0.482	0.1098	0.6154	0.8576	0.2056	0.163	0.2865	0.1491	0.1786	0.0043	0.0451	0.1104	0.006	0.3182	0.296223	0.254833	0.381566	0.320988	0.234918	0.281394	0.373559	0.327893	0.0585926	0.0397089	0.0562729	0.0171835	0.0289599	0.0587306	0.0549702	0.0166895	4	4	3	3	4	4	4	4	-0.00690459	0.00800736	-0.0265606
Q99LC3	K84	Ndufa10	NADH dehydrogenase [ubiquinone] 1 alpha subcomplex subunit 10, mitochondrial	_IAQQLGMK[+42]HYPE_	IAQQLGMKHYPE	1	TRUE	Mitochondria	0.2465	0.9338	0.99	0.5871	0.0548	0.9341	0.0723	0.5639	0.1988	0.5811	0.1148	0.2897	0.1559	0.283	0.285534	0.111315	0.183067	0.227861	0.293832	0.1498	0.235006	0.226851	0.156794	0.0320421	0.0810141	0.122325	0.109917	0.0506723	0.156628	0.0939112	4	4	4	4	4	4	3	4	0.00101028	-0.0519393	-0.0384852
Q7TMF3	K53	Ndufa12	NADH dehydrogenase [ubiquinone] 1 alpha subcomplex subunit 12	_DNK[+42]QFFGR_	DNKQFFGR	1	FALSE	Mitochondria	0.6382	0.2342	0.8171	0.5699	0.3887	0.3343	0.4293	0.1668	0.9995	0.153	0.967	0.5777	0.0626	0.7315	0.0324871	0.019975	0.0436043	0.0203043	0.0118318	0.0174633	0.0334407	0.017458	0.0245301	0.00263585	0.0202648	0.0127076	0.00717543	0.0082118	0.0200015	0.0153919	3	3	3	3	3	4	3	3	0.00284634	0.0101636	0.00251164
Q9ERS2	K105	Ndufa13	NADH dehydrogenase [ubiquinone] 1 alpha subcomplex subunit 13	_AIIMK[+42]DVPNWK[+42]VGE_	AIIMKDVPNWKVGE	2	TRUE	Mitochondria	0.962	0.4076	0.0505	0.5263	0.0029	0.2891	0.4983	0.0125	0.772	0.9181	0.0113	0.2037	0.3162	0.0057	0.0818367	0.0606246	0.146139	0.0193749	0.106764	0.0599662	0.110911	0.05506	0.0551336	0.02068	0.071363	0.00979761	0.00982217	0.0166368	0.0767165	0.0262096	4	4	4	4	4	4	4	3	-0.0356851	0.0352279	0.000658402
Q9CQ75	K46	Ndufa2	NADH dehydrogenase [ubiquinone] 1 alpha subcomplex subunit 2	_LK[+42]K[+42]AHPNLPILIR_	LKKAHPNLPILIR	2	TRUE	Mitochondria	0.5781	0.3257	0.6006	0.5839	0.6433	0.5099	0.304	0.0118	0.0429	0.4413	0.0741	0.4736	0.5742	0.0849	0.010046	0.0151486	0.01314	0.00799605	0.0154459	0.0178844	0.0101773	0.00644867	0.00663946	0.00522952	0.0013817	0.00148456	0.00638874	0.00770107	0.00897835	0.00452376	3	4	3	3	4	4	2	4	0.00154737	0.00296263	-0.00273577
Q9CQ75	K75	Ndufa2	NADH dehydrogenase [ubiquinone] 1 alpha subcomplex subunit 2	_K[+42]TVSLNNLSADEVTR_	KTVSLNNLSADEVTR	1	TRUE	Mitochondria	0.3372	0.0709	0.8433	0.4611	0.1798	0.8845	0.2538	0.9162	0.103	0.0345	0.4519	0.0185	0.0828	0.2156	0.0410235	0.144241	0.274355	0.298231	0.108211	0.0579417	0.378755	0.35061	0.00669288	0.16345	0.140364	0.346237	0.0609464	0.0259064	0.189155	0.302544	4	4	3	4	4	4	4	3	-0.0523797	-0.1044	0.0862994
Q9CQ75	K98	Ndufa2	NADH dehydrogenase [ubiquinone] 1 alpha subcomplex subunit 2	_AMQNVLSGK[+42]A_	AMQNVLSGKA	1	TRUE	Mitochondria	0.6489	0.8505	NA	0.9138	0.8079	NA	0.6084	0.0743	0.104	0.0201	0.2808	0.1256	0.1123	0.2827	0.0487005	0.0684535	0.170578	0.0322802	0.0533193	0.0487777	0.18678	0.215197	0.0361417	0.049922	0.0970849	0.00606132	0.0166378	0.0223875	NA	NA	3	3	2	3	3	2	1	1	-0.182916	-0.016202	0.0196759
Q62425	K48	Ndufa4	Cytochrome c oxidase subunit NDUFA4	_K[+42]NNPEPWNK[+42]LGPNE_	KNNPEPWNKLGPNE	2	TRUE	Mitochondria	0.8408	0.0669	0.923	0.9673	0.4132	0.6664	0.0258	0.6593	0.381	0.1088	0.4013	0.3486	0.3315	0.3702	0.25169	0.0769802	0.156308	0.120011	0.0455641	0.069856	0.153088	0.126332	0.0981801	0.0495006	0.133748	0.08143	0.000314538	0.0343862	0.0696846	0.0953644	3	4	4	4	2	3	4	4	-0.00632108	0.00321963	0.00712428
Q62425	K56	Ndufa4	Cytochrome c oxidase subunit NDUFA4	_K[+42]NNPEPWNK[+42]LGPNE_	KNNPEPWNKLGPNE	2	TRUE	Mitochondria	0.6081	0.131	0.3697	0.9291	0.3212	0.1415	0.0699	0.5147	0.6067	0.1654	0.3686	0.7298	0.0206	0.6435	0.544143	0.197438	0.474688	0.345133	0.0789414	0.256591	0.45736	0.195151	0.30243	0.0632236	0.118105	0.297228	0.00386426	0.209405	0.297743	0.0858424	3	4	3	4	2	4	4	4	0.149982	0.017328	-0.059153
Q9CQZ5	K119	Ndufa6	NADH dehydrogenase [ubiquinone] 1 alpha subcomplex subunit 6	_TETPRPK[+42]DFLSK[+42]FYMGHDP_	TETPRPKDFLSKFYMGHDP	2	TRUE	Mitochondria	0.9325	0.3944	NA	0.2701	0.984	NA	0.6125	0.6046	NA	0.8701	0.8915	0.1203	0.1835	NA	0.034699	0.0728193	0.0966513	0.0822331	0.0663326	0.0669973	0.0608855	0.077446	NA	0.0446604	0.0205111	NA	0.0254536	NA	NA	NA	1	2	3	1	3	1	1	1	0.0047871	0.0357658	0.00582195
Q9DCJ5	K159	Ndufa8	NADH dehydrogenase [ubiquinone] 1 alpha subcomplex subunit 8	_GDLK[+42]PAK[+42]HGTR_	GDLKPAKHGTR	2	TRUE	Mitochondria	0.0212	0.2586	0.5783	NA	0.8696	0.5219	0.1949	NA	0.8628	0.5188	0.5678	0.7562	0.5237	0.0856	0.0158605	0.103612	0.00688225	0.0491267	0.347375	0.317555	0.00160815	0.290513	0.0181946	0.0696112	NA	NA	0.299549	0.0727618	NA	0.252669	2	3	1	1	2	3	1	2	-0.241387	0.0052741	-0.213942
Q9DC69	K118	Ndufa9	NADH dehydrogenase [ubiquinone] 1 alpha subcomplex subunit 9, mitochondrial	_K[+42]AVQHSNVVINLIGR_	KAVQHSNVVINLIGR	1	TRUE	Mitochondria	0.9549	0.4229	0.4389	0.563	0.2903	0.3672	0.8507	0.7423	0.1006	0.7058	0.4265	0.2997	0.4672	0.1583	0.071003	0.0855268	0.0319094	0.0251603	0.0454933	0.0800757	0.0645042	0.0157739	0.0491452	0.117149	0.0286384	0.0167344	0.00627652	0.0504546	0.0863865	0.00885149	3	4	3	3	3	2	2	3	0.00938638	-0.0325948	0.00545102
Q9DCS9	K154	Ndufb10	NADH dehydrogenase [ubiquinone] 1 beta subcomplex subunit 10	_K[+42]C[+57]LAK[+42]QK[+42]QR_	KCLAKQKQR	3	TRUE	Mitochondria	0.1778	0.8326	0.7595	0.0059	0.6591	0.2109	0.3521	0.07	0.1046	0.2434	0.8849	0.6375	0.4881	0.2342	0.323533	0.178318	0.390865	0.193976	0.283227	0.35893	0.101406	0.172937	0.247094	0.147864	0.112405	0.111904	0.268986	0.184812	0.0818028	0.0611976	4	4	4	3	4	4	4	4	0.0210393	0.28946	-0.180611
O09111	K144	Ndufb11	NADH dehydrogenase [ubiquinone] 1 beta subcomplex subunit 11, mitochondrial	_SNYFDPSK[+42]IQLPEDD_	SNYFDPSKIQLPEDD	1	TRUE	Mitochondria	0.9616	0.2285	0.3751	0.6815	0.3049	0.4536	0.1313	0.5863	0.2754	0.2367	0.6603	0.336	0.3325	0.663	0.0704984	0.286569	0.252	0.373225	0.0331768	0.274378	0.369518	0.613548	0.0428107	0.242489	0.344463	0.243463	0.0205914	0.356391	0.422612	0.438799	4	3	4	4	3	4	4	4	-0.240324	-0.117519	0.0121906
Q9CQH3	K114	Ndufb5	NADH dehydrogenase [ubiquinone] 1 beta subcomplex subunit 5, mitochondrial	_YYK[+42]HPISR_	YYKHPISR	1	TRUE	Mitochondria	0.4065	0.3179	0.8448	0.1156	0.191	0.4528	0.5339	0.1145	0.2691	0.397	0.5151	0.0454	0.8456	0.6181	0.128229	0.238574	0.219545	0.0869606	0.240423	0.113622	0.117726	0.0732521	0.0353101	0.277844	0.0422781	0.0971117	0.16856	0.0346054	0.0645373	0.0522135	3	4	3	2	4	4	2	3	0.0137085	0.101819	0.124952
Q9CQH3	K184	Ndufb5	NADH dehydrogenase [ubiquinone] 1 beta subcomplex subunit 5, mitochondrial	_FIDHSPK[+42]ATPDN_	FIDHSPKATPDN	1	TRUE	Mitochondria	0.166	0.829	0.9987	0.8992	0.3797	0.9516	0.7199	0.9662	0.0291	0.2278	0.2893	0.1739	0.3567	0.2952	0.16607	0.140483	0.391042	0.407823	0.19257	0.0856822	0.416148	0.40734	0.12587	0.0518332	0.226732	0.462737	0.185339	0.0294872	0.100262	0.164681	4	4	2	3	3	3	2	3	0.000482436	-0.0251059	0.0548005
Q9D6J5	K176	Ndufb8	NADH dehydrogenase [ubiquinone] 1 beta subcomplex subunit 8, mitochondrial	_GGDPTK[+42]EPEPVVHYDI_	GGDPTKEPEPVVHYDI	1	TRUE	Mitochondria	0.2627	0.5324	0.856	0.3514	0.5235	0.4776	0.167	0.0871	0.2006	0.485	0.5035	0.8873	0.6097	0.1857	0.0760748	0.0380888	0.0717781	0.0281575	0.0603262	0.0869306	0.04552	0.0306115	0.0437715	0.0204844	0.0382649	0.0189638	0.0185959	0.0763425	0.0351972	0.0176536	4	4	4	4	4	4	4	4	-0.00245391	0.0262581	-0.0488419
Q91VD9	K163	Ndufs1	NADH-ubiquinone oxidoreductase 75 kDa subunit, mitochondrial	_AVEDK[+42]NIGPLVK[+42]TIMTR_	AVEDKNIGPLVKTIMTR	2	TRUE	Mitochondria	0.2982	0.8205	0.5932	0.6646	0.7678	0.0671	0.0893	0.0534	0.3744	0.8012	0.2702	0.467	0.48	0.357	0.16385	0.0430167	0.105934	0.0280904	0.189447	0.255493	0.133837	0.0368878	0.118091	0.0174389	0.048	0.012859	0.180856	0.378404	NA	0.0229221	4	4	3	3	4	3	1	3	-0.00879741	-0.0279025	-0.212476
Q91VD9	K170	Ndufs1	NADH-ubiquinone oxidoreductase 75 kDa subunit, mitochondrial	_AVEDK[+42]NIGPLVK[+42]TIMTR_	AVEDKNIGPLVKTIMTR	2	TRUE	Mitochondria	0.256	0.3932	0.1775	0.6009	0.4783	0.4073	0.3026	0.1134	0.0829	0.4984	0.1418	0.4202	0.2397	0.2566	0.0671735	0.102708	0.0330305	0.281637	0.143793	0.0643582	0.0632904	0.00967722	0.0463055	0.0361144	0.0468825	0.207891	0.130865	0.0236823	0.0728285	0.00211115	3	4	3	3	3	2	2	2	0.27196	-0.0302599	0.0383501
Q91VD9	K450	Ndufs1	NADH-ubiquinone oxidoreductase 75 kDa subunit, mitochondrial	_YDHLGDSPK[+42]ILQDIASGR_	YDHLGDSPKILQDIASGR	1	TRUE	Mitochondria	0.548	0.1481	0.7598	0.2812	0.3708	0.5549	0.4693	0.4031	0.2318	0.1049	0.4876	0.3412	0.6498	0.2774	0.0264173	0.0502827	0.0570762	0.0226202	0.0421106	0.0831355	0.019005	0.026668	0.0081931	0.0612666	0.0640505	0.0146665	0.0170468	0.083095	0.017197	0.0174745	4	4	2	3	4	4	4	4	-0.00404781	0.0380712	-0.0328528
Q91VD9	K511	Ndufs1	NADH-ubiquinone oxidoreductase 75 kDa subunit, mitochondrial	_WK[+42]VMNILHR_	WKVMNILHR	1	TRUE	Mitochondria	0.3734	0.1846	0.9118	0.886	0.1004	0.7779	0.907	0.6305	0.1241	0.6186	0.7058	0.9226	0.415	0.2201	0.0958814	0.10524	0.0915897	0.0659658	0.0482002	0.196935	0.0790968	0.0636337	0.0302344	0.126794	0.0641796	0.00569275	0.0417903	0.120199	0.0879139	0.0256759	3	3	2	2	3	4	2	3	0.00233213	0.0124929	-0.0916949
Q91VD9	K531	Ndufs1	NADH-ubiquinone oxidoreductase 75 kDa subunit, mitochondrial	_IASQVAALDLGYK[+42]PGVEAIR_	IASQVAALDLGYKPGVEAIR	1	TRUE	Mitochondria	0.0334	0.1285	0.0138	0.7906	0.3339	0.4227	0.9088	0.0163	0.0048	0.029	0.0851	0.2197	0.0092	0.8121	0.30468	0.319851	0.127351	0.620444	0.531126	0.657787	0.143345	0.0905531	0.205323	0.149434	0.0726201	0.161204	0.15458	0.155926	0.0199032	0.0751681	4	4	3	2	4	3	2	3	0.529891	-0.0159943	-0.337937
Q91VD9	K55	Ndufs1	NADH-ubiquinone oxidoreductase 75 kDa subunit, mitochondrial	_K[+42]VGMQIPR_	KVGMQIPR	1	TRUE	Mitochondria	0.1763	0.7374	0.2744	0.8035	0.7937	0.1524	0.082	0.4008	0.2169	0.5297	0.2264	0.1729	0.5262	0.9759	0.356898	0.116851	0.0854302	0.344253	0.280618	0.353687	0.0871261	0.101001	0.218463	0.0721968	0.00261044	0.345778	0.37535	0.298726	0.0080512	0.00792064	4	4	2	2	4	3	2	3	0.243252	-0.00169592	-0.236836
Q91VD9	K607	Ndufs1	NADH-ubiquinone oxidoreductase 75 kDa subunit, mitochondrial	_AQQTK[+42]VAVTPPGLAR_	AQQTKVAVTPPGLAR	1	TRUE	Mitochondria	0.2068	0.4834	0.6386	NA	0.1479	0.8956	0.116	0.1555	0.4202	0.3669	0.1654	0.1283	0.0949	0.2333	0.212838	0.363732	0.0278482	0.180664	0.255671	0.0813961	0.168139	0.158264	0.079338	0.132717	NA	0.0311027	0.065541	NA	NA	0.0487118	4	3	1	2	3	1	1	2	0.0223998	-0.140291	0.282335
Q91WD5	K249	Ndufs2	NADH dehydrogenase [ubiquinone] iron-sulfur protein 2, mitochondrial	_FSK[+42]NFSLR_	FSKNFSLR	1	TRUE	Mitochondria	0.5731	0.047	0.4978	0.2281	0.5689	0.0523	0.0362	0.1846	0.1634	0.0213	0.4056	0.445	0.0868	0.1941	0.0585084	0.0255057	0.0869436	0.0344476	0.0259612	0.0192744	0.174507	0.0505961	0.0161698	0.0145274	0.0559021	0.0099625	0.0163116	0.015052	0.0908414	0.0364658	3	4	3	3	4	4	3	4	-0.0161486	-0.0875638	0.00623136
Q9DCT2	K231	Ndufs3	NADH dehydrogenase [ubiquinone] iron-sulfur protein 3, mitochondrial	_K[+42]FDLNSPWEAFPAYR_	KFDLNSPWEAFPAYR	1	TRUE	Mitochondria	0.0535	0.5041	0.2128	0.3961	0.1561	0.4185	0.7056	0.2483	0.2055	0.4328	0.0406	0.8689	0.7648	0.0321	0.102597	0.085285	0.114872	0.0229032	0.134684	0.242896	0.233553	0.121241	0.0789335	0.0374321	0.118688	0.0105832	0.043947	0.126045	0.231081	0.116113	4	4	4	3	4	4	4	4	-0.0983373	-0.118682	-0.157611
Q9CXZ1	K58	Ndufs4	NADH dehydrogenase [ubiquinone] iron-sulfur protein 4, mitochondrial	_K[+42]LDITTLTGVPEEHIK[+42]TR_	KLDITTLTGVPEEHIKTR	2	FALSE	Mitochondria	0.6823	0.1606	0.9819	0.8313	0.8238	0.2158	0.0887	0.0625	0.014	0.2743	0.0002	0.6904	0.3703	0.0012	0.0542806	0.0680173	0.0585729	0.0390266	0.0684805	0.0702981	0.0558935	0.0391964	0.0126008	0.00494032	0.0162107	0.00549326	0.012491	0.00939066	0.0147207	0.0130766	4	4	4	4	4	4	3	3	-0.00016978	0.00267944	-0.00228083
Q99LY9	K28	Ndufs5	NADH dehydrogenase [ubiquinone] iron-sulfur protein 5	_HFMFLSAEQPYK[+42]NAAR_	HFMFLSAEQPYKNAAR	1	TRUE	Mitochondria	NA	0.2634	NA	0.16	0.1355	0.2704	0.1713	0.4978	NA	0.0883	NA	0.7619	0.299	NA	0.14546	0.067101	0.132002	0.0926975	0.0903186	0.214332	0.26623	0.0424711	0.0587004	0.00106915	0.0414396	NA	0.0441498	NA	0.128426	NA	3	2	3	1	3	1	3	1	0.0502263	-0.134228	-0.147231
Q9DC70	K140	Ndufs7	NADH dehydrogenase [ubiquinone] iron-sulfur protein 7, mitochondrial	_QADVMIVAGTLTNK[+42]MAPALR_	QADVMIVAGTLTNKMAPALR	1	TRUE	Mitochondria	0.2947	0.0096	0.4075	0.713	0.2648	0.9458	0.0298	0.0999	0.1699	0.0603	0.4357	0.0241	0.0281	0.8643	0.154511	0.336765	0.571158	0.233511	0.335995	0.258608	0.519172	0.50265	0.0318347	0.071189	0.155926	0.246435	0.0486262	0.116088	0.139506	0.270562	2	4	4	2	4	4	2	2	-0.269139	0.0519856	0.0781575
Q8K3J1	K51	Ndufs8	NADH dehydrogenase [ubiquinone] iron-sulfur protein 8, mitochondrial	_SEVDMK[+42]SATDNAAR_	SEVDMKSATDNAAR	1	TRUE	Mitochondria	0.148	0.1474	0.7588	0.7567	0.6406	0.0323	0.2008	0.0394	0.5233	0.0063	0.0133	0.0038	0.0103	0.3924	0.595289	0.699353	0.289852	0.449355	0.49726	0.53974	0.269216	0.472735	0.097306	0.107298	0.0910147	0.0424126	0.0665765	0.159585	0.0889319	0.116832	4	4	4	3	4	4	4	4	-0.0233797	0.0206354	0.159613
Q8K3J1	K51	Ndufs8	NADH dehydrogenase [ubiquinone] iron-sulfur protein 8, mitochondrial	_VDMK[+42]SATDNAAR_	VDMKSATDNAAR	1	TRUE	Mitochondria	0.7004	0.5286	0.3881	0.6609	0.2308	0.7689	0.6493	0.4915	0.506	0.5027	0.8777	0.388	0.127	0.7031	0.227201	0.27987	0.459114	0.294572	0.160479	0.245116	0.211011	0.18128	0.190624	0.0985352	0.343675	0.144027	0.0595024	0.0923966	NA	0.0639104	3	4	2	3	4	2	1	2	0.113292	0.248103	0.0347539
Q8K3J1	K90	Ndufs8	NADH dehydrogenase [ubiquinone] iron-sulfur protein 8, mitochondrial	_EPATINYPFEK[+42]GPLSPR_	EPATINYPFEKGPLSPR	1	TRUE	Mitochondria	0.6946	0.2621	0.0205	0.6792	0.2216	0.7364	0.9713	0.0468	0.0064	0.0223	0.9237	0.1623	0.0451	0.6506	0.280382	0.275436	0.0763249	0.267066	0.499958	0.307416	0.0905546	0.0811641	0.208907	0.0877945	0.0319073	0.111806	0.252849	0.108365	0.0482536	0.0225149	4	3	3	3	3	4	4	4	0.185902	-0.0142297	-0.0319805
Q91YT0	K64	Ndufv1	NADH dehydrogenase [ubiquinone] flavoprotein 1, mitochondrial	_RGDWYK[+42]TK[+42]E_	RGDWYKTKE	2	TRUE	Mitochondria	0.8566	0.6448	0.0807	0.3147	0.4648	0.0273	0.42	0.096	0.1515	0.056	0.3464	0.7737	0.3764	0.3535	0.408475	0.362497	0.426072	0.314614	0.382566	0.356216	0.480249	0.395413	0.0916591	0.05372	0.0727237	0.0690863	0.0548673	0.0393514	0.0463318	0.0269878	4	4	4	3	4	4	3	4	-0.0807985	-0.0541768	0.00628151
Q91YT0	K66	Ndufv1	NADH dehydrogenase [ubiquinone] flavoprotein 1, mitochondrial	_RGDWYK[+42]TK[+42]E_	RGDWYKTKE	2	TRUE	Mitochondria	0.7308	0.521	0.0002	0.443	0.5892	0.2399	0.4987	0.4993	0.0665	0.0999	0.5936	0.6363	0.4197	0.4859	0.0807848	0.0260303	0.170478	0.029755	0.0288197	0.0225082	0.00949266	0.00379721	0.151744	0.0109229	0.326761	0.00208758	0.0150886	0.0161976	0.00724758	0.00413435	4	4	4	3	4	4	3	4	0.0259578	0.160986	0.00352203
Q9D6J6	K208	Ndufv2	NADH dehydrogenase [ubiquinone] flavoprotein 2, mitochondrial	_LK[+42]AGK[+42]VPK[+42]PGPR_	LKAGKVPKPGPR	3	TRUE	Mitochondria	0.726	0.5806	0.9188	0.6597	0.681	0.8267	0.3334	0.4923	0.3392	0.9779	0.551	0.3328	0.5563	0.2862	0.0859252	0.16543	0.286913	0.13	0.146476	0.182435	0.150684	0.122792	0.131458	0.0746957	0.353267	0.0693553	0.138422	0.0254072	0.179623	0.0918251	4	4	3	3	3	3	2	3	0.00720756	0.136229	-0.0170044
Q9D6J6	K214	Ndufv2	NADH dehydrogenase [ubiquinone] flavoprotein 2, mitochondrial	_LK[+42]AGK[+42]VPK[+42]PGPR_	LKAGKVPKPGPR	3	TRUE	Mitochondria	0.9381	0.7356	0.6452	NA	0.4439	0.6646	0.4419	0.7491	0.8248	0.6754	0.933	0.8245	0.6768	0.8906	0.0476158	0.100499	0.0596139	0.109799	0.0340838	0.0888572	0.00842078	0.0625704	0.0412148	0.0974408	NA	0.0985425	0.0374656	NA	NA	0.0760219	3	2	1	2	2	1	1	2	0.047229	0.0511931	0.0116421
Q9EQ80	K180	Nif3l1	NIF3-like protein 1	_SQDLDK[+42]VMSTLR_	SQDLDKVMSTLR	1	TRUE	Cytoplasm	0.253	0.2353	0.1075	0.6068	0.0161	0.6489	0.9797	0.9504	0.018	0.033	0.3705	0.8249	0.0744	0.7975	0.0661687	0.065369	0.0487821	0.0457331	0.151893	0.0482143	0.0226042	0.0279358	NA	0.0204586	0.0598509	0.0129962	0.0442322	0.00753053	0.0187409	0.00508062	1	2	3	2	3	3	2	3	0.0177973	0.0261779	0.0171547
O55125	K253	Nipsnap1	Protein NipSnap homolog 1	_K[+42]RGWDENVYYTVPLVR_	KRGWDENVYYTVPLVR	1	TRUE	Mitochondria	0.8805	0.7538	0.2731	0.8258	0.934	0.623	0.8385	0.2368	0.2826	NA	0.3478	0.6116	0.6448	0.4909	0.0751704	0.06424	0.113206	0.0110286	0.04746	0.0557064	0.0836493	0.213251	0.0667937	0.0665446	0.0860045	0.00921196	NA	0.0763051	NA	0.212303	3	4	2	2	1	3	1	4	-0.202222	0.0295567	0.00853357
O55125	K73	Nipsnap1	Protein NipSnap homolog 1	_TSNLYK[+42]IQFHNVK[+42]PE_	TSNLYKIQFHNVKPE	2	TRUE	Mitochondria	0.6731	0.9562	0.7133	0.4845	0.3808	0.8038	0.0183	0.4557	0.7924	0.3832	0.7931	0.2704	0.6163	0.8864	0.225324	0.0897855	0.148818	0.0995693	0.23445	0.106755	0.107749	0.120444	0.0609304	0.00285733	0.0839177	0.0603858	0.262326	0.064031	0.061377	0.0761187	3	3	3	3	4	4	4	4	-0.0208744	0.0410686	-0.0169693
O55125	K80	Nipsnap1	Protein NipSnap homolog 1	_TSNLYK[+42]IQFHNVK[+42]PE_	TSNLYKIQFHNVKPE	2	TRUE	Mitochondria	0.9465	0.3881	0.5391	0.6749	0.8953	0.2566	0.3711	0.3201	0.5495	0.3694	0.3492	0.4313	0.5132	0.2988	0.112618	0.0156824	0.00329136	0.0440634	0.0185633	0.0163448	0.00242164	0.00506754	0.166725	0.0063033	0.00290695	0.0459767	0.0276303	0.0150003	0.00145793	NA	4	3	2	3	3	4	3	1	0.0389959	0.000869716	-0.000662359
Q9CQE1	K45	Nipsnap3b	Protein NipSnap homolog 3B	_TYFLK[+42]PSK[+42]TNE_	TYFLKPSKTNE	2	TRUE	Cytoplasm	0.7185	0.8394	0.0709	0.9157	0.3794	0.0198	0.3051	0.6659	0.0874	0.1141	0.7138	0.1175	0.1412	0.2593	0.380577	0.300726	0.217551	0.269881	0.400067	0.322416	0.206696	0.41816	0.098351	0.103044	0.148951	0.0295373	0.155721	0.0505366	0.0863274	0.0790674	4	4	4	2	4	4	3	4	-0.14828	0.0108547	-0.0216901
Q9JHW2	K249	Nit2	Omega-amidase NIT2	_TILYSDIDLK[+42]K[+42]LAE_	TILYSDIDLKKLAE	2	TRUE	Cytoplasm	0.7366	0.7079	0.661	NA	0.3286	NA	0.8581	0.7329	0.4914	0.5225	0.8011	NA	0.1257	0.9702	0.220874	0.337372	0.789706	0.470116	0.158504	0.490437	0.0409032	0.0480004	NA	0.497838	NA	0.584968	0.103073	0.351618	NA	NA	1	3	1	2	2	2	1	1	0.422116	0.748803	-0.153065
Q9WV85	K29	Nme3	Nucleoside diphosphate kinase 3	_TFLAVK[+42]PDGVQR_	TFLAVKPDGVQR	1	TRUE	Mitochondria	0.2397	0.0107	0.2061	0.5484	0.1631	0.5303	0.0255	0.9642	0.2546	0.3276	0.1511	0.5783	0.0186	0.8808	0.247253	0.379073	0.28062	0.27717	0.404319	0.257736	0.330545	0.38258	0.0846281	0.0282732	0.0757744	0.119638	0.0155653	0.183806	0.137573	0.0741794	4	4	4	3	4	4	4	4	-0.105409	-0.0499253	0.121337
Q61941	K100	Nnt	NAD(P) transhydrogenase, mitochondrial	_ASK[+42]FPDDLYR_	ASKFPDDLYR	1	FALSE	Mitochondria	0.4436	0.8685	0.0999	0.8184	0.6102	0.0809	0.2367	0.2825	0.1632	0.8211	0.2639	0.7917	0.6706	0.5096	0.172588	0.243313	0.158454	0.188603	0.183061	0.209721	0.169458	0.272668	0.0823691	0.0692334	0.029259	0.030255	0.0889939	0.0438146	0.0730568	0.0660235	4	4	3	3	4	4	4	4	-0.0840652	-0.011004	0.033592
Q61941	K117	Nnt	NAD(P) transhydrogenase, mitochondrial	_AAGAQIQGMK[+42]E_	AAGAQIQGMKE	1	FALSE	Mitochondria	0.1525	0.9049	0.0398	NA	0.2969	0.7109	0.1447	0.0743	0.1669	0.9705	0.9713	0.5716	0.4109	0.2662	0.247172	0.529552	0.0453881	0.526452	0.225059	0.382862	0.21778	0.149515	0.260606	0.0718265	NA	0.120406	0.150901	0.104721	NA	0.114196	3	3	1	3	3	2	1	2	0.376937	-0.172392	0.14669
Q61941	K171	Nnt	NAD(P) transhydrogenase, mitochondrial	_K[+42]TTVLAMDQVPR_	KTTVLAMDQVPR	1	FALSE	Mitochondria	0.2249	0.9032	0.201	0.2168	0.8966	0.7868	0.5269	0.2934	0.4552	0.1857	0.1147	0.767	0.7928	0.1223	0.177004	0.122378	0.137439	0.0721315	0.164253	0.15166	0.318732	0.382874	0.16106	0.023027	0.071801	0.046662	0.120377	0.0251736	0.147477	0.35497	4	4	2	3	4	2	3	2	-0.310742	-0.181292	-0.0292816
Q61941	K279	Nnt	NAD(P) transhydrogenase, mitochondrial	_QFK[+42]SLGAEPLEVDLK[+42]E_	QFKSLGAEPLEVDLKE	2	FALSE	Mitochondria	0.7298	0.2803	NA	0.3509	0.8688	0.2732	0.3927	0.5373	0.6195	0.3457	0.5056	0.1966	0.3135	0.6677	0.0731988	0.124821	0.0248876	0.0451216	0.220808	0.183018	0.0418949	0.0225774	0.0369071	0.0858099	0.0185807	NA	0.206663	0.260027	0.00721836	NA	3	3	2	1	2	4	2	1	0.0225442	-0.0170073	-0.0581974
Q61941	K338	Nnt	NAD(P) transhydrogenase, mitochondrial	_MIESMK[+42]E_	MIESMKE	1	FALSE	Mitochondria	0.785	0.0193	0.0047	0.4381	0.5703	0.5879	0.0104	0.0399	0.0581	0.0909	0.288	0	0.0389	0.2578	0.0296688	0.296042	0.487053	0.123457	0.247372	0.340507	0.575168	0.631247	0.0256279	0.1345	0.0468868	0.219488	0.128894	0.227211	0.17532	0.0768411	4	3	3	4	3	3	2	4	-0.507791	-0.0881156	-0.0444652
Q61941	K358	Nnt	NAD(P) transhydrogenase, mitochondrial	_TTK[+42]PGELYVHK[+42]GITHIGYTDLPSR_	TTKPGELYVHKGITHIGYTDLPSR	2	FALSE	Mitochondria	0.8907	0.3287	0.5027	NA	0.9783	0.2504	0.2588	0.5543	0.8607	0.6029	0.6126	0.4951	0.6205	0.6162	0.335285	0.238546	0.211635	0.268001	0.245951	0.245003	0.282146	0.24147	0.129462	0.0728729	NA	0.0693201	0.0512347	0.0241866	NA	0.0255992	3	4	1	3	3	3	1	4	0.0265305	-0.0705111	-0.00645667
P29758	K315	Oat	Ornithine aminotransferase, mitochondrial	_IMLTIK[+42]PGEHGSTYGGNPLGC[+57]R_	IMLTIKPGEHGSTYGGNPLGCR	1	TRUE	Mitochondria	0.7842	0.275	0.6289	0.6263	0.8776	0.4196	0.5758	0.85	0.9903	0.4535	0.8984	0.2213	0.5914	0.6843	0.265153	0.150711	0.141998	0.166916	0.111378	0.122261	0.180901	0.121543	NA	0.149603	0.0364381	0.163395	0.0578925	0.0769714	0.0894315	0.0713287	1	3	2	4	2	3	2	4	0.0453726	-0.0389027	0.0284502
P29758	K351	Oat	Ornithine aminotransferase, mitochondrial	_NADK[+42]MGAILR_	NADKMGAILR	1	TRUE	Mitochondria	0.3801	0.0145	0.423	0.0594	0.0044	0.5027	0.2023	0.0089	0.511	0.5065	0.2902	0.0052	0.0029	0.7125	0.0582128	0.186496	0.275723	0.0827429	0.0279008	0.0773609	0.0201324	0.160433	0.00954803	0.147624	0.0771781	0.0177501	0.00838331	0.00224272	NA	0.14987	3	4	4	3	3	2	1	3	-0.0776898	0.25559	0.109135
P29758	K358	Oat	Ornithine aminotransferase, mitochondrial	_K[+42]ELMK[+42]LPSDVVTSVR_	KELMKLPSDVVTSVR	2	TRUE	Mitochondria	0.7955	0.1701	0.2941	0.4657	0.2194	0.8815	0.3364	0.3855	0.4004	0.35	0.3562	0.3133	0.2896	0.3359	0.00661796	0.0214777	0.0275304	0.130359	0.100524	0.0167339	0.00523291	0.00609806	0.00910124	0.0269543	0.0369042	0.219354	0.120157	0.02236	0.000729342	0.00724836	4	4	4	3	4	4	2	4	0.124261	0.0222975	0.00474388
P29758	K362	Oat	Ornithine aminotransferase, mitochondrial	_LMK[+42]LPSDVVTSVR_	LMKLPSDVVTSVR	1	TRUE	Mitochondria	0.0852	0.2113	0.2488	0.7687	0.1792	0.9938	0.3085	0.2698	0.149	0.7406	0.1937	0.2059	0.9655	0.4168	0.00402699	0.00667316	0.0178366	0.00377166	0.0184662	0.00294953	0.014222	0.0141446	0.0034611	0.00326318	0.0191623	0.000205636	0.0203508	0.00156181	0.0136001	0.0134372	4	4	4	3	4	4	4	4	-0.0103729	0.00361458	0.00372363
P29758	K405	Oat	Ornithine aminotransferase, mitochondrial	_DNGLLAK[+42]PTHGDIIR_	DNGLLAKPTHGDIIR	1	TRUE	Mitochondria	0.0207	0.3224	0.1814	0.4369	0.7252	0.4618	0.1519	0.0938	0.1021	0.923	0.1072	0.0059	0.2413	0.2613	0.0334968	0.0439947	0.215577	0.0523664	0.0889553	0.0662374	0.102019	0.309488	0.012088	0.00419618	0.0759474	0.00586451	0.103551	0.0128278	NA	0.198935	4	4	2	2	3	3	1	3	-0.257121	0.113558	-0.0222427
P29758	K405	Oat	Ornithine aminotransferase, mitochondrial	_LRDNGLLAK[+42]PTHGDIIR_	LRDNGLLAKPTHGDIIR	1	TRUE	Mitochondria	0.1848	0.3622	0.3288	NA	0.0756	NA	0.995	0.7763	NA	0.0466	0.0905	0.6929	NA	NA	0.63418	0.631778	0.931116	0.911623	0.250644	0.138492	0.214679	0.818008	0.462968	0.120311	NA	0.0434131	0.0109249	NA	0.00319248	NA	2	2	1	2	2	1	2	1	0.0936151	0.716436	0.493287
P29758	K49	Oat	Ornithine aminotransferase, mitochondrial	_ESK[+42]YGAHNYHPLPVALER_	ESKYGAHNYHPLPVALER	1	TRUE	Mitochondria	0.7261	0.3658	0.745	0.9639	0.6205	0.1533	0.3164	0.4109	0.1526	0.3815	0.1898	0.3488	0.5493	0.2379	0.0307898	0.0572159	0.138598	0.0275692	0.0687256	0.0493361	0.144602	0.0258231	0.0353354	0.0330194	0.209244	0.00150309	0.0690617	0.0274318	0.145103	0.00849593	4	4	4	3	4	4	4	4	0.00174605	-0.00600391	0.00787984
Q9CRD0	K197	Ociad1	OCIA domain-containing protein 1	_K[+42]GVTYEELR_	KGVTYEELR	1	TRUE	Cytoplasm	0.1816	0.2586	0.57	0.4326	0.1247	0.3359	0.1937	0.2179	0.0647	0.3712	0.0666	0.8871	0.1941	0.3877	0.219066	0.501444	0.202659	0.0945448	0.102449	0.146695	0.0789615	0.0631952	0.152463	0.273884	0.109939	0.0659283	0.0177852	0.0306969	NA	0.00750171	3	3	3	3	3	2	1	2	0.0313496	0.123697	0.354749
Q60597	K666	Ogdh	2-oxoglutarate dehydrogenase, mitochondrial	_YMAFGSLLK[+42]E_	YMAFGSLLKE	1	TRUE	Mitochondria	0.2394	0.0331	0.9113	0.3501	0.0963	0.2025	0.544	0.006	0.6732	0.0708	0.037	0.3222	0.0426	0.4649	0.0543115	0.0627664	0.0395132	0.0961848	0.162114	0.0832079	0.0563	0.0934492	0.0196457	0.0174794	0.0141203	0.0119305	0.0757616	0.0259687	0.0236059	0.0382412	4	4	3	3	4	4	3	4	0.0027356	-0.0167869	-0.0204415
P58281	K301	Opa1	Dynamin-like 120 kDa protein, mitochondrial	_VVVVGDQSAGK[+42]TSVLE_	VVVVGDQSAGKTSVLE	1	TRUE	Mitochondria	0.2518	0.5341	NA	0.9327	0.919	NA	NA	0.3571	0.4234	0.6503	NA	0.6311	0.4827	0.262	0.64885	0.854828	0.520645	0.832462	0.311675	0.340387	0.541439	0.0665551	NA	NA	0.159968	NA	0.306479	0.175348	NA	NA	1	1	2	1	2	2	1	1	0.765907	-0.0207933	0.514441
P11725	K153	Otc	Ornithine carbamoyltransferase, mitochondrial	_VYK[+42]QSDLDTLAK[+42]E_	VYKQSDLDTLAKE	2	TRUE	Mitochondria	0.607	0.2488	0.6091	0.4117	0.8907	0.7861	0.2565	0.2334	0.1524	0.1945	0.914	0.0062	0.0528	0.6266	0.427381	0.104129	0.0328656	0.0854157	0.182032	0.166406	0.0593475	0.0446724	NA	0.112483	0.0269546	NA	0.0825343	0.134095	0.0365633	0.064034	1	2	3	1	2	4	2	4	0.0407433	-0.0264818	-0.0622765
P11725	K307	Otc	Ornithine carbamoyltransferase, mitochondrial	_K[+42]PEEVDDEVFYSPR_	KPEEVDDEVFYSPR	1	TRUE	Mitochondria	0.0592	0.2718	0.4754	0.7875	0.7701	0.5418	0.6972	0.9161	0.6091	0.8513	0.1485	0.0986	0.938	0.6747	0.0123111	0.0144448	0.0256952	0.0266384	0.0266573	0.0232045	0.0304852	0.0189881	0.00968856	0.00391855	0.00968854	0.0141803	0.021643	0.00644287	0.0325755	0.0142494	4	4	4	4	4	4	4	4	0.0076503	-0.00478998	-0.00875965
Q8VE38	K78	Oxnad1	Oxidoreductase NAD-binding domain-containing protein 1	_ITHESPSVK[+42]SLR_	ITHESPSVKSLR	1	TRUE	Mitochondria	0.1087	0.5198	0.0917	NA	0.5775	NA	0.8884	NA	0.2751	0.0881	0.0372	0.4996	0.1216	0.1895	0.154933	0.170835	0.38094	0.0321742	0.0500629	0.0780789	0.509416	0.15697	0.184275	0.0508491	NA	0.0147776	0.0522513	0.0297073	NA	NA	2	3	1	2	2	2	1	1	-0.124796	-0.128476	0.0927565
P09103	K224	P4hb	Protein disulfide-isomerase	_GRNNFEGEITK[+42]E_	GRNNFEGEITKE	1	TRUE	ER	0.0185	0.9283	0.8037	0.4727	0.0824	0.2267	0.3133	0.2669	0.5457	0.5931	NA	0.3604	0.5408	0.0082	0.015855	0.0215165	0.0368824	0.0632089	0.0150475	0.03412	0.0250035	0.0548981	0.00582765	0.00139609	0.0258668	0.00315217	NA	0.00202695	0.0149385	0.0410216	2	2	3	2	1	2	4	3	0.00831081	0.0118789	-0.0126035
P09103	K249	P4hb	Protein disulfide-isomerase	_FTEQTAPK[+42]IFGGE_	FTEQTAPKIFGGE	1	TRUE	ER	0.6378	0.3338	0.7834	0.0752	0.5571	0.629	0.3596	0.46	0.916	0.5706	0.5309	0.8108	0.0383	0.8946	0.185256	0.0851249	0.213229	0.140134	0.0709246	0.124334	0.0969655	0.115159	0.205253	0.00937384	0.0836689	0.165238	0.0676245	0.157972	0.0322495	0.0536885	3	4	4	4	4	4	3	4	0.0249747	0.116263	-0.0392093
P09103	K33	P4hb	Protein disulfide-isomerase	_DNVLVLK[+42]K[+42]SNFEE_	DNVLVLKKSNFEE	2	TRUE	ER	0.2846	0.2531	0.8088	0.6585	0.4254	0.5801	0.0212	0.8079	0.7138	0.6576	0.2403	0.3223	0.4052	0.8503	0.0644213	0.612608	0.451713	0.365998	0.181525	0.321279	0.271463	0.41624	0.0398512	0.278006	0.619043	0.256896	0.149819	0.25537	0.355634	0.259333	3	4	2	4	4	2	4	3	-0.0502423	0.180249	0.291329
P09103	K340	P4hb	Protein disulfide-isomerase	_SDELTAEK[+42]ITE_	SDELTAEKITE	1	TRUE	ER	0.3509	0.7321	0.2038	0.3935	0.0511	0.9197	0.402	0.0237	0.0819	0.6541	0.2513	0.1	0.4111	0.987	0.0300839	0.137414	0.00382218	0.0828478	0.0188969	0.0825184	0.036225	0.0296509	NA	0.0640893	0.00339445	0.024754	0.0204078	0.00558309	0.0423406	NA	1	2	2	3	2	2	2	1	0.0531969	-0.0324028	0.0548958
P09103	K426	P4hb	Protein disulfide-isomerase	_NIIIAK[+42]MDSTANE_	NIIIAKMDSTANE	1	TRUE	ER	0.3963	0.1097	0.0149	0.0218	0.2063	0.0486	0.1736	0.007	0.1184	0.4371	0.0322	0.0481	0.8101	0.0679	0.638899	0.366857	0.239021	0.804067	0.268457	0.458766	0.152966	0.305072	0.320318	0.146938	0.0414022	0.278599	0.230743	0.137526	0.019092	0.0978734	4	4	4	4	4	4	3	4	0.498995	0.0860545	-0.0919085
P09103	K438	P4hb	Protein disulfide-isomerase	_AVK[+42]VHSFPTLK[+42]FFPASADR_	AVKVHSFPTLKFFPASADR	2	TRUE	ER	0.1843	0.1783	0.3624	0.9632	0.1107	0.3737	0.0292	0.9142	0.001	0.3873	0.3825	0.1776	0.2788	0.3878	0.00641696	0.015168	0.322614	0.274118	0.011948	0.0183461	0.300052	0.00270367	0.00430653	0.00283668	0.446786	0.457618	0.00507017	0.00193701	0.514791	0.00245138	4	3	2	3	3	3	3	3	0.271415	0.0225617	-0.00317803
P09103	K438	P4hb	Protein disulfide-isomerase	_VEAVK[+42]VHSFPTLK[+42]FFPASADR_	VEAVKVHSFPTLKFFPASADR	2	TRUE	ER	0.4797	0.7754	0.5478	0.1659	0.0447	0.6847	0.0085	0.2424	0.986	0.3505	0.6586	0.1459	0.1442	0.5522	0.00872243	0.0311326	0.216433	0.0483586	0.00759822	0.0249655	0.019576	0.0248251	0.00378707	0.0110357	0.248674	0.0733232	0.00651058	0.012092	0.0227532	0.00941493	4	4	4	4	4	4	4	4	0.0235335	0.196857	0.00616711
P09103	K446	P4hb	Protein disulfide-isomerase	_VEAVK[+42]VHSFPTLK[+42]FFPASADR_	VEAVKVHSFPTLKFFPASADR	2	TRUE	ER	0.5549	0.6251	0.5141	0.4188	0.3727	0.4661	0.2323	0.4504	0.8114	0.3817	0.3269	0.3524	0.5717	0.2509	0.00914901	0.0234098	0.0161145	0.0104419	0.0123279	0.017106	0.0604008	0.0199647	0.00957148	0.0192181	0.00997271	0.0075314	0.00780722	0.00612282	0.10156	0.0220929	4	4	4	3	4	4	4	4	-0.00952284	-0.0442863	0.00630382
P09103	K83	P4hb	Protein disulfide-isomerase	_LAK[+42]VDATEESDLAQQYGVR_	LAKVDATEESDLAQQYGVR	1	TRUE	ER	0.775	0.5919	0.3304	0.7328	0.0695	0.9724	0.0984	0.7213	0.5113	0.5705	0.0671	0.8592	0.8967	0.0832	0.399452	0.211824	0.365191	0.464875	0.342919	0.195146	0.266178	0.272961	0.17324	0.0827341	0.31505	0.185208	0.0994027	0.0531586	0.229823	0.179471	4	4	3	2	4	3	2	3	0.191915	0.0990129	0.0166779
Q9DCL9	K304	Paics	Multifunctional protein ADE2	_VTSAHK[+42]GPDETLR_	VTSAHKGPDETLR	1	TRUE	Mitochondria	0.5385	0.2214	0.6376	0.5001	0.5822	0.9887	0.1058	NA	0.0951	0.8763	0.981	NA	0.3117	0.183	0.073832	0.46116	0.902928	0.468231	0.426663	0.533204	0.371849	0.376903	0.0141291	0.193428	NA	NA	0.307405	0.0280813	0.433764	0.116528	2	2	1	1	3	3	2	2	0.0913284	0.531079	-0.0720437
Q99LX0	K12	Park7	Protein deglycase DJ-1	_ALVILAK[+42]GAEE_	ALVILAKGAEE	1	TRUE	Membrane	0.7071	0.822	0.1211	0.1684	0.1508	0.5512	0.4331	0.016	0.0905	0.3642	0.6552	0.1669	0.228	0.664	0.0675679	0.206915	0.0313813	0.12919	0.0763288	0.150915	0.0435352	0.0626202	0.0363503	0.27483	0.00771044	0.0415556	0.054962	0.0720358	0.00988459	0.0498724	3	4	3	3	4	4	3	4	0.0665701	-0.0121539	0.0559999
Q99LX0	K148	Park7	Protein deglycase DJ-1	_K[+42]DGLILTSR_	KDGLILTSR	1	TRUE	Membrane	0.3357	0.08	0.0745	0.7781	0.1043	0.4815	0.446	0.0236	0.1959	0.0517	0.8115	0.1624	0.0014	0.5563	0.0506271	0.0383304	0.0831582	0.0416107	0.0167666	0.0584372	0.0754742	0.0969272	0.0253513	0.0163435	0.00105389	0.00912115	0.00774807	0.0335839	0.0337417	0.0268469	4	4	2	2	3	3	2	3	-0.0553166	0.00768401	-0.0201068
Q99LX0	K148	Park7	Protein deglycase DJ-1	_VEK[+42]DGLILTSR_	VEKDGLILTSR	1	TRUE	Membrane	0.5316	0.5015	0.2229	0.7148	0.3174	0.9757	0.202	0.3739	0.0013	0.5414	0.7526	0.3807	0.3057	0.467	0.0148563	0.0331856	0.00521749	0.027341	0.0256986	0.0407288	0.00698792	0.00726684	0.0124325	0.0184989	0.0030081	0.0284009	0.0222026	0.00522767	NA	0.00755666	3	4	2	3	3	3	1	4	0.0200741	-0.00177043	-0.00754311
Q99LX0	K188	Park7	Protein deglycase DJ-1	_ALVGK[+42]DMANQVK[+42]APLVLK[+42]D_	ALVGKDMANQVKAPLVLKD	3	TRUE	Membrane	0.957	0.1272	0.0364	0.8753	0.2497	0.2778	0.0023	0.5697	0.8444	0.738	0.005	0.4265	0.5142	0.0163	0.0718482	0.0312156	0.059463	0.0698109	0.0467292	0.0309159	0.0548049	0.0291156	0.0123396	0.00664089	0.0187447	0.0109514	0.0189955	0.00731958	0.0319689	0.0129709	3	4	2	2	3	3	2	3	0.0406953	0.00465809	0.000299717
Q05920	K1090	Pc	Pyruvate carboxylase, mitochondrial	_SILVK[+42]DTQAMK[+42]E_	SILVKDTQAMKE	2	FALSE	Mitochondria	0.6904	0.3925	0.5396	0.0911	0.4727	0.0947	0.1131	0.4835	0.3034	0.1424	0.1041	0.5345	0.636	0.2597	0.230394	0.33497	0.26409	0.230282	0.294096	0.377043	0.53357	0.264288	0.0868891	0.0718845	0.0540186	0.0646977	0.107621	0.187935	0.262598	0.0695653	4	4	4	3	4	4	4	4	-0.0340057	-0.26948	-0.0420725
Q05920	K1096	Pc	Pyruvate carboxylase, mitochondrial	_SILVK[+42]DTQAMK[+42]E_	SILVKDTQAMKE	2	FALSE	Mitochondria	0.156	0.0775	0.6605	0.2426	0.033	0.8744	0.4093	0.2362	0.9266	0.0693	0.5592	0.1437	0.0291	0.7024	0.0120395	0.0151998	0.0229473	0.0123244	0.00562693	0.0105211	0.0107978	0.0102886	0.00535211	0.00470646	0.0118222	0.00757746	0.00277821	0.000676856	0.000562849	0.00401752	4	4	4	3	4	3	2	4	0.00203582	0.0121495	0.00467876
Q05920	K237	Pc	Pyruvate carboxylase, mitochondrial	_K[+42]FIEK[+42]PR_	KFIEKPR	2	FALSE	Mitochondria	0.3176	0.1656	0.0015	0.5509	0.2826	0.6887	0.2201	0.0015	0.5525	0.2455	0.4634	0.1225	0.228	0.0317	0.0757819	0.496018	0.0111156	0.735783	0.514655	0.171198	0.0336932	0.0179741	0.0402744	0.505897	0.0077686	0.0851834	0.447081	0.315256	0.0442457	0.0185788	3	4	2	3	3	4	2	2	0.717808	-0.0225776	0.32482
Q05920	K966	Pc	Pyruvate carboxylase, mitochondrial	_SK[+42]VLK[+42]DLPR_	SKVLKDLPR	2	FALSE	Mitochondria	0.1829	0.501	0.4208	0.3742	0.4192	0.406	0.052	0.02	0.4215	0.391	0.0854	0.9314	0.5049	0.8791	0.00166062	0.000401116	0.00171763	0.000728963	0.00587296	0.000765619	0.11337	0.0249568	0.00098095	0.00024879	0.000448228	8.86e-05	0.00982704	0.000381458	0.193523	0.0467146	3	4	3	3	3	3	3	4	-0.0242279	-0.111653	-0.000364504
Q05920	K988	Pc	Pyruvate carboxylase, mitochondrial	_IEGRPGASLPPLNLK[+42]E_	IEGRPGASLPPLNLKE	1	FALSE	Mitochondria	0.433	0.7945	0.0831	0.4237	0.5676	0.2984	0.131	0.394	0.0054	0.5568	0.1563	0.2954	0.2822	0.0755	0.257189	0.278856	0.191099	0.254673	0.260539	0.268174	0.250718	0.240311	0.00653163	0.0239087	0.11514	0.00662005	0.0237289	0.00865455	0.0141177	0.00985133	4	4	4	3	4	4	3	4	0.014362	-0.0596182	0.0106823
Q05920	K992	Pc	Pyruvate carboxylase, mitochondrial	_LEK[+42]DLIDR_	LEKDLIDR	1	FALSE	Mitochondria	0.7247	0.8704	0.3124	0.6348	0.9384	0.27	0.6929	0.0435	0.1887	0.1216	0.7308	0.0134	0.0334	0.8764	0.0888959	0.111903	0.280395	0.0853922	0.100264	0.0956167	0.345963	0.180519	0.0801404	0.0768149	0.0761856	0.117878	0.106773	0.0434199	0.250862	0.105976	4	4	4	3	4	4	4	4	-0.0951269	-0.0655684	0.0162864
Q91ZA3	K146	Pcca	Propionyl-CoA carboxylase alpha chain, mitochondrial	_AQAVHPGYGFLSENK[+42]E_	AQAVHPGYGFLSENKE	1	TRUE	Mitochondria	0.1675	0.02	0.0139	0.7133	0.6354	0.0809	0.1541	0.4046	0.2889	0.1993	0.289	0.3428	0.7894	0.0782	0.0641477	0.0780083	0.103603	0.0694878	0.114939	0.104161	0.0884648	0.131426	0.0126855	0.0113206	0.0755588	0.00930241	0.0297091	0.0313412	0.0215673	0.034853	4	4	4	4	4	4	4	4	-0.061938	0.0151382	-0.0261531
Q91ZA3	K177	Pcca	Propionyl-CoA carboxylase alpha chain, mitochondrial	_SK[+42]LLAK[+42]R_	SKLLAKR	2	TRUE	Mitochondria	0.9644	0.9794	0.3754	0.4839	0.7733	0.5559	0.8444	0.4282	0.4223	0.4411	0.8826	0.2798	0.2843	0.8313	0.315991	0.249103	0.0452204	0.319939	0.323305	0.232455	0.119017	0.0637598	0.376765	0.343941	0.0341959	0.539172	0.391061	0.391502	0.162299	0.066094	4	2	3	3	4	3	3	4	0.256179	-0.0737963	0.0166473
Q91ZA3	K184	Pcca	Propionyl-CoA carboxylase alpha chain, mitochondrial	_AK[+42]VNTIPGFDGVVK[+42]DADEAVR_	AKVNTIPGFDGVVKDADEAVR	2	TRUE	Mitochondria	0.0593	0.3586	0.1724	0.22	0.7348	0.1934	0.1056	0.1996	0.7019	0.2233	0.573	0.2591	0.9475	0.1642	0.0328119	0.015298	0.062372	0.0107815	0.0600076	0.072678	0.121686	0.0601118	0.0156885	0.00960476	0.0447657	0.00355961	0.0524254	0.0484842	0.0741808	0.039586	4	4	4	2	4	4	4	4	-0.0493303	-0.0593136	-0.0573801
Q91ZA3	K196	Pcca	Propionyl-CoA carboxylase alpha chain, mitochondrial	_AK[+42]VNTIPGFDGVVK[+42]DADEAVR_	AKVNTIPGFDGVVKDADEAVR	2	TRUE	Mitochondria	0.0724	0.7527	0.9871	0.4963	0.0075	0.6525	0.7421	0.7555	0.1721	0.9517	0.7128	0.2988	0.1829	0.1694	0.0200046	0.0170096	0.011337	0.0136696	0.0181362	0.00515349	0.0176372	0.013526	0.0092303	0.00999034	0.00659287	0.00901855	0.00318028	0.00434699	0.0130223	0.00989028	2	4	3	2	3	4	3	4	0.000143643	-0.00630013	0.0118561
Q91ZA3	K258	Pcca	Propionyl-CoA carboxylase alpha chain, mitochondrial	_K[+42]FIDNPR_	KFIDNPR	1	TRUE	Mitochondria	0.1356	0.3197	0.4705	0.5786	0.1685	0.1956	0.1384	0.4831	0.5388	0.2506	0.4564	0.6093	0.4192	0.6051	0.123946	0.0470629	0.194304	0.0714914	0.0519018	0.088142	0.303641	0.119254	0.0812369	0.032293	0.20455	0.0395322	0.000366238	0.0269099	0.23779	0.0766652	3	4	3	2	2	3	3	4	-0.0477624	-0.109337	-0.0410791
Q91ZA3	K294	Pcca	Propionyl-CoA carboxylase alpha chain, mitochondrial	_NQK[+42]VVEEAPSIFLDPETR_	NQKVVEEAPSIFLDPETR	1	TRUE	Mitochondria	0.7874	0.4542	0.3541	0.6082	0.641	0.3574	0.4335	0.9064	0.0804	0.4637	0.7078	0.4996	0.9027	0.6599	0.107883	0.162472	0.223098	0.193312	0.197964	0.156103	0.0224022	0.0877583	0.127101	0.0277012	0.288587	0.170234	0.169212	0.0356726	NA	0.0477189	4	4	3	2	3	4	1	3	0.105554	0.200696	0.0063692
Q91ZA3	K403	Pcca	Propionyl-CoA carboxylase alpha chain, mitochondrial	_VYAEDPYK[+42]SFGLPSIGR_	VYAEDPYKSFGLPSIGR	1	TRUE	Mitochondria	0.3135	0.6347	0.1812	0.437	0.511	0.9577	0.5401	0.227	0.7945	0.2737	0.1236	0.5067	0.6593	0.3201	0.0749489	0.0455901	0.133479	0.0184283	0.0992546	0.194863	0.254437	0.244647	0.0869978	0.0246265	0.14119	0.00380906	0.0432924	0.270282	0.254008	0.246227	4	4	4	3	4	4	4	4	-0.226219	-0.120958	-0.149273
Q91ZA3	K554	Pcca	Propionyl-CoA carboxylase alpha chain, mitochondrial	_VPVIRPDVAK[+42]WE_	VPVIRPDVAKWE	1	TRUE	Mitochondria	0.9666	0.7729	0.0903	0.9926	0.9262	0.2773	0.8434	0.4264	0.0083	0.0816	0.8265	0.091	0.0958	0.8085	0.0161382	0.0189811	0.222026	0.0123685	0.0195783	0.0182686	0.220664	0.0820616	0.0134677	0.0229836	0.2043	NA	0.0183846	0.0199507	0.191588	0.0194838	4	3	4	1	4	4	4	3	-0.0696931	0.00136165	0.000712526
Q99MN9	K314	Pccb	Propionyl-CoA carboxylase beta chain, mitochondrial	_SSK[+42]AYNMLDIIHAVIDER_	SSKAYNMLDIIHAVIDER	1	TRUE	Mitochondria	0.5113	0.2936	0.5991	NA	0.2353	NA	0.6149	NA	0.2827	NA	0.4903	0.2709	NA	0.2474	0.0367763	0.110154	0.114357	0.00837492	0.00733887	0.0349088	0.138686	0.0110081	0.028713	0.178854	NA	0.00570283	0.00675495	0.0245202	NA	0.00192096	2	4	1	2	2	3	1	2	-0.00263319	-0.0243292	0.0752452
Q99MN9	K491	Pccb	Propionyl-CoA carboxylase beta chain, mitochondrial	_YVEK[+42]FANPFPAAVR_	YVEKFANPFPAAVR	1	TRUE	Mitochondria	0.6545	0.8753	0.0495	0.2205	0.0242	0.0003	0.3677	0.0027	0.0247	0.0001	0.953	0.0307	0.0073	0.6845	0.135931	0.0696699	0.394813	0.0681371	0.124686	0.060619	0.494841	0.155374	0.13098	0.0368876	0.129351	0.0335243	0.0413939	0.01087	0.0683165	0.0627083	4	4	4	4	4	4	4	4	-0.0872371	-0.100028	0.00905091
P35486	K313	Pdha1	Pyruvate dehydrogenase E1 component subunit alpha, somatic form, mitochondrial	_SK[+42]SDPIMLLK[+42]DR_	SKSDPIMLLKDR	2	TRUE	Mitochondria	0.3492	0.2121	0.0871	0.1534	0.9721	0.2634	0.0639	0.0531	0.5918	0.4368	0.0732	0.0352	0.1865	0.0919	0.00828973	0.017018	0.0227746	0.00722082	0.012783	0.0129105	0.00929356	0.0148956	0.00322432	0.00699165	0.0101988	0.00266725	0.00516899	0.00407546	0.00114024	0.00570752	4	4	4	3	3	4	2	4	-0.00767483	0.0134811	0.00410752
P35486	K385	Pdha1	Pyruvate dehydrogenase E1 component subunit alpha, somatic form, mitochondrial	_GANQWIK[+42]FK[+42]SVS_	GANQWIKFKSVS	2	TRUE	Mitochondria	0.0557	0.9786	0.4234	0.3893	0.1526	0.4563	0.7953	0.3592	0.181	0.8281	0.2862	0.8566	0.7488	0.0479	0.172831	0.149556	0.156552	0.201583	0.175648	0.0744451	0.190053	0.148905	0.169594	0.0264534	0.0320592	0.084869	0.109304	0.0576597	0.0647051	0.0697088	4	4	4	4	4	4	4	3	0.0526779	-0.0335009	0.0751104
P35486	K63	Pdha1	Pyruvate dehydrogenase E1 component subunit alpha, somatic form, mitochondrial	_EDGLK[+42]YYR_	EDGLKYYR	1	TRUE	Mitochondria	0.8289	0.876	0.6093	NA	0.9072	0.789	0.5442	0.6791	0.3988	0.5926	0.9234	0.3707	0.3477	0.9795	0.0319987	0.0397411	0.00729738	0.0375159	0.0345863	0.0367101	0.0204381	0.0235815	0.0186818	0.0131298	NA	0.0447362	0.0194202	0.0223862	NA	0.00891769	3	4	1	2	3	3	1	3	0.0139345	-0.0131407	0.00303092
P35486	K77	Pdha1	Pyruvate dehydrogenase E1 component subunit alpha, somatic form, mitochondrial	_LK[+42]ADQLYK[+42]QK[+42]IIR_	LKADQLYKQKIIR	3	TRUE	Mitochondria	0.2237	0.2917	0.0283	0.5129	0.2196	0.2227	0.3161	0.0163	0.0368	0.1061	0.2083	0.0099	0.0524	0.609	0.270814	0.213538	0.0917986	0.323837	0.238581	0.300752	0.130176	0.19204	0.0289669	0.080737	0.0605988	0.0269488	0.0248625	0.0509655	0.0483544	0.0499206	3	2	3	2	2	3	2	4	0.131797	-0.0383775	-0.0872143
Q9D051	K336	Pdhb	Pyruvate dehydrogenase E1 component subunit beta, mitochondrial	_VTGADVPMPYAK[+42]VLE_	VTGADVPMPYAKVLE	1	TRUE	Mitochondria	0.1755	0.8815	0.99	0.6581	0.3112	0.2317	0.3897	0.4742	0.1402	0.5407	0.9203	0.7435	0.7954	0.3737	0.0641416	0.0281398	0.0839115	0.026224	0.0699638	0.0464303	0.0491739	0.0264565	0.0645106	0.00489278	0.0956247	0.0327302	0.038001	0.0191842	0.0288533	0.0135919	4	3	4	2	4	4	2	4	-0.00023246	0.0347376	-0.0182905
Q9D051	K75	Pdhb	Pyruvate dehydrogenase E1 component subunit beta, mitochondrial	_GLWK[+42]K[+42]YGDK[+42]R_	GLWKKYGDKR	3	TRUE	Mitochondria	0.3988	0.3885	0.4635	0.1916	0.7384	0.8144	0.3281	0.9146	0.5719	0.4592	0.5763	0.3959	0.3943	0.1914	0.0297114	0.0833909	0.0493785	0.0536028	0.107652	0.130711	0.198883	0.268246	0.0176452	0.0605231	0.0236079	0.0595732	0.103175	0.0712946	0.163278	0.454645	2	3	3	3	3	4	3	4	-0.214643	-0.149505	-0.04732
Q8BKZ9	K194	Pdhx	Pyruvate dehydrogenase protein X component, mitochondrial	_K[+42]HSLDASQGTATGPR_	KHSLDASQGTATGPR	1	TRUE	Mitochondria	0	0.4449	0.788	0.7184	0.6937	NA	0.117	0.5041	0.1201	0.6355	0.12	0.4061	0.4972	0.5004	0.147175	0.0389356	0.061673	0.132181	0.367676	0.195809	0.028011	0.0860068	0.118232	0.00449134	0.0580286	0.108984	0.531315	0.0171221	NA	NA	4	4	2	2	3	2	1	1	0.046174	0.0336619	-0.156873
Q8BKZ9	K491	Pdhx	Pyruvate dehydrogenase protein X component, mitochondrial	_TFK[+42]ANLENPMR_	TFKANLENPMR	1	TRUE	Mitochondria	0.0232	0.4539	0.5	0.1434	0.7313	0.0902	0.7024	0.0758	0.0469	0.0061	0.1548	0.1324	0.0014	0.0069	0.152263	0.129422	0.054914	0.093441	0.199484	0.210587	0.0207424	0.119749	0.109025	0.0331196	0.0250707	0.0182203	0.0450287	0.0421989	0.00104256	0.0593612	4	4	4	3	4	4	2	4	-0.0263077	0.0341715	-0.0811648
P67778	K186	Phb	Prohibitin	_AK[+42]QVAQQEAER_	AKQVAQQEAER	1	TRUE	Mitochondria	0.5894	0.752	0.023	0.1348	0.8295	0.1231	0.824	0.0007	0.7257	0.5247	0.0975	0.347	0.613	0.1824	0.40629	0.490886	0.181931	0.0275857	0.285345	0.34359	0.12847	0.275835	0.48286	0.384752	0.035017	0.00830274	0.386251	0.345118	0.0449175	0.129351	2	4	4	3	4	4	3	4	-0.248249	0.0534602	0.147296
P67778	K240	Phb	Prohibitin	_K[+42]LEAAEDIAYQLSR_	KLEAAEDIAYQLSR	1	TRUE	Mitochondria	0.3342	0.0221	0.0983	0.9912	0.142	0.4343	0.1118	0.2902	0.5404	0.1485	0.0666	0.2879	0.1318	0.0671	0.0108671	0.025163	0.0319119	0.00734726	0.082247	0.0389576	0.0316339	0.0534727	0.00837101	0.0128689	0.0351144	0.000724639	0.0458288	0.0229097	0.0248152	0.0384267	4	4	4	3	4	4	3	4	-0.0461255	0.000277995	-0.0137946
O35129	K200	Phb2	Prohibitin-2	_AK[+42]QVAQQEAQR_	AKQVAQQEAQR	1	TRUE	Mitochondria	0.417	0.143	0.7074	0.203	0.0137	0.2461	0.246	0.4945	0.236	0.616	0.903	0.7016	0.2542	0.0677	0.0272115	0.0193977	0.0241632	0.0186638	0.00895458	0.023328	0.0829805	0.0157567	0.00340658	0.00741476	0.00967025	0.00237212	NA	0.00147288	0.0877376	0.00929588	2	4	4	2	1	3	2	3	0.00290706	-0.0588173	-0.0039303
O35129	K244	Phb2	Prohibitin-2	_ALSK[+42]NPGYIK[+42]LR_	ALSKNPGYIKLR	2	TRUE	Mitochondria	0.1425	0.5989	0.6445	0.5351	0.8269	0.3428	0.6026	0.6775	0.0336	0.9807	0.8809	0.1329	0.1536	0.0438	0.145675	0.178965	0.342204	0.197555	0.104917	0.0895389	0.108782	0.271547	0.0653889	0.102025	0.212864	NA	0.131513	0.0287762	NA	0.129495	4	4	2	1	4	4	1	4	-0.0739922	0.233422	0.0894257
O35386	K108	Phyh	Phytanoyl-CoA dioxygenase, peroxisomal	_DVALAK[+42]QDYMPSDR_	DVALAKQDYMPSDR	1	TRUE	Cytoplasm	0.4732	0.4799	0.6531	0.9698	0.6079	0.4921	0.512	0.8595	0.8558	0.5401	0.9112	0.9071	0.6818	0.6418	0.00989442	0.0118384	0.0105299	0.0116297	0.0124648	0.0162362	0.0107247	0.0143855	0.00559719	0.000895214	0.0074601	0.00375034	0.00118136	0.0116909	0.00434695	0.00643712	3	4	4	2	3	3	3	2	-0.00275581	-0.000194797	-0.00439789
O35386	K270	Phyh	Phytanoyl-CoA dioxygenase, peroxisomal	_NK[+42]TQGFR_	NKTQGFR	1	TRUE	Cytoplasm	0.1426	0.3508	0.9635	NA	0.2447	0.2199	0.2737	0.2939	0.1134	0.2448	0.7261	0.6277	NA	0.2085	0.0787502	0.0328816	0.126558	0.0410068	0.0186344	0.0112711	0.0100759	0.0425909	0.0729854	0.0206889	NA	0.0347482	0.00731729	0.00448188	0.00128359	0.0260495	3	4	1	2	2	3	2	2	-0.00158407	0.116482	0.0216105
Q8K411	K278	Pitrm1	Presequence protease, mitochondrial	_GHLK[+42]QIHEE_	GHLKQIHEE	1	TRUE	Mitochondria	0.2871	0.6759	0.0366	0.9185	0.8729	0.0684	0.3051	0.037	0.0997	0.0994	0.7494	0.0174	0.0985	0.4995	0.179602	0.1127	0.488469	0.135627	0.219669	0.199857	0.49944	0.311092	0.0676655	0.0378015	0.118994	0.0801048	0.134149	0.0769652	0.127635	0.0323785	3	2	3	2	2	2	3	3	-0.175464	-0.0109712	-0.0871579
Q8K411	K84	Pitrm1	Presequence protease, mitochondrial	_EDK[+42]NNLFSVQFR_	EDKNNLFSVQFR	1	TRUE	Mitochondria	0.2123	0.9082	0.8406	0.3742	0.1388	0.3656	0.44	0.0756	0.3975	0.1018	0.5366	0.2809	0.1576	0.0657	0.0266	0.0727761	0.0105522	0.0268049	0.02881	0.00947823	0.00760993	0.0363	0.0265652	0.090525	0.0057754	0.0121556	0.0218714	0.00592526	0.00205549	0.0586013	3	4	4	2	4	4	4	4	-0.00949509	0.00294225	0.0632979
Q9DC61	K102	Pmpca	Mitochondrial-processing peptidase subunit alpha	_AK[+42]YLSGIAHFLE_	AKYLSGIAHFLE	1	TRUE	Mitochondria	0.5702	0.6055	0.0479	0.5214	0.3836	0.1889	0.9043	0.0039	0.1516	0.0021	0.3436	0.0027	0.0016	0.3844	0.0253931	0.0264045	0.0687155	0.016872	0.020174	0.0335949	0.0730527	0.056634	0.0114194	0.00979671	0.00945045	0.011529	0.0114197	0.0218557	0.00597938	0.0175891	3	4	4	2	3	4	3	4	-0.039762	-0.00433713	-0.0071904
Q91XF0	K163	Pnpo	Pyridoxine-5'-phosphate oxidase	_PK[+42]SSQIGAVVSR_	PKSSQIGAVVSR	1	TRUE	Mitochondria	0.3772	0.2012	0.8417	0.7569	0.604	0.4294	0.172	0.6191	0.7113	0.217	0.1874	0.6596	0.3456	0.8262	0.145185	0.0294954	0.09668	0.0595048	0.0364898	0.0517709	0.127344	0.0676492	0.148504	0.0147778	0.113997	0.0364537	0.0298053	0.0440339	0.128311	0.0582802	4	4	3	3	4	3	4	4	-0.00814438	-0.0306644	-0.0222755
Q91XF0	K202	Pnpo	Pyridoxine-5'-phosphate oxidase	_LGQLYQDQEVPK[+42]PE_	LGQLYQDQEVPKPE	1	TRUE	Mitochondria	0.5117	0.0185	0.0383	0.7286	0.0856	0.3915	0.0576	0.1544	0.1104	0.2927	0.149	0.0146	0.0895	0.2373	0.0287491	0.212858	0.145119	0.0806257	0.342615	0.158439	0.123377	0.335865	0.0126452	0.126384	0.0472183	0.0427791	0.154036	0.0915589	NA	0.122534	3	4	3	3	4	4	1	2	-0.255239	0.0217417	0.0544184
Q91VA6	K114	Poldip2	Polymerase delta-interacting protein 2	_K[+42]AENPAGHGSK[+42]E_	KAENPAGHGSKE	2	TRUE	Nucleus	0.0089	0.4282	0.4938	0.5565	0.699	0.5214	0.1688	0.4609	0.6496	0.0846	0.1454	0.3724	0.3673	0.3527	0.142091	0.463454	0.0601991	0.123359	0.0239226	0.0301193	0.0842145	0.048773	0.169495	0.13219	0.0475997	0.158874	0.00298221	0.0194152	0.0263453	0.0629682	2	2	4	2	2	3	2	3	0.0745864	-0.0240154	0.433335
Q91VA6	K207	Poldip2	Polymerase delta-interacting protein 2	_FLLYDQTK[+42]APPFVAR_	FLLYDQTKAPPFVAR	1	TRUE	Nucleus	0.9542	0.547	0.4568	0.6668	0.4056	0.6426	0.0385	0.4184	0.352	0.6796	0.6395	0.8707	0.7882	0.4263	0.414717	0.0369023	0.36341	0.0255768	0.249604	0.0357747	0.0294305	0.263913	0.284573	0.0294962	0.472473	0.00791929	0.398564	0.0138115	NA	0.375262	4	4	2	2	3	3	1	3	-0.238336	0.33398	0.00112753
Q91VM9	K171	Ppa2	Inorganic pyrophosphatase 2, mitochondrial	_IGSK[+42]VLSR_	IGSKVLSR	1	TRUE	Mitochondria	0.7813	0.4728	0.7095	NA	0.371	NA	NA	0.3676	0.5563	0.1152	0.9042	NA	0.3395	0.8989	0.326293	0.361581	0.526413	0.343513	0.404617	0.331403	0.797657	0.402009	NA	NA	NA	0.0972922	0.0586997	0.0688765	NA	NA	1	1	1	2	2	2	1	1	-0.0584957	-0.271244	0.0301777
Q99KR7	K66	Ppif	Peptidyl-prolyl cis-trans isomerase F, mitochondrial	_LK[+42]ADVVPK[+42]TAENFR_	LKADVVPKTAENFR	2	TRUE	Mitochondria	0.4629	0.9153	0.2008	0.6433	0.9005	0.7017	0.3867	0.1266	0.2593	0.0541	0.6862	0.0921	0.156	0.6917	0.101483	0.0862823	0.167071	0.0950359	0.104192	0.1086	0.187043	0.167712	0.0182008	0.0270154	0.0629164	0.0263573	0.0453287	0.0501255	0.0525179	0.0805881	4	4	4	3	4	4	4	4	-0.0726756	-0.0199713	-0.0223175
Q99KR7	K85	Ppif	Peptidyl-prolyl cis-trans isomerase F, mitochondrial	_K[+42]GFGYK[+42]GSTFHR_	KGFGYKGSTFHR	2	TRUE	Mitochondria	0.3688	0.0859	0.1957	0.8625	0.6407	0.9976	0.039	0.1324	0.5054	0.3811	0.3766	0.0032	0.3262	0.3643	0.321994	0.142302	0.0796625	0.27105	0.140154	0.0982164	0.0718023	0.0719675	0.086466	0.0558305	0.0309769	0.217326	0.108655	0.0071146	0.0812912	0.0464078	3	3	4	3	3	2	4	3	0.199082	0.00786013	0.0440854
Q61171	K135	Prdx2	Peroxiredoxin-2	_GLFIIDAK[+42]GVLR_	GLFIIDAKGVLR	1	TRUE	Cytoplasm	0.9205	0.0691	0.0758	0.1948	0.9708	0.9694	0.0703	0.0021	0.0277	0.0038	0.6775	0.7791	0.0029	0.4747	0.35799	0.0240015	0.413489	0.0360678	0.0223391	0.0214333	0.311639	0.317805	0.243955	0.040057	0.0628996	0.0239561	0.0375238	0.025355	0.0408561	0.197422	4	3	2	3	3	4	2	2	-0.281737	0.101849	0.00256826
Q61171	K29	Prdx2	Peroxiredoxin-2	_IK[+42]LSDYR_	IKLSDYR	1	TRUE	Cytoplasm	0.9389	0.1701	0.5189	0.5975	0.1213	0.0147	0.7114	0.4777	0.0112	0.1937	0.2123	0.6928	0.4811	0.2964	0.0293337	0.0245787	0.0448963	0.200387	0.0859444	0.0240674	0.0186048	0.0621961	0.0227052	0.0087958	0.059757	0.254395	0.0541114	0.00753272	0.00191992	0.00729862	3	4	2	3	3	3	2	2	0.138191	0.0262915	0.000511308
P20108	K218	Prdx3	Thioredoxin-dependent peroxide reductase, mitochondrial	_LVK[+42]AFQFVETHGE_	LVKAFQFVETHGE	1	TRUE	Mitochondria	0.1774	0.8665	0.6883	0.4408	0.4606	0.3402	0.2278	0.887	0.0188	0.9376	0.5226	0.4442	0.6851	0.1563	0.0363322	0.0273032	0.0306097	0.0315874	0.0404934	0.0223941	0.0384855	0.0291317	0.0120327	0.00599504	0.0071159	0.0111112	0.0458747	0.0023113	0.0177118	0.00353294	4	4	4	4	4	4	4	4	0.00245568	-0.00787583	0.00490909
P99029	K70	Prdx5	Peroxiredoxin-5, mitochondrial	_VFEGEPGK[+42]K[+42]VNLAE_	VFEGEPGKKVNLAE	2	TRUE	Mitochondria	0.7396	0.8502	0.3799	NA	0.9569	0.996	0.8355	0.5873	0.4923	0.479	0.7121	0.6087	0.4159	0.945	0.110187	0.101159	0.0556115	0.118373	0.120669	0.124807	0.0649403	0.0646691	0.0785957	0.0273322	NA	0.0848318	0.0618044	0.133069	NA	0.0412696	3	4	1	3	4	4	1	3	0.0537042	-0.00932875	-0.0236476
Q9WU79	K178	Prodh	Proline dehydrogenase 1, mitochondrial	_EK[+42]QYQVHPAFGDR_	EKQYQVHPAFGDR	1	TRUE	Mitochondria	0.3432	0.0797	0.0031	0.7511	0.2239	0.1667	0.1273	0.1739	0.1212	0.8979	0.292	0.1369	0.6937	0.7443	0.443003	0.244161	0.200105	0.305673	0.224531	0.339162	0.230291	0.156533	0.198966	0.0864167	0.108422	0.0222591	0.0441564	0.163212	0.0602702	0.0338638	3	4	3	3	4	4	2	3	0.14914	-0.0301865	-0.095001
Q9WU79	K370	Prodh	Proline dehydrogenase 1, mitochondrial	_MDVLAK[+42]K[+42]AK[+42]E_	MDVLAKKAKE	3	TRUE	Mitochondria	0.1122	0.5645	0.0358	NA	0.4708	NA	0.1603	0.4137	0.0668	0.2966	0.0293	0.5388	0.3256	0.1151	0.142595	0.270253	0.0410326	0.052873	0.205629	0.155349	0.389335	0.0244952	0.119656	0.0871658	NA	0.00734634	0.0754214	0.0622494	NA	0.00265024	3	4	1	2	2	3	1	2	0.0283778	-0.348302	0.114904
Q9Z2Y8	K265	Prosc	Proline synthase co-transcribed bacterial homolog protein	_DYSK[+42]K[+42]PALDK[+42]TADAK[+42]ASVPLVQGH_	DYSKKPALDKTADAKASVPLVQGH	4	TRUE	Mitochondria	0.4741	0.233	0.4454	0.8509	0.5679	0.2261	0.5198	0.783	0.078	0.0966	0.7354	0.4381	0.3089	NA	0.0665661	0.220649	0.240509	0.299234	0.122642	0.108357	0.268353	0.536448	NA	0.189563	0.174406	NA	0.0287301	0.012029	0.108224	0.242129	1	4	4	1	3	2	2	4	-0.237213	-0.0278441	0.112292
Q9D0I9	K352	Rars	Arginine--tRNA ligase, cytoplasmic	_FEDK[+42]GFVQVDDGR_	FEDKGFVQVDDGR	1	TRUE	Cytoplasm	0.508	0.8887	0.2816	0.1872	0.5363	0.6374	0.9013	0.0267	0.9593	0.9341	0.3831	0.1675	0.1419	0.1226	0.798087	0.781761	0.601131	0.864107	0.779249	0.710986	0.79051	0.717576	0.206254	0.145306	0.142844	0.0120525	0.154898	0.139096	0.21055	0.205082	4	4	4	3	4	4	4	4	0.146531	-0.189378	0.0707741
Q9DCV4	K105	Rmdn1	Regulator of microtubule dynamics protein 1	_K[+42]LYQLLIQYK[+42]E_	KLYQLLIQYKE	2	TRUE	Cytoplasm	0.919	0.4899	0.0263	0.3758	0.8521	0.156	0.7825	0.0654	0.1476	0.0615	0.8737	0.2402	0.1294	0.7344	0.0482333	0.0644004	0.123535	0.05866	0.0741995	0.0686134	0.163954	0.113379	NA	0.0444374	0.0243613	0.00408219	0.0268085	0.0358991	0.0443421	0.0176914	1	3	2	2	3	2	2	3	-0.0547192	-0.0404193	-0.00421294
Q3UJU9	K257	Rmdn3	Regulator of microtubule dynamics protein 3	_LHQGSK[+42]QDK[+42]R_	LHQGSKQDKR	2	TRUE	Mitochondria	0.9296	0.1346	0.5091	0.6888	0.0714	0.6609	NA	NA	0.8757	0.453	NA	NA	0.9715	0.1675	0.189263	0.133487	0.0474927	0.0364426	0.046117	0.138271	0.196548	0.1279	NA	NA	NA	NA	0.0250807	0.0415022	0.228828	0.0993969	1	1	1	1	2	3	2	3	-0.0914578	-0.149055	-0.00478402
Q91YT2	K87	Rnf185	E3 ubiquitin-protein ligase RNF185	_DK[+42]VIPLYGR_	DKVIPLYGR	1	FALSE	Mitochondria	0.2432	0.9511	0.3748	0.5491	0.1969	0.3417	0.2304	0.4867	0.7947	0.008	0.4737	0.0474	0.0886	0.5583	0.0614785	0.0898558	0.244301	0.159912	0.0629558	0.270215	0.188699	0.342885	0.0317716	0.0183671	0.143562	0.152477	0.0272196	0.234737	0.0350482	0.254799	4	3	4	3	3	2	3	2	-0.182973	0.0556012	-0.180359
Q9D1R9	K19	Rpl34	60S ribosomal protein L34	_RLSYNTASNK[+42]TR_	RLSYNTASNKTR	1	TRUE	Cytoplasm	0.9385	0.9751	0.1305	0.4388	0.2516	0.6028	0.3758	0.003	0.1462	0.0745	0.4542	0.1466	0.0313	0.4158	0.146753	0.250816	0.0574583	0.167128	0.145555	0.260831	0.0852295	0.104783	0.0613302	0.173949	0.00670752	0.0159079	0.0359111	0.178145	0.0429372	0.056842	3	4	2	3	4	4	4	4	0.062345	-0.0277712	-0.0100149
Q9D1R9	K69	Rpl34	60S ribosomal protein L34	_LSK[+42]TQK[+42]HVSR_	LSKTQKHVSR	2	TRUE	Cytoplasm	0.5025	0.7367	0.8154	0.0016	0.1568	0.1867	0.5004	0.6077	0.2382	0.1596	0.5227	0.5438	0.3735	0.3047	0.185397	0.0701236	0.083366	0.111887	0.127283	0.045634	0.0375962	0.0960814	0.317141	0.053308	0.00617807	0.107619	0.0911639	0.0433004	0.0133412	0.0637167	4	4	4	3	4	4	3	4	0.0158059	0.0457698	0.0244896
O55142	K29	Rpl35a	60S ribosomal protein L35a	_EHTALLK[+42]IE_	EHTALLKIE	1	TRUE	Mitochondria	0.1141	0.4097	0.7212	0.4062	0.0558	0.4217	0.4257	0.881	0.1402	0.297	0.4396	0.8886	0.3679	0.0035	0.0460808	0.0285625	0.0422539	0.0389152	0.0255697	0.0136103	0.106062	0.051824	0.0378978	0.0156736	0.0271437	0.00638748	0.00867969	0.00402082	0.116031	0.0447923	4	4	3	2	3	4	3	4	-0.0129088	-0.0638079	0.0149522
P62264	K106	Rps14	40S ribosomal protein S14	_TK[+42]TPGPGAQSALR_	TKTPGPGAQSALR	1	TRUE	Mitochondria	0.3117	0.5664	0.2491	0.2779	0.3579	0.201	0.7892	0.313	0.0428	0.8324	0.6408	0.4552	0.2159	0.1982	0.0581274	0.0860397	0.00306628	0.0239113	0.110304	0.213426	0.089128	0.00461651	0.114994	0.1633	0.00325134	0.0323707	0.127977	0.162931	0.118751	0.00389813	4	4	3	2	4	4	3	4	0.0192948	-0.0860618	-0.127386
P62245	K84	Rps15a	40S ribosomal protein S15a	_FDVQLK[+42]DLE_	FDVQLKDLE	1	TRUE	Mitochondria	0.2074	0.5637	0.535	0.7143	0.7042	0.5029	0.68	0.6174	0.3853	0.4994	0.3341	0.9956	0.657	0.8123	0.188943	0.147834	0.189653	0.275915	0.259364	0.317232	0.106299	0.199354	0.139993	0.128103	0.141341	0.153036	0.162079	0.184592	NA	0.0994715	4	4	2	2	3	3	1	3	0.0765607	0.0833543	-0.169398
P62270	K47	Rps18	40S ribosomal protein S18	_K[+42]ADIDLTK[+42]R_	KADIDLTKR	2	TRUE	Cytoplasm	0.1107	0.7973	0.2362	0.851	0.3102	0.4237	0.1295	0.4068	0.7715	0.4877	0.1544	0.4102	0.4284	0.4102	0.0114598	0.0710473	0.0465987	0.00434347	0.0130068	0.00795835	0.0366637	0.00923797	0.00945816	0.0671828	0.0788453	0.00313924	0.00658079	0.00630044	0.0636707	0.00558893	4	4	4	3	4	4	4	4	-0.00489451	0.00993501	0.063089
P62270	K78	Rps18	40S ribosomal protein S18	_QYK[+42]IPDWFLNR_	QYKIPDWFLNR	1	TRUE	Cytoplasm	0.1857	0.0232	0.0572	0.7282	0.2647	0.1415	0.7073	0.1438	0.0302	0.0486	0.2417	0.1185	0.0727	0.9	0.00680536	0.00802998	0.032048	0.00378305	0.00203513	0.00361051	0.0401104	0.0136121	0.0028466	0.00533788	0.0275824	0.000454584	0.00135352	0.00217465	0.0303352	0.00674305	4	3	4	3	4	4	3	4	-0.0098291	-0.00806245	0.00441948
P62270	K8	Rps18	40S ribosomal protein S18	_K[+42]FQHILR_	KFQHILR	1	TRUE	Cytoplasm	0.598	0.7331	0.1102	0.6647	0.7527	0.1964	0.604	0.5991	0.0193	0.9141	0.8977	0.9688	0.6731	0.6624	0.13539	0.17394	0.131541	0.183026	0.200265	0.152264	0.179236	0.0378819	0.12659	0.0565006	0.119927	0.120624	0.28597	0.0536283	0.156379	0.023384	3	4	4	3	4	4	3	3	0.145144	-0.0476948	0.0216754
Q99LB7	K174	Sardh	Sarcosine dehydrogenase, mitochondrial	_LMSLGK[+42]AYGIE_	LMSLGKAYGIE	1	TRUE	Mitochondria	0.3955	0.8754	0.8991	0.9809	0.6456	0.5455	0.4559	0.1611	0.6963	0.2671	0.2054	0.2121	0.2064	0.4669	0.0416921	0.070156	0.195127	0.0189503	0.0385355	0.0273636	0.198858	0.0208494	0.0160565	0.0575801	0.180875	0.0114692	0.0285086	0.0102896	0.213636	NA	3	3	4	3	3	2	3	1	-0.00189912	-0.00373128	0.0427924
Q99LB7	K374	Sardh	Sarcosine dehydrogenase, mitochondrial	_K[+42]TGIK[+42]STVC[+57]GPE_	KTGIKSTVCGPE	2	TRUE	Mitochondria	0.6143	0.8274	0.0398	0.0276	0.9633	0.1375	0.4637	0.0518	0.0738	0.1188	0.6754	0.0941	0.1163	0.8681	0.484105	0.368252	0.188422	0.412893	0.436717	0.444961	0.091398	0.186288	0.228256	0.0915278	0.0284795	0.129711	0.213247	0.229592	0.0217092	0.067106	2	3	3	2	3	4	2	4	0.226605	0.0970235	-0.076709
Q99LB7	K392	Sardh	Sarcosine dehydrogenase, mitochondrial	_SFTPDHK[+42]PLMGEAPELR_	SFTPDHKPLMGEAPELR	1	TRUE	Mitochondria	0.1424	0.4856	0.0969	0.99	0.0543	0.7588	0.4049	0.0073	0.3088	0.271	0.8353	0.1625	0.0083	0.0248	0.243447	0.142358	0.447198	0.154425	0.156183	0.264285	0.449815	0.549004	0.198176	0.0889023	0.110252	0.034039	0.0463214	0.0124788	0.4087	0.325796	2	4	4	3	3	2	2	4	-0.394578	-0.00261704	-0.121927
Q99LB7	K436	Sardh	Sarcosine dehydrogenase, mitochondrial	_K[+42]DMYSYDIR_	KDMYSYDIR	1	TRUE	Mitochondria	0.1291	0.5916	0.2912	0.3299	0.4785	0.1457	0.7031	0.0733	0.4939	0.4286	0.0313	0.692	0.675	0.8573	0.00685462	0.00975614	0.0105496	0.0298584	0.0162888	0.0275537	0.0026543	0.0193804	0.00955564	0.00766758	0.00912709	0.0104241	0.0200358	0.0187317	0.000249544	0.0123684	2	4	3	3	3	4	2	4	0.010478	0.00789526	-0.0177976
Q9JJL8	K195	Sars2	Serine--tRNA ligase, mitochondrial	_VVGEK[+42]PAFSFQPR_	VVGEKPAFSFQPR	1	TRUE	Mitochondria	0.6652	0.3629	0.0439	0.68	0.1609	0.5675	0.183	0.253	0.1246	0.0793	0.2174	0.1939	0.3782	0.3872	0.123225	0.176913	0.0571452	0.123816	0.0959153	0.204227	0.0235367	0.0430715	0.0420974	0.0476285	0.066054	0.0149311	0.0187872	0.110249	NA	0.019751	3	4	4	2	3	4	1	2	0.0807441	0.0336084	-0.0273146
P32020	K150	Scp2	Non-specific lipid-transfer protein	_VLIDK[+42]YGLSAHPITPQMFGYAGK[+42]E_	VLIDKYGLSAHPITPQMFGYAGKE	2	TRUE	Cytoplasm	0.1662	0.2285	0.0189	0.5541	0.3722	0.2622	0.059	0.1022	0.4318	0.4568	0.902	0.3239	0.813	0.1048	0.111745	0.0283506	0.220134	0.0307395	0.262992	0.140076	0.122251	0.0818551	0.0512548	0.0329488	0.195299	0.0157853	0.219435	0.113449	0.0439304	0.0241648	4	3	3	4	3	4	2	3	-0.0511156	0.097883	-0.111726
P32020	K438	Scp2	Non-specific lipid-transfer protein	_THQVSAAPTSSAGDGFK[+42]ANLVFK[+42]E_	THQVSAAPTSSAGDGFKANLVFKE	2	TRUE	Cytoplasm	0.0845	0.544	0.1742	0.1645	0.5097	0.0274	0.523	0.4171	0.0004	0.0003	0.012	0.0669	0.0002	0.0008	0.0926815	0.0689783	0.0183361	0.0241277	0.115078	0.103534	0.0275224	0.016373	0.0658493	0.023512	0.00967048	0.00912394	0.0227521	0.0238296	0.00641675	0.00424284	4	4	4	4	4	4	4	4	0.00775471	-0.00918629	-0.0345556
Q8K2B3	K250	Sdha	Succinate dehydrogenase [ubiquinone] flavoprotein subunit, mitochondrial	_AK[+42]NTVIATGGYGR_	AKNTVIATGGYGR	1	TRUE	Mitochondria	0.0765	NA	0.6247	0.1621	0.3546	0.2248	0.012	0.5045	0.2706	0.8247	0.0025	0.5511	0.1529	0.2122	0.555424	0.838638	0.485559	0.42926	0.820799	0.618943	0.763672	0.369903	NA	0.0271468	0.067022	0.0724506	NA	0.165306	0.196502	NA	1	3	2	2	1	4	3	1	0.0593565	-0.278114	0.219695
Q8K2B3	K517	Sdha	Succinate dehydrogenase [ubiquinone] flavoprotein subunit, mitochondrial	_LNMQK[+42]SMQNHAAVFR_	LNMQKSMQNHAAVFR	1	TRUE	Mitochondria	0.1587	0.0634	0.067	0.0741	0.0214	0.5262	0.2173	0.0357	0.1324	0.3064	0.136	0.1087	0.8544	0.4124	0.569617	0.279513	0.118948	0.723717	0.136912	0.571895	0.325257	0.287792	0.291804	0.303382	0.0196842	0.164859	0.119785	0.199952	NA	0.0332223	4	4	2	2	3	4	1	2	0.435925	-0.206309	-0.292382
Q8BTE0	K85	Sdhaf4	Succinate dehydrogenase assembly factor 4, mitochondrial	_K[+42]GGPK[+42]GPEPTR_	KGGPKGPEPTR	2	TRUE	Mitochondria	0.1313	0.8471	0.2246	0.3505	0.5741	0.3608	0.1463	0.5834	0.648	0.3481	0.08	0.2623	0.3685	0.0855	0.076194	0.0320255	0.327769	0.182002	0.084997	0.0617793	0.123946	0.0823062	0.0433298	0.00369343	0.408909	0.111301	0.072404	0.0277371	0.0234625	0.080857	4	3	3	3	3	4	4	4	0.0996954	0.203823	-0.0297538
Q9CQA3	K235	Sdhb	Succinate dehydrogenase [ubiquinone] iron-sulfur subunit, mitochondrial	_LAK[+42]LQDPFSVYR_	LAKLQDPFSVYR	1	TRUE	Mitochondria	0.3079	0.0773	0.0013	0.3149	0.3587	0.0208	0.049	0.3544	0.3988	0.0463	0.002	0.3104	0.3515	0.0058	0.083397	0.00657302	0.0365554	0.0728517	0.00174333	0.00312394	0.00513412	0.00234741	0.0622139	0.00494292	0.0572835	0.0224012	0.00154722	0.00171265	0.00177195	0.000266567	4	4	4	3	3	3	4	4	0.0705043	0.0314212	0.00344909
Q9DBC0	K177	Selo	Selenoprotein O	_LQLK[+42]GAGPTPFSR_	LQLKGAGPTPFSR	1	TRUE	Mitochondria	0.8556	0.5757	0.3118	0.9625	0.2996	0.0457	0.0795	0.996	0.0285	0.0002	0.5136	0.0176	0.0135	0.4832	0.10677	0.214526	0.30242	0.301747	0.12725	0.200363	0.305445	0.468892	0.0674396	0.0768073	0.100009	0.239332	0.0156813	0.127865	0.0320108	0.0934477	4	4	4	4	4	4	3	3	-0.167145	-0.00302447	0.014163
Q99JR1	K202	Sfxn1	Sideroflexin-1	_ELK[+42]VGIPVTDENGTR_	ELKVGIPVTDENGTR	1	TRUE	Mitochondria	0.2274	0.9989	0.539	0.0982	0.4616	0.5604	0.0303	0.053	0.3476	0.5984	0.0241	0.1711	0.2458	0.5329	0.260616	0.538948	0.119574	0.296318	0.260866	0.391623	0.186023	0.220711	0.179183	0.0573806	0.0294831	0.14049	0.219587	0.211537	0.0573742	0.059802	3	4	4	3	3	4	3	2	0.0756067	-0.0664496	0.147325
P50431	K14	Shmt1	Serine hydroxymethyltransferase, cytosolic	_K[+42]MLSQPLK[+42]DSDAE_	KMLSQPLKDSDAE	2	TRUE	Cytoplasm	0.7684	0.9475	0.2566	0.745	0.7721	0.871	0.9861	0.1858	0.4871	0.4561	0.5081	0.5692	0.6711	0.8233	0.343663	0.341576	0.396034	0.25945	0.335781	0.29094	0.438755	0.414619	0.0140717	0.194113	0.145792	0.0268483	0.192079	0.225071	0.173104	0.201481	3	3	3	3	4	4	4	3	-0.155169	-0.0427209	0.0506359
P50431	K21	Shmt1	Serine hydroxymethyltransferase, cytosolic	_K[+42]MLSQPLK[+42]DSDAE_	KMLSQPLKDSDAE	2	TRUE	Cytoplasm	0.94	0.3374	0.7035	0.9512	0.1142	0.051	0.2917	0.3042	0.2683	0.0906	0.6129	0.8511	0.1004	0.6877	0.0783279	0.129521	0.0857395	0.173326	0.0444087	0.133996	0.0877196	0.207299	0.0638092	0.0614399	0.0406345	0.150403	0.0127979	0.0961469	0.0398853	0.0721214	4	4	4	3	4	4	3	4	-0.0339728	-0.00198011	-0.00447495
P50431	K342	Shmt1	Serine hydroxymethyltransferase, cytosolic	_LGYK[+42]IVTGGSDNHLILMDLR_	LGYKIVTGGSDNHLILMDLR	1	TRUE	Cytoplasm	0.0121	0.3261	0.8156	0.0317	0.1382	0.0015	0.4091	0.1138	0.0173	0.1488	0.9684	0.0573	0.6124	0.1328	0.675321	0.595872	0.455646	0.598677	0.520496	0.724695	0.320706	0.58054	0.173165	0.0457341	0.0710208	0.127937	0.232144	0.0564527	0.0658554	0.0681834	4	4	4	3	4	4	4	4	0.0181371	0.13494	-0.128823
P50431	K414	Shmt1	Serine hydroxymethyltransferase, cytosolic	_DFQK[+42]VAHFIHR_	DFQKVAHFIHR	1	TRUE	Cytoplasm	0.8763	0.1882	0.8852	NA	0.3933	NA	0.2268	NA	0.5549	0.4811	0.413	0.7508	0.0383	0.2885	0.278383	0.0669582	0.17135	0.0446355	0.0444164	0.0627968	0.0663627	0.0465348	0.25475	0.0310067	NA	0.0085073	0.0221427	0.0157924	NA	NA	3	3	1	2	3	2	1	1	-0.00189931	0.104987	0.00416139
P50431	K445	Shmt1	Serine hydroxymethyltransferase, cytosolic	_K[+42]LAGDEK[+42]IQSAVATLR_	KLAGDEKIQSAVATLR	2	TRUE	Cytoplasm	0.1015	0.7642	0.6124	0.3283	0.8262	0.1164	0.1274	0.2455	0.3009	0.1241	0.2987	0.1472	0.3928	0.4722	0.0800646	0.127936	0.143186	0.101384	0.0929733	0.0851191	0.241721	0.120587	0.0329263	0.0279758	0.0403522	0.0265129	0.0613446	0.0279811	0.100896	0.0560726	3	3	2	3	3	4	2	4	-0.0192031	-0.0985352	0.0428168
P50431	K451	Shmt1	Serine hydroxymethyltransferase, cytosolic	_K[+42]LAGDEK[+42]IQSAVATLR_	KLAGDEKIQSAVATLR	2	TRUE	Cytoplasm	0.2132	0.3511	0.0849	0.7498	0.1671	0.6698	0.0798	0.4024	0.3338	0.1262	0.7584	NA	0.2883	0.3839	0.771333	0.368593	0.0204395	0.322459	0.428122	0.173998	0.0396632	0.0606545	NA	0.0414547	NA	0.180579	0.246409	0.173753	0.0378573	0.0534632	1	2	1	2	3	4	2	3	0.261804	-0.0192237	0.194595
Q9QZD8	K158	Slc25a10	Mitochondrial dicarboxylate carrier	_K[+42]LFSGATMASSR_	KLFSGATMASSR	1	TRUE	Mitochondria	0.2299	0.9634	0.5941	0.839	0.1341	0.3234	0.7835	0.3025	0.6934	0.0331	0.7084	0.0341	0.1284	0.331	0.0774389	0.0843231	0.0438343	0.0714859	0.0768178	0.0506986	0.0413827	0.057811	0.00776413	0.0472713	0.0221036	0.0339425	0.0247462	0.0172565	0.00702488	0.0297249	4	4	3	3	4	4	4	4	0.0136749	0.00245154	0.0336245
Q9CR62	K162	Slc25a11	Mitochondrial 2-oxoglutarate/malate carrier protein	_GYK[+42]NVFNALVR_	GYKNVFNALVR	1	TRUE	Mitochondria	0.3943	0.0924	0.2388	0.0931	0.5053	0.7346	0.0275	0.3593	0.5888	0.4	0.6586	0.0095	0.3306	0.3461	0.0218808	0.0460155	0.0642125	0.0506862	0.0489092	0.0400985	0.0313276	0.0356196	0.0141992	0.00874923	0.0175264	0.0175966	0.0230009	0.009478	0.0165681	0.0125054	4	4	4	3	4	4	2	4	0.0150666	0.0328849	0.00591699
Q9CR62	K162	Slc25a11	Mitochondrial 2-oxoglutarate/malate carrier protein	_RGYK[+42]NVFNALVR_	RGYKNVFNALVR	1	TRUE	Mitochondria	0.5369	0.5418	0.0937	0.9636	0.1995	0.069	0.3894	0.7057	0.3755	0.0118	0.064	0.1583	0.0142	0.0304	0.286001	0.477107	0.0873407	0.0626577	0.372472	0.617079	0.0842146	0.414924	0.217535	0.29326	0.097483	0.0455287	0.135481	0.311102	0.0880508	0.285816	3	4	4	3	4	4	4	4	-0.352267	0.00312612	-0.139971
Q9QXX4	K174	Slc25a13	Calcium-binding mitochondrial carrier protein Aralar2	_DNAK[+42]TGK[+42]VSAIDFR_	DNAKTGKVSAIDFR	2	TRUE	Mitochondria	0.7839	0.445	0.775	0.7093	0.7944	0.9376	0.3075	0.5927	0.5046	0.533	0.6724	0.5702	0.4121	0.8268	0.264126	0.453653	0.0630073	0.362677	0.476096	0.413838	0.257939	0.280206	0.258765	0.186803	NA	0.328736	0.348105	0.169568	0.323973	0.26675	3	4	1	2	3	3	2	3	0.082471	-0.194932	0.0398152
Q9QXX4	K177	Slc25a13	Calcium-binding mitochondrial carrier protein Aralar2	_DNAK[+42]TGK[+42]VSAIDFR_	DNAKTGKVSAIDFR	2	TRUE	Mitochondria	0.7369	0.5722	0.2543	0.4836	0.7544	0.6332	0.9824	0.2685	0.3999	0.9037	0.532	0.2024	0.3575	0.4169	0.139004	0.13833	0.438967	0.11155	0.170053	0.151098	0.157269	0.212115	0.0369695	0.0453011	0.450268	0.0612275	0.0963215	0.0566797	0.124497	0.122213	4	4	2	3	3	4	2	4	-0.100565	0.281698	-0.0127675
Q9QXX4	K406	Slc25a13	Calcium-binding mitochondrial carrier protein Aralar2	_K[+42]AIK[+42]LTVNDFVR_	KAIKLTVNDFVR	2	TRUE	Mitochondria	0.7543	0.5221	0.0939	0.3382	0.8805	0.5712	0.5155	0.6574	0.6751	0.6656	0.0245	0.5192	0.2744	0.0531	0.171967	0.200792	0.132987	0.11941	0.206716	0.214913	0.240885	0.19148	0.0701637	0.0451882	0.0386973	0.0305504	0.0744022	0.0733805	0.124369	0.0618284	4	4	2	4	4	4	3	3	-0.0720694	-0.107897	-0.0141213
Q9QXX4	K409	Slc25a13	Calcium-binding mitochondrial carrier protein Aralar2	_K[+42]AIK[+42]LTVNDFVR_	KAIKLTVNDFVR	2	TRUE	Mitochondria	0.6676	0.8202	0.5924	0.6741	0.4216	0.2566	0.5891	0.8464	0.324	0.6079	0.9278	0.6887	0.4668	0.7776	0.240836	0.312412	0.34165	0.304888	0.2073	0.28207	0.262101	0.343131	0.22723	0.0979157	0.290617	0.111226	0.146891	0.0921378	0.103145	0.02504	3	4	2	3	4	4	3	3	-0.0382422	0.0795499	0.0303421
Q9QXX4	K577	Slc25a13	Calcium-binding mitochondrial carrier protein Aralar2	_EGPK[+42]ALWK[+42]GVAAR_	EGPKALWKGVAAR	2	TRUE	Mitochondria	0.4673	0.3793	0.3749	0.1438	0.9165	0.7092	0.4011	0.0598	0.8933	0.9197	0.0229	0.6666	0.2784	0.4022	0.379403	0.210013	0.275852	0.0997692	0.156678	0.166843	0.14742	0.178494	0.374752	0.012965	0.0949043	0.0685808	0.134615	0.110535	0.0985283	0.124667	4	4	3	3	3	4	4	4	-0.0787244	0.128432	0.0431709
Q9QXX4	K581	Slc25a13	Calcium-binding mitochondrial carrier protein Aralar2	_EGPK[+42]ALWK[+42]GVAAR_	EGPKALWKGVAAR	2	TRUE	Mitochondria	0.2496	0.5161	0.0388	0.0892	0.948	0.0994	0.6549	0.0232	0.0166	0.3914	0.8641	0.0147	0.0649	0.3228	0.425033	0.376597	0.165781	0.395065	0.538214	0.526994	0.387029	0.197982	0.106486	0.14886	0.0238599	0.108437	0.254148	0.183094	0.176588	0.0805961	3	4	3	3	3	4	4	4	0.197083	-0.221248	-0.150396
Q9WVD5	K258	Slc25a15	Mitochondrial ornithine transporter 1	_TFLSIVK[+42]NE_	TFLSIVKNE	1	TRUE	Mitochondria	0.0905	0.308	0.4148	0.5779	0.0309	0.9925	0.01	0.4554	0.3311	0.2767	0.442	0.075	0.0613	0.1981	0.533751	0.0521722	0.0682967	0.0292602	0.366228	0.0934158	0.175497	0.17395	0.258928	0.0231932	0.0276906	NA	0.15309	0.0292696	0.228547	0.122774	4	4	2	1	4	3	2	3	-0.14469	-0.107201	-0.0412436
Q9WVD5	K270	Slc25a15	Mitochondrial ornithine transporter 1	_GITALYSGLK[+42]PTMIR_	GITALYSGLKPTMIR	1	TRUE	Mitochondria	0.0671	0.7865	0.7834	0.2159	0.2982	0.9065	0.0216	0.085	0.495	0.7675	0.0268	0.0772	0.2008	0.2882	0.286329	0.130513	0.567794	0.246769	0.319169	0.195808	0.264553	0.296204	0.0956184	0.0330123	0.234946	0.0662222	0.211195	0.0483121	0.158169	0.297656	4	4	3	3	4	4	2	2	-0.0494354	0.303241	-0.0652952
Q9D6M3	K128	Slc25a22	Mitochondrial glutamate carrier 1	_MLK[+42]IQLQDAGR_	MLKIQLQDAGR	1	TRUE	Mitochondria	0.0913	0.6552	0.1356	0.5945	0.4523	0.2066	0.8849	0.836	0.1635	0.6669	0.0469	0.4171	0.5152	0.9711	0.486907	0.467387	0.288029	0.32246	0.41039	0.325844	0.551794	0.180551	0.252155	0.056798	0.259525	0.0907291	0.126953	0.121973	0.534918	0.112778	4	4	2	3	3	3	2	4	0.141909	-0.263765	0.141544
Q9D6M3	K83	Slc25a22	Mitochondrial glutamate carrier 1	_K[+42]AIK[+42]LAANDFFR_	KAIKLAANDFFR	2	TRUE	Mitochondria	0.2937	0.0015	0.3451	0.6576	0.3812	0.7082	0.3104	0.1406	0.0402	0.0596	0.1286	0.0678	0.0227	0.025	0.128109	0.0915419	0.287765	0.163841	0.0546979	0.038155	0.241922	0.209597	0.00745589	0.0540701	0.111024	0.0370316	0.0145264	0.0227538	0.123565	0.0641911	3	3	3	3	3	2	3	3	-0.0457562	0.045843	0.0533869
Q8VEM8	K242	Slc25a3	Phosphate carrier protein, mitochondrial	_ALYK[+42]FVVPK[+42]PR_	ALYKFVVPKPR	2	TRUE	Mitochondria	0.32	0.5927	0.0104	0.111	0.5803	0.0804	0.3798	0.0774	0.2038	0.3895	0.0408	0.2183	0.8428	0.008	0.152085	0.197939	0.25843	0.0575446	0.224233	0.150582	0.10405	0.191958	0.0497489	0.0829916	0.14407	0.0302945	0.250592	0.0273416	0.0662044	0.0511876	4	4	3	3	4	4	4	4	-0.134413	0.15438	0.0473575
Q8VEM8	K290	Slc25a3	Phosphate carrier protein, mitochondrial	_K[+42]GSTASQVLQR_	KGSTASQVLQR	1	TRUE	Mitochondria	0.8545	0.6517	0.4451	0.3555	0.1739	0.1194	0.4137	0.0142	0.7816	0.008	0.2006	0.2364	0.3351	0.0321	0.129955	0.161965	0.0877185	0.22434	0.121526	0.154615	0.0514249	0.170923	0.024681	0.0686096	0.0592778	0.0248376	0.0255174	0.0344927	0.0134084	0.107065	4	4	4	3	4	4	3	4	0.0534167	0.0362936	0.00734953
Q8VEM8	K350	Slc25a3	Phosphate carrier protein, mitochondrial	_SLK[+42]K[+42]K[+42]LGLTE_	SLKKKLGLTE	3	TRUE	Mitochondria	0.0724	0.9594	0.4221	NA	0.6973	0.9487	0.0441	0.9331	0.8421	0.773	0.0375	0.4227	0.4931	0.1114	0.120362	0.265596	0.051958	0.048956	0.117623	0.0957447	0.0916003	0.0871722	0.0660654	0.0933361	NA	0.0232497	0.0683779	0.00654799	NA	0.052776	4	4	1	2	3	2	1	3	-0.0382162	-0.0396423	0.169851
P48962	K147	Slc25a4	ADP/ATP translocase 1	_LAADVGK[+42]GSSQR_	LAADVGKGSSQR	1	TRUE	Mitochondria	0.683	0.5064	0.0689	0.0888	0.2234	0.0034	0.3829	0.823	0.5508	0.0333	0.8863	0.5331	0.8641	0.4799	0.178639	0.251852	0.231262	0.244112	0.222434	0.275481	0.11559	0.300517	0.118154	0.086267	0.0914784	0.0137282	0.0374381	0.0685799	0.0681024	0.0397129	3	4	4	3	4	4	4	4	-0.0564049	0.115672	-0.0236287
Q9CQS4	K60	Slc25a46	Solute carrier family 25 member 46	_K[+42]SPSYGVPSAPPTLE_	KSPSYGVPSAPPTLE	1	TRUE	Mitochondria	0.5369	0.6602	0.08	NA	0.1044	0.4144	0.0658	0.9493	0.1415	0.0655	0.1273	0.8293	0.65	0.2932	0.213199	0.345578	0.236001	0.242661	0.179654	0.312499	0.575658	0.438058	0.0805965	0.0689824	NA	0.0803822	0.0923652	0.0595392	NA	0.0855863	3	4	1	3	3	3	1	2	-0.195397	-0.339657	0.0330792
P51881	K147	Slc25a5	ADP/ATP translocase 2	_LAADVGK[+42]AGAER_	LAADVGKAGAER	1	TRUE	Mitochondria	0.3178	0.3068	0.2037	0.7671	0.9819	0.4327	0.0217	0.4326	0.9451	0.6233	0.9004	0.3716	0.846	0.4335	0.00484356	0.00187726	0.0131844	0.00192946	0.0103479	0.0100961	0.0177562	0.00951633	0.00148074	0.000443556	0.0172134	0.000369924	0.0105541	0.0125179	0.0148458	0.00627769	4	3	4	2	2	4	2	3	-0.00758687	-0.00457181	-0.00821882
P51881	K245	Slc25a5	ADP/ATP translocase 2	_K[+42]GTDIMYTGTLDC[+57]WR_	KGTDIMYTGTLDCWR	1	TRUE	Mitochondria	0.9404	0.3785	0.3195	0.9408	0.2772	0.2568	0.3804	0.8417	0.1695	0.509	0.4441	0.1891	0.4837	0.3671	0.00604422	0.00407685	0.01879	0.0240268	0.065522	0.00420805	0.0202746	0.00199156	0.00289499	0.00189435	0.013662	0.0405791	0.104094	0.00235823	0.0295121	0.0015809	3	3	3	4	3	4	3	4	0.0220352	-0.00148466	-0.000131198
P51881	K272	Slc25a5	ADP/ATP translocase 2	_GSK[+42]AFFK[+42]GAWSNVLR_	GSKAFFKGAWSNVLR	2	TRUE	Mitochondria	0.253	0.2325	0.4175	0.6578	0.1705	0.7093	0.0008	0.3459	0.3824	0.7657	0.0671	0.4849	0.2438	0.0614	0.263235	0.0528782	0.444904	0.0765749	0.171757	0.0423807	0.13406	0.434798	0.0584941	0.010432	0.425811	0.0124268	0.103369	0.00189378	NA	0.499749	3	4	2	2	4	2	1	2	-0.358223	0.310843	0.0104976
P51881	K63	Slc25a5	ADP/ATP translocase 2	_IPK[+42]EQGVLSFWR_	IPKEQGVLSFWR	1	TRUE	Mitochondria	0.3259	0.9446	0.9642	0.0962	0.4151	0.7748	0.7063	0.1736	0.96	0.242	0.2844	0.0226	0.027	0.994	0.0618214	0.0540425	0.242361	0.120065	0.0637375	0.119429	0.1015	0.123933	0.029498	0.0260487	0.114712	0.109294	0.0438662	0.119452	0.024221	0.123958	4	4	4	4	4	4	3	4	-0.00386803	0.140861	-0.0653864
Q78PY7	K177	Snd1	Staphylococcal nuclease domain-containing protein 1	_DLK[+42]YTIENPR_	DLKYTIENPR	1	TRUE	Cytoplasm	0.2093	0.812	0.0453	0.8904	0.3495	0.2033	0.8186	0.1257	0.0986	0.4142	0.6782	0.2411	0.4061	0.093	0.231035	0.193683	0.0451637	0.254899	0.311157	0.0629225	0.0500447	0.0181838	0.230885	0.180704	0.0389602	0.184089	0.495111	0.0440739	0.0424059	0.0124838	3	4	3	3	3	4	3	4	0.236716	-0.00488102	0.130761
Q78PY7	K457	Snd1	Staphylococcal nuclease domain-containing protein 1	_ALVSK[+42]GLATVIR_	ALVSKGLATVIR	1	TRUE	Cytoplasm	0.7143	0.4787	0.1229	0.9958	0.3955	0.9863	0.6714	0.4065	0.0585	0.192	0.1739	0.3804	0.4149	0.4383	0.0252049	0.018405	0.209415	0.0364591	0.0396197	0.0238204	0.210623	0.212995	0.0242039	0.0161642	0.322994	0.0128207	0.0209179	0.0231215	0.18776	0.160603	3	4	3	3	3	4	3	4	-0.176536	-0.0012082	-0.00541532
Q78PY7	K641	Snd1	Staphylococcal nuclease domain-containing protein 1	_SAYYK[+42]PLLSAEE_	SAYYKPLLSAEE	1	TRUE	Cytoplasm	0.8368	0.2089	0.5372	0.2695	0.3885	0.9998	0.7616	0.5967	0.4142	0.4641	0.5883	0.4842	0.3546	0.5626	0.111868	0.097203	0.0882527	0.0710918	0.0682254	0.110819	0.0433015	0.0433108	0.0534974	0.0638462	0.0297587	0.0512818	0.0266377	0.0907047	NA	0.0222738	3	4	4	3	4	2	1	2	0.027781	0.0449512	-0.0136158
Q78PY7	K71	Snd1	Staphylococcal nuclease domain-containing protein 1	_RAAATQPDGK[+42]DTPDEPWAFPAR_	RAAATQPDGKDTPDEPWAFPAR	1	TRUE	Cytoplasm	0.6277	0.5905	0.4143	0.2622	0.8661	0.7563	0.2105	0.9741	0.9017	0.7321	0.2503	0.8115	0.3463	0.4406	0.0046999	0.0187984	0.00640871	0.0061778	0.027142	0.0233868	0.0176908	0.0218313	NA	0.00794081	0.00545317	NA	0.0334236	0.0156171	0.0134921	0.0132654	1	4	3	1	4	3	2	3	-0.0156535	-0.0112821	-0.00458837
Q78PY7	K739	Snd1	Staphylococcal nuclease domain-containing protein 1	_FC[+57]IAK[+42]FVDGEWYR_	FCIAKFVDGEWYR	1	TRUE	Cytoplasm	0.1449	0.1216	0.2576	0.327	0.2753	0.2269	0.1181	0.3513	0.6704	0.0694	0.0798	0.2886	0.0831	0.0614	0.34154	0.00982085	0.0473674	0.116459	0.0146085	0.0254166	0.111636	0.0306039	0.289572	0.00415865	0.02421	0.0773581	0.0011691	0.0148902	0.0663548	0.00416644	2	3	2	2	3	4	2	2	0.0858551	-0.0642687	-0.0155957
Q78PY7	K758	Snd1	Staphylococcal nuclease domain-containing protein 1	_VEK[+42]VESPAK[+42]VHVFYIDYGNR_	VEKVESPAKVHVFYIDYGNR	2	TRUE	Cytoplasm	0.169	0.006	0.0027	0.1587	0.2083	0.372	0.001	0.0008	0.0768	0.7621	0.0089	0.0001	0.1223	0.591	0.499786	0.192371	0.0769181	0.43374	0.190622	0.359268	0.225532	0.134373	0.0838511	0.0596301	0.0279429	0.0956787	0.12335	0.205045	0.182594	0.0488566	4	4	4	3	4	4	4	4	0.299367	-0.148614	-0.166897
P08228	K123	Sod1	Superoxide dismutase [Cu-Zn]	_K[+42]QDDLGK[+42]GGNEE_	KQDDLGKGGNEE	2	TRUE	Cytoplasm	0.1219	0.1812	0.1075	0.6856	0.7159	NA	0.4599	0.1579	0.1679	0.0073	0.0868	0.2637	0.1514	0.8419	0.051147	0.0660249	0.117546	0.0299762	0.0291253	0.0329175	0.164012	0.0829474	0.0213396	0.0142806	0.0859168	0.0163965	0.0100467	0.0110279	NA	NA	3	2	3	3	3	2	1	1	-0.0529713	-0.0464662	0.0331074
Q64442	K295	Sord	Sorbitol dehydrogenase	_EVDIK[+42]GVFR_	EVDIKGVFR	1	FALSE	Mitochondria	0.4074	0.3823	0.3844	0.0983	0.1614	0.2287	0.7828	0.3706	0.4506	0.4082	0.2547	0.7797	0.4193	0.2167	0.178278	0.216647	0.145492	0.0638522	0.0707654	0.421715	0.00370529	0.220472	0.190445	0.185937	0.118113	0.0928193	0.125595	0.421236	0.00261617	0.267265	4	4	4	3	4	4	3	4	-0.15662	0.141787	-0.205068
Q64442	K63	Sord	Sorbitol dehydrogenase	_IGDFVVK[+42]K[+42]PMVLGHEAAGTVTK[+42]VGE_	IGDFVVKKPMVLGHEAAGTVTKVGE	3	FALSE	Mitochondria	0.5897	0.338	0.1681	0.6443	0.5207	0.376	0.5008	0.0059	0.1774	0.2865	0.4628	0.0058	0.002	0.5576	0.0109457	0.018015	0.0987701	0.00977438	0.0164997	0.0132713	0.0710048	0.0259765	0.0063643	0.0152918	0.0275311	0.00870605	0.00717961	0.00617086	0.0929245	0.0154436	3	3	3	3	4	4	4	4	-0.0162021	0.0277654	0.0047437
Q64442	K64	Sord	Sorbitol dehydrogenase	_IGDFVVK[+42]K[+42]PMVLGHE_	IGDFVVKKPMVLGHE	2	FALSE	Mitochondria	0.6271	0.7905	0.0454	0.3547	0.4947	0.8142	0.4055	0.2057	0.8989	0.2936	0.0653	0.9106	0.9077	0.1851	0.108137	0.168107	0.117992	0.0358547	0.132944	0.227192	0.271944	0.243682	0.0946687	0.0949614	0.0967333	0.00225264	0.151448	0.210506	0.18819	0.132517	4	4	2	3	4	4	4	4	-0.207827	-0.153952	-0.0590845
Q91WK1	K37	Spryd4	SPRY domain-containing protein 4	_K[+42]TAHSSLALFR_	KTAHSSLALFR	1	TRUE	Mitochondria	0.1975	0.4021	0.0843	0.9286	0.3032	0.6979	0.2839	0.0074	0.1894	0.4744	0.0497	0.1797	0.5798	0.2913	0.166752	0.310599	0.487921	0.0680638	0.315006	0.157548	0.459993	0.369194	0.137119	0.147648	NA	0.0315352	0.249908	0.12564	0.238816	0.219998	3	3	1	3	4	4	3	2	-0.30113	0.027928	0.153051
P54116	K198	Stom	Erythrocyte band 7 integral membrane protein	_VEIK[+42]DVK[+42]LPVQLQR_	VEIKDVKLPVQLQR	2	TRUE	Membrane	0.1293	0.1787	0.8402	0.354	0.7427	0.6613	0.6293	0.6889	0.0352	0.1508	0.7652	0.6794	0.0607	0.1919	0.193397	0.257465	0.140525	0.209159	0.404669	0.444203	0.217656	0.178271	0.186035	0.146173	0.0881185	0.261624	0.170588	0.154236	0.0922196	0.121681	3	4	3	3	4	4	3	4	0.0308881	-0.0771305	-0.186739
Q99JB2	K140	Stoml2	Stomatin-like protein 2, mitochondrial	_LGK[+42]LSLDK[+42]VFR_	LGKLSLDKVFR	2	TRUE	Membrane	0.8128	0.1403	0.1125	0.4389	0.1007	0.4838	0.166	0.0633	0.088	0.28	0.8752	0.0167	0.0064	0.7409	0.136382	0.173448	0.075348	0.181001	0.106192	0.165212	0.0880164	0.10389	0.0285796	0.0318725	0.0074981	0.0713623	0.00695206	0.0493125	0.0247276	0.0346286	4	3	3	3	3	4	4	4	0.077111	-0.0126684	0.00823648
Q9Z2I9	K451	Sucla2	Succinyl-CoA ligase [ADP-forming] subunit beta, mitochondrial	_IVTLAK[+42]E_	IVTLAKE	1	TRUE	Mitochondria	0.1132	0.2722	0.014	0.2466	0.3102	0.2841	0.0953	0.0261	0.0103	0.1645	0.0574	0.0221	0.0824	0.1888	0.0697396	0.148718	0.238333	0.0526957	0.114611	0.0920872	0.492324	0.26117	0.0573297	0.0555831	0.0938896	0.0436926	0.0272056	0.0253773	0.384012	0.0882376	4	4	4	3	3	4	3	4	-0.208474	-0.25399	0.0566308
Q9Z2I9	K78	Sucla2	Succinyl-CoA ligase [ADP-forming] subunit beta, mitochondrial	_AGVSVPK[+42]GFVAK[+42]SSDE_	AGVSVPKGFVAKSSDE	2	TRUE	Mitochondria	0.6659	0.0015	0.0581	0.4619	0.2833	0.9884	0.4309	0.52	0.2792	0.349	0.9396	0.0018	0.286	0.6511	0.176072	0.126236	0.0919648	0.120905	0.0750691	0.170876	0.305455	0.30962	0.0178408	0.0972685	0.00877707	0.0706172	0.0228152	0.162675	0.453089	0.102218	3	4	3	3	4	3	4	3	-0.188715	-0.21349	-0.0446408
Q9WUM5	K105	Suclg1	Succinyl-CoA ligase [ADP/GDP-forming] subunit alpha, mitochondrial	_YGTK[+42]LVGGTTPGK[+42]GGQK[+42]HLGLPVFNTVK[+42]E_	YGTKLVGGTTPGKGGQKHLGLPVFNTVKE	4	TRUE	Mitochondria	0.4901	0.3993	0.2306	0.7172	0.3812	0.663	0.1903	0.0659	0.1667	0.9303	0.3091	0.0209	0.7601	0.5808	0.029916	0.0651101	0.114315	0.030831	0.160421	0.0461598	0.177041	0.111731	0.00577832	0.0389976	0.0390978	0.00796259	0.23948	0.0337528	0.274754	0.0762168	3	4	3	2	4	4	4	4	-0.0809005	-0.0627259	0.0189503
Q9WUM5	K110	Suclg1	Succinyl-CoA ligase [ADP/GDP-forming] subunit alpha, mitochondrial	_K[+42]TGATASVIYVPPPFAAAAINE_	KTGATASVIYVPPPFAAAAINE	1	TRUE	Mitochondria	0.3527	0.5697	0.0405	NA	0.5234	0.8444	0.262	0.0105	0.751	0.6668	0.5772	0.078	0.2097	0.027	0.0524384	0.140211	0.0304395	0.098692	0.063581	0.0479191	0.0478419	0.0516425	0.0112005	0.117044	0.000331233	0.0159594	0.0295945	0.00741206	NA	0.0124395	3	4	2	3	4	2	1	2	0.0470495	-0.0174024	0.092292
Q9WUM5	K271	Suclg1	Succinyl-CoA ligase [ADP/GDP-forming] subunit alpha, mitochondrial	_NAAAFLK[+42]E_	NAAAFLKE	1	TRUE	Mitochondria	0.2368	0.3705	0.0846	0.4582	0.6549	0.7433	0.3923	0.1612	0.7404	0.7062	0.0914	0.4838	0.2156	0.0865	0.112995	0.0172829	0.0200748	0.199744	0.0124838	0.0135343	0.0141557	0.0114392	0.207656	0.0051498	0.0101027	0.181028	0.0037338	0.00245633	0.00736347	0.0118226	4	4	3	3	4	4	3	4	0.188305	0.00591912	0.00374858
Q9WUM5	K308	Suclg1	Succinyl-CoA ligase [ADP/GDP-forming] subunit alpha, mitochondrial	_MGHAGAIIAGGK[+42]GGAK[+42]E_	MGHAGAIIAGGKGGAKE	2	TRUE	Mitochondria	0.9169	0.6725	0.8556	0.4135	0.5856	0.2433	0.3746	0.0784	0.464	0.1903	0.5369	0.0107	0.0582	0.2366	0.0209529	0.02611	0.0403581	0.0297077	0.0236266	0.0266155	0.0821228	0.0309553	0.00187467	0.00881393	0.0071946	0.00313227	0.00995791	0.00292772	0.0790175	0.0107064	3	4	3	3	4	4	3	4	-0.00124761	-0.0417647	-0.000505555
Q9WUM5	K338	Suclg1	Succinyl-CoA ligase [ADP/GDP-forming] subunit alpha, mitochondrial	_K[+42]ISALQSAGVVVSMSPAQLGTTIYK[+42]E_	KISALQSAGVVVSMSPAQLGTTIYKE	2	TRUE	Mitochondria	0.5868	0.0742	0.3409	0.6837	0.9687	0.8619	0.354	0.9314	0.1316	0.2011	0.9897	0.6041	0.6018	0.5404	0.024865	0.0392078	0.0367874	0.0389782	0.0501209	0.0494709	0.0241006	0.0266764	0.010869	0.0264115	0.0426106	0.0215493	0.0207189	0.0241056	0.026387	0.010073	4	4	3	4	4	4	3	4	0.0123018	0.0126868	-0.0102631
Q9Z2I8	K201	Suclg2	Succinyl-CoA ligase [GDP-forming] subunit beta, mitochondrial	_GIK[+42]DSQAQR_	GIKDSQAQR	1	TRUE	Mitochondria	0.0048	0.5598	0.011	0.2496	0.7796	0.0357	0.2352	0.4844	0.108	0.0723	0.0065	0.8054	0.9509	0.0129	0.00520768	0.00384645	0.00627418	0.0110101	0.00609563	0.00635894	0.0111313	0.00522194	0.00159244	0.00050239	0.00532459	NA	0.00162145	0.000780039	0.00413638	0.000917874	2	3	4	1	4	4	3	4	0.00578813	-0.00485715	-0.00251249
Q9Z2I8	K355	Suclg2	Succinyl-CoA ligase [GDP-forming] subunit beta, mitochondrial	_AFK[+42]LLTSDPK[+42]VE_	AFKLLTSDPKVE	2	TRUE	Mitochondria	0.8894	0.9072	0.4678	0.2316	0.4705	0.4659	0.8347	0.3873	0.5168	0.3821	0.6138	0.6562	0.5125	0.6464	0.0529011	0.0614545	0.0376829	0.0989939	0.0491995	0.0662745	0.0669896	0.046244	0.0584958	0.0523394	0.0283844	0.129497	0.0170176	0.0409564	0.0336785	0.041322	4	4	4	3	4	4	4	4	0.0527499	-0.0293068	-0.00481999
Q9Z2I8	K387	Suclg2	Succinyl-CoA ligase [GDP-forming] subunit beta, mitochondrial	_LELK[+42]VPLVVR_	LELKVPLVVR	1	TRUE	Mitochondria	0.2256	0.3195	0.0623	0.1945	0.0764	0.4007	0.0256	0.7363	0.8358	0.1724	0.1853	0.334	0.7491	0.1191	0.0298821	0.0667138	0.049155	0.0409164	0.0423004	0.110009	0.189578	0.102219	0.00986401	0.0229376	0.0353449	0.0205178	0.0206533	0.0598802	0.18905	0.0399599	4	4	4	3	4	4	4	4	-0.061303	-0.140423	-0.0432947
Q9Z2I8	K387	Suclg2	Succinyl-CoA ligase [GDP-forming] subunit beta, mitochondrial	_LK[+42]VPLVVR_	LKVPLVVR	1	TRUE	Mitochondria	0.7805	0.8117	0.4868	0.9324	0.671	0.0506	0.3927	0.1943	0.8427	0.3194	0.1393	0.2495	0.3131	0.5564	0.680449	0.863326	0.21762	0.604851	0.580473	0.826256	0.194543	0.764739	0.39895	0.108803	0.332284	0.273898	0.432041	NA	0.0695017	0.236541	2	4	3	3	3	1	2	3	-0.159888	0.0230766	0.0370699
Q9Z2I8	K407	Suclg2	Succinyl-CoA ligase [GDP-forming] subunit beta, mitochondrial	_AQNILK[+42]SSGLPITSAVDLE_	AQNILKSSGLPITSAVDLE	1	TRUE	Mitochondria	0.5375	0.686	0.623	NA	0.5259	0.6913	0.3173	NA	0.3444	0.8135	NA	0.9323	0.8558	NA	0.291579	0.151032	0.274423	0.853901	0.433861	0.129796	0.225222	0.501379	0.154906	0.0406093	NA	NA	0.564754	0.00283828	NA	0.427917	3	2	1	1	2	2	1	2	0.352522	0.0492008	0.0212357
Q9Z2I8	K67	Suclg2	Succinyl-CoA ligase [GDP-forming] subunit beta, mitochondrial	_FFVANTAK[+42]EALE_	FFVANTAKEALE	1	TRUE	Mitochondria	0.293	0.4263	0.3924	0.8045	0.5425	0.8893	0.2767	0.128	0.2997	0.5643	0.0695	0.6915	0.3944	0.0692	0.128095	0.0219983	0.0710381	0.0151566	0.0355533	0.0191972	0.0605678	0.0694743	0.177352	0.00370279	0.0313676	0.000187473	0.0425645	0.00194828	0.0421304	0.0731273	4	4	2	2	3	3	2	3	-0.0543177	0.0104703	0.00280109
Q9Z2I8	K84	Suclg2	Succinyl-CoA ligase [GDP-forming] subunit beta, mitochondrial	_IVLK[+42]AQILAGGR_	IVLKAQILAGGR	1	TRUE	Mitochondria	0.3344	0.4397	0.2334	0.6871	0.8317	0.5369	0.1405	0.0592	0.3186	0.2976	0.3998	0.042	0.1702	0.5619	0.0594556	0.0258449	0.21188	0.0411488	0.0940145	0.0799531	0.378491	0.201085	0.0379056	0.0114616	0.0996645	0.0314473	0.0744425	0.102479	0.498447	0.197837	4	4	2	3	4	4	3	4	-0.159936	-0.166611	-0.0541082
Q8R086	K256	Suox	Sulfite oxidase, mitochondrial	_LHVVGAPGGQSLSLSLDDLHK[+42]FPK[+42]HE_	LHVVGAPGGQSLSLSLDDLHKFPKHE	2	TRUE	Mitochondria	0.7138	0.8593	0.1775	0.2023	0.4661	0.6063	0.1498	0.6867	0.1733	0.4372	0.4565	0.1374	0.3991	0.0413	0.103962	0.036196	0.0217926	0.0242491	0.090285	0.0413329	0.190352	0.127907	0.0782486	0.0247845	0.00879282	0.00434106	0.125426	0.00996718	0.191449	0.111638	4	4	3	3	4	4	3	4	-0.103658	-0.16856	-0.00513695
Q8R086	K280	Suox	Sulfite oxidase, mitochondrial	_VK[+42]GLEWR_	VKGLEWR	1	TRUE	Mitochondria	0.8888	0.4462	0.0086	0.27	0.6516	0.0578	0.9679	0.0953	0.8556	0.0377	0.0876	0.1176	0.0744	0.545	0.0112645	0.0111041	0.03161	0.00564883	0.0081158	0.0124246	0.0575403	0.0141247	0.00638476	0.00419098	0.0213483	0.00143616	0.00435166	0.0176121	0.0369584	0.00321846	4	4	4	3	4	4	4	4	-0.00847591	-0.0259303	-0.00132046
Q8R086	K447	Suox	Sulfite oxidase, mitochondrial	_VTIK[+42]GYAWSGGGR_	VTIKGYAWSGGGR	1	TRUE	Mitochondria	0.4667	0.0798	0.1791	0.9403	0.1348	0.4411	0.0829	NA	0.1629	0.2791	0.7226	0.1277	0.2454	0.6045	0.131691	0.0401563	0.00714809	0.0332485	0.0187191	0.0541916	0.00748018	0.012443	0.086626	0.015846	0.000847767	NA	0.0107617	0.032471	0.00548913	0.00490907	4	4	2	1	3	4	2	2	0.0208055	-0.000332088	-0.0140352
Q8R086	K495	Suox	Sulfite oxidase, mitochondrial	_IWQLK[+42]AQVPAEQK[+42]E_	IWQLKAQVPAEQKE	2	TRUE	Mitochondria	0.3663	0.3488	0.1446	0.5652	0.693	0.4082	0.3416	0.3536	0.4352	0.4275	0.2126	0.2492	0.5026	0.5762	0.103911	0.0654081	0.242241	0.130179	0.158073	0.2274	0.0662634	0.0457406	0.0367041	0.0497762	0.17663	0.0570616	0.0805163	0.27114	NA	0.0125071	3	3	2	3	3	3	1	2	0.0844382	0.175977	-0.161992
Q9D0R2	K242	Tars	Threonine--tRNA ligase, cytoplasmic	_K[+42]VNTPTTTVYR_	KVNTPTTTVYR	1	TRUE	Cytoplasm	0.2842	0.2268	0.3145	0.893	0.1218	0.6066	0.5923	0.0303	0.222	0.2994	0.0701	0.9432	0.1544	0.1222	0.212651	0.257368	0.207887	0.111439	0.358645	0.187629	0.194092	0.141456	0.120923	0.101995	0.0427841	0.0412547	0.180038	0.0605618	0.194936	0.0304264	4	4	4	3	4	4	3	4	-0.0300166	0.0137952	0.0697393
Q9D0R2	K305	Tars	Threonine--tRNA ligase, cytoplasmic	_IYGISFPDPK[+42]LLK[+42]E_	IYGISFPDPKLLKE	2	TRUE	Cytoplasm	0.7225	0.484	0.8928	0.662	0.8812	0.3753	0.2301	NA	0.6589	0.3201	0.3825	0.4134	0.6286	0.5487	0.0476635	0.0236923	0.0140973	0.0429202	0.0316032	0.0285864	0.0875624	0.037922	0.0316961	0.0168497	NA	NA	0.0291664	0.0173568	0.102145	0.0305246	4	4	1	1	4	3	2	4	0.00499815	-0.0734652	-0.00489407
Q9D0R2	K64	Tars	Threonine--tRNA ligase, cytoplasmic	_LDMYNK[+42]LK[+42]AE_	LDMYNKLKAE	2	TRUE	Cytoplasm	0.2349	0.6236	0.1637	0.4401	0.4766	0.5547	0.5267	0.6841	0.0168	0.5911	0.4851	0.4581	0.4061	0.6726	0.086159	0.0442143	0.0363763	0.0265254	0.236551	0.0172576	0.104577	0.0539199	0.106245	0.0237754	0.0232356	0.0255992	0.372697	0.00775841	0.135989	0.00854587	2	3	3	2	4	2	3	3	-0.0273945	-0.0682007	0.0269567
Q9D0R2	K680	Tars	Threonine--tRNA ligase, cytoplasmic	_K[+42]ASGTVNIR_	KASGTVNIR	1	TRUE	Cytoplasm	0.7301	0.3931	0.6759	0.6949	0.4475	0.6344	0.1288	0.434	0.8807	0.5674	0.4784	0.559	0.775	0.5879	0.047877	0.220253	0.0741096	0.126344	0.0983187	0.173043	0.0276757	0.202137	0.0149196	0.159817	0.0729609	0.0215484	0.0901472	0.100978	NA	0.220176	3	4	2	2	3	2	1	2	-0.0757929	0.0464339	0.0472105
Q9D0R2	K680	Tars	Threonine--tRNA ligase, cytoplasmic	_K[+42]EK[+42]ASGTVNIR_	KEKASGTVNIR	2	TRUE	Cytoplasm	0.1473	0.4819	NA	0.999	0.0483	NA	0.2651	0.9566	NA	0.4188	0.0961	0.5829	0.4468	NA	0.123674	0.0232004	0.0618669	0.0597713	0.0435663	0.00784783	0.0618204	0.0145447	0.133988	0.0105981	0.0250368	NA	0.0115144	0.000283355	NA	0.000440838	3	3	2	1	2	2	1	2	0.0452266	4.65e-05	0.0153525
Q3TVW5	K415	Tchp	Trichoplein keratin filament-binding protein	_GK[+42]QLAQR_	GKQLAQR	1	TRUE	Cytoplasm	0.7183	0.3731	0.3442	0.9404	0.314	0.9216	0.9598	0.188	0.2274	0.7839	0.6237	0.1457	0.7702	0.5819	0.981348	0.98211	0.920512	0.987491	0.891266	0.977034	0.917878	0.912028	0.0248581	0.0134174	0.0528753	0.00286027	0.154397	0.0232464	0.0221455	0.0938669	3	4	3	2	4	4	3	4	0.075463	0.00263419	0.00507559
P40630	K82	Tfam	Transcription factor A, mitochondrial	_K[+42]IAALWR_	KIAALWR	1	TRUE	Mitochondria	0.5899	0.9854	0.0228	0.2248	0.2396	0.7984	0.2445	0.8014	0.0231	0.3327	0.701	0.3863	0.4313	0.8651	0.258964	0.330968	0.333216	0.352425	0.26037	0.365797	0.117697	0.138668	0.0947714	0.0589901	0.0648615	0.0818762	0.0975049	0.107231	NA	0.0624051	4	4	2	3	3	4	1	3	0.213758	0.215519	-0.0348292
Q3UUI3	K98	Them4	Acyl-coenzyme A thioesterase THEM4	_QMSK[+42]AQQFTR_	QMSKAQQFTR	1	TRUE	Membrane	0.1034	0.1593	0.4032	NA	0.0151	0.7743	NA	NA	0.0319	0.3823	NA	NA	0.8822	0.2147	0.485307	0.43334	0.803646	0.663151	0.819647	0.574625	0.694871	0.70671	NA	NA	NA	NA	0.0697865	0.0427409	NA	0.0261179	1	1	1	1	2	3	1	2	-0.0435588	0.108774	-0.141285
O35857	K68	Timm44	Mitochondrial import inner membrane translocase subunit TIM44	_K[+42]GFLSGLLDNIK[+42]QE_	KGFLSGLLDNIKQE	2	TRUE	Mitochondria	0.0403	0.1207	0.0155	0.4037	0.0154	0.2089	0.0333	0.1451	0.6677	0.7384	0.4872	0.8423	0.1192	0.0339	0.114038	0.348536	0.107888	0.287109	0.257025	0.543095	0.320236	0.573992	0.012311	0.0978441	0.0364911	0.120065	0.0888032	0.112686	0.292616	0.0255562	2	4	2	3	3	4	3	3	-0.286883	-0.212349	-0.194559
O35857	K82	Timm44	Mitochondrial import inner membrane translocase subunit TIM44	_SIK[+42]K[+42]FRDE_	SIKKFRDE	2	TRUE	Mitochondria	0.0059	0.1665	0.0638	0.3728	0.3058	0.799	0.0368	0.0269	0.023	0.0464	0.0159	0.0494	0.0431	0.7606	0.334649	0.0492956	0.0721709	0.232343	0.163837	0.213089	0.0380486	0.0331639	0.209312	0.0415216	0.0432586	0.0929476	0.0572117	0.0668591	0.0237242	0.00195723	4	4	4	3	4	4	2	2	0.199179	0.0341224	-0.163793
Q9WVA2	K86	Timm8a1	Mitochondrial import inner membrane translocase subunit Tim8 A	_LEQTQK[+42]SK[+42]PVFSE_	LEQTQKSKPVFSE	2	TRUE	Mitochondria	0.5696	0.4004	0.0081	0.961	0.0514	0.784	0.0332	0.0531	0.1524	0.0849	0.0827	0.0229	0.0351	0.1007	0.219921	0.108912	0.105166	0.179934	0.295778	0.127604	0.108496	0.0904408	0.0496046	0.0500182	0.0440326	0.0293513	0.133561	0.0369134	0.123169	0.0263561	3	4	4	3	4	4	4	4	0.0894928	-0.00332977	-0.0186922
P40142	K226	Tkt	Transketolase	_LC[+57]K[+42]AFGQAK[+42]HQPTAIIAK[+42]TFK[+42]GR_	LCKAFGQAKHQPTAIIAKTFKGR	4	TRUE	Mitochondria	0.0804	0.8804	0.9395	0.7891	0.0671	0.5145	0.6283	0.4796	0.2224	0.3037	0.578	0.504	0.2935	0.1811	0.266981	0.197471	0.178798	0.291319	0.294475	0.0658108	0.162656	0.274514	0.244882	0.11979	0.0405152	0.295876	0.197989	0.0369125	0.108057	0.304444	4	4	4	4	3	4	4	4	0.0168045	0.0161423	0.13166
P40142	K254	Tkt	Transketolase	_GITGIEDK[+42]E_	GITGIEDKE	1	TRUE	Mitochondria	0.4282	0.8919	0.179	0.0942	0.4894	0.7135	0.2465	0.2011	0.2779	0.1306	0.33	0.4704	0.3764	0.3464	0.0191085	0.00742929	0.0134143	0.139562	0.0205415	0.0129516	0.00253036	0.00452306	0.0108988	0.000770911	0.0058832	0.146406	0.0100592	0.00788592	0.00189831	0.00648605	3	2	3	2	2	2	2	3	0.135039	0.010884	-0.00552234
P40142	K310	Tkt	Transketolase	_MPTPPSYK[+42]VGDK[+42]IATR_	MPTPPSYKVGDKIATR	2	TRUE	Mitochondria	0.0482	0.399	0.0732	0.5701	0.7265	0.8664	0.3225	0.8456	0.5388	0.7476	NA	0.3489	0.5339	NA	0.0225231	0.0107981	0.175147	0.10404	0.0547772	0.0234308	0.0359406	0.0398252	0.0214737	0.00349624	0.29972	NA	0.0675063	NA	0.0339761	0.0211987	4	4	4	1	3	1	2	4	0.0642151	0.139207	-0.0126327
P40142	K314	Tkt	Transketolase	_MPTPPSYK[+42]VGDK[+42]IATR_	MPTPPSYKVGDKIATR	2	TRUE	Mitochondria	0.1881	0.1892	0.0011	0.3428	0.6905	0.4152	0.139	0.0324	0.3726	0.311	0.7336	0.3178	0.1255	0.1276	0.0697221	0.0140276	0.0338045	0.0121993	0.0215231	0.0241535	0.200688	0.0305408	0.0647917	0.00828287	0.0122296	0.00277597	0.00640161	0.0108363	0.323888	0.00251239	4	4	4	3	4	4	4	3	-0.0183415	-0.166884	-0.010126
P40142	K319	Tkt	Transketolase	_K[+42]AYGLALAK[+42]LGHASDR_	KAYGLALAKLGHASDR	2	TRUE	Mitochondria	0.3045	0.5025	0.278	0.3709	0.0572	0.2137	0.497	0.4439	0.1445	0.1064	0.6153	0.6018	0.7853	0.5281	0.384967	0.379834	0.396296	0.376698	0.390464	0.371323	0.37653	0.398626	0.0112949	0.00860748	0.0395721	0.0059933	0.0104914	0.0124807	0.0102665	0.0300692	4	4	4	3	4	4	4	4	-0.0219283	0.0197658	0.00851082
P40142	K327	Tkt	Transketolase	_K[+42]AYGLALAK[+42]LGHASDR_	KAYGLALAKLGHASDR	2	TRUE	Mitochondria	0.3964	0.3972	0.1715	0.4221	0.146	0.0818	0.8005	0.567	0.2615	0.1703	0.9467	0.5919	0.3161	0.4813	0.0673374	0.0578019	0.104296	0.0600941	0.0399601	0.0913238	0.0537815	0.168649	0.0583584	0.042525	0.116811	0.0430711	0.014247	0.0598487	0.010575	0.109487	4	4	4	3	4	4	4	4	-0.108555	0.0505145	-0.0335219
P40142	K343	Tkt	Transketolase	_IIALDGDTK[+42]NSTFSE_	IIALDGDTKNSTFSE	1	TRUE	Mitochondria	0.0027	0.0835	0.5642	0.4662	0	0.483	0.3346	0.6081	0.5906	0.0009	0.031	0.134	0.0002	0.7453	0.340357	0.42664	0.196643	0.234235	0.501389	0.255537	0.237314	0.277033	0.151794	0.0634141	0.0671071	0.121744	0.0330183	0.0293455	0.0801911	0.06975	4	4	4	4	4	4	4	4	-0.042798	-0.040671	0.171102
P40142	K465	Tkt	Transketolase	_LAANTK[+42]GIC[+57]FIR_	LAANTKGICFIR	1	TRUE	Mitochondria	0.3475	0.4088	0.8822	0.7749	0.8915	0.8936	0.0264	0.569	0.5664	0.5009	0.1637	0.7886	0.7297	0.5811	0.0859635	0.0261371	0.10023	0.0633592	0.126231	0.147102	0.0795633	0.0713583	0.0395014	0.0104787	0.0924909	0.045447	0.078836	0.237168	0.0876996	0.0784084	4	4	3	3	3	4	4	4	-0.00799909	0.0206664	-0.120965
P40142	K523	Tkt	Transketolase	_SLK[+42]K[+42]DK[+42]ISIR_	SLKKDKISIR	3	TRUE	Mitochondria	0.3478	0.5105	0.3739	0.4983	0.6168	0.4956	0.1969	0.6001	0.5655	0.6659	0.0889	0.5286	0.6061	0.831	0.00810607	0.00174276	0.00356236	0.00624663	0.00093115	0.00469232	0.247105	0.00191066	0.00861697	0.00162103	0.0030174	NA	NA	0.00555109	0.425334	0.00235689	4	4	2	1	1	3	3	2	0.00433597	-0.243543	-0.00294956
P40142	K538	Tkt	Transketolase	_VLDPFTIK[+42]PLDR_	VLDPFTIKPLDR	1	TRUE	Mitochondria	0.0524	0.1279	0.2631	0.3404	0.4515	0.4972	0.0328	0.3516	0.0138	0.0723	0.2081	0.5331	0.7824	0.293	0.00931965	0.00237653	0.00564807	0.020731	0.00412575	0.00580405	0.000470862	0.000328326	0.00483895	0.00136911	0.00999677	0.0281704	0.003345	0.00248955	0.000289989	0.000191136	4	4	4	2	4	4	4	3	0.0204027	0.00517721	-0.00342751
Q91ZE0	K142	Tmlhe	Trimethyllysine dioxygenase, mitochondrial	_GQK[+42]QK[+42]VIQPR_	GQKQKVIQPR	2	TRUE	Mitochondria	0.5502	0.0369	0.1393	0.4537	0.3453	0.5696	0.11	0.0801	0.0306	0.0958	0.2115	0.1519	0.0055	0.0182	0.516454	0.245584	0.709587	0.461386	0.23754	0.126869	0.56846	0.692575	0.156976	0.242697	0.175365	0.094537	0.137603	0.0189647	0.305657	0.195753	4	4	4	3	4	2	4	3	-0.231189	0.141126	0.118715
P17751	K163	Tpi1	Triosephosphate isomerase	_HVFGESDELIGQK[+42]VSHALAE_	HVFGESDELIGQKVSHALAE	1	TRUE	Mitochondria	0.5263	0.415	0.3459	0.6803	0.1999	0.8904	0.0067	0.5021	0.3459	0.6173	0.0239	0.4971	0.9704	0.2036	0.0192365	0.00471633	0.0145231	0.0216153	0.0147279	0.00732882	0.0120518	0.012808	0.00206916	0.00355903	0.00833818	NA	0.0065085	0.0066427	0.00780405	0.00706099	2	4	4	1	4	3	4	4	0.00880734	0.00247125	-0.00261249
P17751	K269	Tpi1	Triosephosphate isomerase	_IIYGGSVTGATC[+57]K[+42]E_	IIYGGSVTGATCKE	1	TRUE	Mitochondria	0.6601	0.0641	0.0112	0.1878	0.0455	0.3172	0.5529	0.0871	0.3735	0.92	0.3313	0.1245	0.0057	0.0609	0.0325218	0.0463043	0.0897358	0.0621254	0.0493532	0.0397224	0.0512022	0.034658	NA	0.0185034	0.00925071	0.00817496	0.00388019	0.000654036	0.0297108	0.00673575	1	4	2	2	3	2	3	4	0.0274674	0.0385336	0.00658197
P17751	K298	Tpi1	Triosephosphate isomerase	_FVDIINAK[+42]Q_	FVDIINAKQ	1	TRUE	Mitochondria	0.2398	0.7428	0.231	0.5384	0.3508	0.7685	0.6101	0.5365	0.989	0.542	0.705	0.757	0.9514	0.2426	0.0885934	0.054938	0.0673959	0.0443112	0.0643304	0.133855	0.108609	0.13273	0.117804	0.0423443	0.0569867	0.0179105	0.0778023	0.113309	0.112802	0.108644	4	4	4	3	4	4	4	4	-0.0884188	-0.0412135	-0.0789169
Q9CQN1	K562	Trap1	Heat shock protein 75 kDa, mitochondrial	_TDIVVDHYK[+42]EE_	TDIVVDHYKEE	1	TRUE	Mitochondria	0.2991	0.3	0.1742	0.4637	0.1786	0.4073	0.4132	0.0969	0.2693	0.1841	0.5191	0.8768	0.1487	0.2141	0.0413339	0.0269923	0.0451235	0.0199555	0.0706048	0.0418205	0.0287066	0.116144	0.0280773	0.0132844	0.0119578	0.000464759	0.0101766	0.0171997	NA	0.0727555	2	4	2	2	2	2	1	3	-0.0961884	0.016417	-0.0148283
P52196	K14	Tst	Thiosulfate sulfurtransferase	_ALVSTK[+42]WLAESIR_	ALVSTKWLAESIR	1	TRUE	Mitochondria	0.3727	0.8137	0.509	0.0077	0.0574	0.018	0.2182	0.1173	0.3058	0.0309	0.41	0.0584	0.0579	0.1147	0.0358748	0.0430137	0.0488911	0.0386719	0.0370119	0.0481135	0.0223886	0.0421453	0.00730428	0.00737758	0.00843885	0.00428879	0.00564884	0.00759774	0.00744695	0.00748177	4	4	4	3	4	4	3	4	-0.00347337	0.0265025	-0.00509984
Q8BFR5	K169	Tufm	Elongation factor Tu, mitochondrial	_EHLLLAK[+42]QIGVE_	EHLLLAKQIGVE	1	TRUE	Mitochondria	0.0767	0.3837	0.0213	0.4948	0.0464	0.0602	0.0388	0.203	0.1535	0.1859	0.7762	0.0167	0.0614	0.1682	0.451502	0.311499	0.207106	0.327954	0.383201	0.216103	0.265373	0.140512	0.0994319	0.0374546	0.110786	0.103856	0.106073	0.0811624	0.0919439	0.0444944	4	4	4	3	4	4	3	4	0.187442	-0.0582663	0.0953958
Q8BFR5	K209	Tufm	Elongation factor Tu, mitochondrial	_FGYK[+42]GEETPVIVGSALC[+57]ALEQR_	FGYKGEETPVIVGSALCALEQR	1	TRUE	Mitochondria	0.212	0.1399	0.0531	0.3699	0.1895	0.7143	0.5343	0.0251	0.588	0.4165	0.9654	0.0422	0.8766	0.1745	0.0321506	0.0207637	0.108955	0.0215156	0.118099	0.0437414	0.0646604	0.0504811	0.0226862	0.0260661	0.0552262	0.02073	0.0984833	0.0200847	0.0728345	0.0123118	4	4	4	4	4	4	4	4	-0.0289655	0.0442943	-0.0229777
Q8BFR5	K256	Tufm	Elongation factor Tu, mitochondrial	_DLDK[+42]PFLLPVESVYSIPGR_	DLDKPFLLPVESVYSIPGR	1	TRUE	Mitochondria	0.3292	0.2514	0.0098	0.0511	0.669	0.0498	0.1365	0.086	0.777	0.1787	0.206	0.1419	0.8731	0.118	0.00550445	0.0103848	0.00895186	0.00201023	0.00858788	0.00762528	0.00574688	0.00726324	0.0032525	0.00465615	0.00246156	NA	0.00360963	0.00230988	0.000946723	0.000798047	4	4	4	1	4	4	4	4	-0.00525301	0.00320499	0.00275951
Q8BFR5	K351	Tufm	Elongation factor Tu, mitochondrial	_GLVMVK[+42]PGSIQPHQK[+42]VE_	GLVMVKPGSIQPHQKVE	2	TRUE	Mitochondria	0.5664	0.5663	0.1928	0.6253	0.5084	0.4999	0.4745	0.0104	0.4041	0.5101	0.2463	0.1304	0.1248	0.4544	0.204442	0.150952	0.341744	0.0734236	0.159464	0.111912	0.255522	0.170168	0.0711611	0.0935026	0.0756899	0.0323677	0.102522	0.0757778	0.213226	0.105422	3	3	2	3	3	4	4	4	-0.0967445	0.0862216	0.0390406
Q8BFR5	K361	Tufm	Elongation factor Tu, mitochondrial	_AQVYILSK[+42]EEGGR_	AQVYILSKEEGGR	1	TRUE	Mitochondria	0.2272	0.4428	0.088	0.245	0.8057	0.0943	0.5889	0.3268	0.0526	0.3905	0.3459	0.2903	0.3421	0.3352	0.0608818	0.0671819	0.0248824	0.0590294	0.0838598	0.0923182	0.0526342	0.0314981	0.0218807	0.00462008	NA	0.0157153	0.0413411	0.037385	0.00917984	0.00976623	3	4	1	2	3	3	2	3	0.0275313	-0.0277519	-0.0251363
Q9JMH6	K369	Txnrd1	Thioredoxin reductase 1, cytoplasmic	_QFVPTK[+42]IEQIE_	QFVPTKIEQIE	1	TRUE	Cytoplasm	0.5058	0.01	0.0008	0.0385	0.2705	0.4035	0.0178	0.07	0.0046	0.0722	0.0142	0.0144	0.0095	0.0117	0.34382	0.268289	0.837435	0.377677	0.260734	0.283924	0.20099	0.213984	0.018448	0.0335325	0.180728	0.0181773	0.0251822	0.0188213	0.0214563	0.00962661	3	4	2	2	3	3	2	3	0.163693	0.636444	-0.0156349
Q9JLT4	K376	Txnrd2	Thioredoxin reductase 2, mitochondrial	_LTPTAIK[+42]AGK[+42]LLAQR_	LTPTAIKAGKLLAQR	2	FALSE	Mitochondria	0.0159	0.4741	0.1026	0.3799	0.3069	0.4133	0.1633	0.1266	0.0398	0.7835	0.1881	0.102	0.0071	0.2695	0.126391	0.0423059	0.023352	0.130146	0.0859359	0.071921	0.0713139	0.032423	0.0868787	0.00607406	0.00786168	0.095774	0.0198588	0.0130702	0.0838777	0.0272319	4	3	3	3	3	4	3	4	0.0977225	-0.0479619	-0.0296151
Q9D855	K12	Uqcrb	Cytochrome b-c1 complex subunit 7	_SAVSASSK[+42]WLDGFR_	SAVSASSKWLDGFR	1	FALSE	Mitochondria	0.4423	0.4473	0.3241	0.7649	0.3724	0.3813	0.1704	0.324	0.1678	0.7825	0.0162	0.7259	0.8366	0.0603	0.366744	0.130779	0.27196	0.566691	0.222468	0.0608103	0.167255	0.371198	0.286606	0.0984862	0.395837	0.222903	0.209379	0.08294	0.234393	0.241292	4	4	3	3	4	2	2	4	0.195493	0.104705	0.0699682
Q9D855	K29	Uqcrb	Cytochrome b-c1 complex subunit 7	_K[+42]WYYNAAGFNK[+42]LGLMR_	KWYYNAAGFNKLGLMR	2	FALSE	Mitochondria	0.8993	0.124	0.2822	0.1248	0.8716	0.5933	0.2583	0.4634	0.2947	0.0099	0.5069	0.9299	0.0099	0.4998	0.135256	0.246762	0.129351	0.412945	0.213158	0.23063	0.0603761	0.0866258	0.0824911	0.131568	0.0111842	0.453751	0.0233251	0.205933	NA	0.0361045	3	4	2	3	4	4	1	3	0.326319	0.0689753	0.0161319
Q9D855	K45	Uqcrb	Cytochrome b-c1 complex subunit 7	_TEDVK[+42]EAIR_	TEDVKEAIR	1	FALSE	Mitochondria	0.5367	0.1105	0.966	0.7797	0.8752	0.1305	0.123	0.0609	0.7432	0.2046	0.7828	0.2423	0.0612	0.7699	0.0512327	0.0213793	0.148915	0.0176906	0.0168449	0.0155142	0.197797	0.0172769	0.0171443	0.0178595	0.0823762	0.0145082	0.0165983	0.0012693	0.20636	0.0101932	2	4	2	3	3	4	3	4	0.000413751	-0.0488822	0.00586511
Q9D855	K88	Uqcrb	Cytochrome b-c1 complex subunit 7	_DK[+42]FYLEPYLK[+42]E_	DKFYLEPYLKE	2	FALSE	Mitochondria	0.1618	0.0274	0.0634	0.9631	0.2534	0.1459	0.835	0.319	0.0585	0.2314	0.1671	0.2106	0.0803	0.9034	0.0592588	0.0649928	0.0366763	0.0201885	0.0139356	0.0218957	0.0374801	0.0684455	0.0194171	0.030989	0.0168243	0.0164909	0.00620936	0.00613581	0.0287775	0.0233846	2	3	4	2	3	2	4	4	-0.048257	-0.000803796	0.043097
Q9D855	K88	Uqcrb	Cytochrome b-c1 complex subunit 7	_DK[+42]FYLEPYLK[+42]EVIR_	DKFYLEPYLKEVIR	2	FALSE	Mitochondria	0.3426	0.027	0.5012	0.4954	0.9296	0.6096	0.217	0.333	0.6433	0.7186	0.7968	0.1825	0.4782	0.5107	0.0116918	0.0244204	0.0670061	0.0277273	0.0437987	0.0421618	0.0343825	0.0636855	0.00568258	0.0145111	0.0591975	0.0178685	0.0169067	0.0312351	0.0467344	0.0826166	3	4	3	3	4	4	3	4	-0.0359582	0.0326236	-0.0177414
Q9D855	K96	Uqcrb	Cytochrome b-c1 complex subunit 7	_DK[+42]FYLEPYLK[+42]E_	DKFYLEPYLKE	2	FALSE	Mitochondria	0.2953	0.4027	0.0371	0.8004	0.1975	0.0545	0.6148	0.2431	0.6992	0.4522	0.0231	0.1785	0.5182	0.0445	0.0479966	0.0388827	0.0231075	0.0163802	0.0308162	0.059298	0.0215009	0.0697277	0.0317805	0.0130491	0.00759623	0.00709503	0.0211448	0.0331397	0.00949466	0.0393449	4	4	4	4	4	4	4	4	-0.0533475	0.00160658	-0.0204153
Q9CZ13	K134	Uqcrc1	Cytochrome b-c1 complex subunit 1, mitochondrial	_EHTAYLIK[+42]ALSK[+42]DLPK[+42]VVE_	EHTAYLIKALSKDLPKVVE	3	TRUE	Mitochondria	0.1658	0.035	0.7323	0.3176	0.6812	0.4643	0.0187	0.2624	0.6812	0.1848	0.1032	0.5483	0.1957	0.5294	0.106342	0.0165661	0.171259	0.0484356	0.0282686	0.0339603	0.0618255	0.0408461	0.0556341	0.00767243	0.197457	0.0322888	0.0147538	0.020121	0.0423094	0.0179654	4	4	3	4	4	3	4	3	0.00758942	0.109433	-0.0173942
Q9CZ13	K142	Uqcrc1	Cytochrome b-c1 complex subunit 1, mitochondrial	_EHTAYLIK[+42]ALSK[+42]DLPK[+42]VVE_	EHTAYLIKALSKDLPKVVE	3	TRUE	Mitochondria	0.2784	0.4957	0.0467	0.505	0.5397	0.3537	0.7555	0.1442	0.9032	0.7623	0.3922	0.2614	0.4721	0.2325	0.0203227	0.016373	0.0582006	0.0114691	0.0337034	0.0583052	0.0261752	0.053407	0.0232923	0.0066908	0.0550046	0.00827298	0.0286327	0.0700619	0.0205688	0.0325422	4	4	3	4	4	4	2	4	-0.0419379	0.0320253	-0.0419322
Q9CZ13	K248	Uqcrc1	Cytochrome b-c1 complex subunit 1, mitochondrial	_HQQLLDLAQK[+42]HLSSVSR_	HQQLLDLAQKHLSSVSR	1	TRUE	Mitochondria	0.2682	0.0848	0.054	0.4144	0.2046	0.1385	0.1986	0.8409	0.337	0.3054	0.9584	0.4575	0.9487	0.192	0.0564927	0.123221	0.106615	0.120518	0.110274	0.071368	0.234235	0.0431023	0.0254557	0.0706541	0.102559	0.0460221	0.0369464	0.0403094	0.22025	0.0362164	3	3	3	3	4	4	3	4	0.0774162	-0.127619	0.0518531
Q9DB77	K109	Uqcrc2	Cytochrome b-c1 complex subunit 2, mitochondrial	_GIEAVGGK[+42]LSVTATR_	GIEAVGGKLSVTATR	1	TRUE	Mitochondria	0.1727	0.5602	0.1152	0.1065	0.6492	0.8202	0.4509	0.288	0.251	0.389	0.1181	0.4308	0.4267	0.3768	0.0665368	0.040777	0.00783402	0.11934	0.104768	0.0801537	0.0516794	0.046651	0.0519325	0.0127076	NA	0.0673494	0.0945336	0.0405491	0.0134978	0.0337239	3	3	1	3	4	4	3	4	0.0726888	-0.0438454	-0.0393767
Q9DB77	K183	Uqcrc2	Cytochrome b-c1 complex subunit 2, mitochondrial	_IIENLHDVAYK[+42]NALANPLYC[+57]PDYR_	IIENLHDVAYKNALANPLYCPDYR	1	TRUE	Mitochondria	0.5606	0.2655	0.875	0.4109	0.8882	0.0886	0.2135	0.4677	0.0631	0.4109	0.2985	0.3811	0.1335	0.345	0.196982	0.0149728	0.0725922	0.197318	0.0354658	0.0311092	0.0538146	0.169515	0.261432	0.00972224	0.0309324	0.320297	0.0295897	0.0514956	0.0291451	0.110158	4	4	4	4	4	4	4	4	0.0278033	0.0187776	-0.0161364
Q9DB77	K231	Uqcrc2	Cytochrome b-c1 complex subunit 2, mitochondrial	_MALVGLGVSHSVLK[+42]QVAE_	MALVGLGVSHSVLKQVAE	1	TRUE	Mitochondria	0.6915	0.1034	0.4276	NA	0.7352	0.5979	0.6709	NA	0.8423	0.7021	0.9431	0.2168	0.1414	0.5522	0.646504	0.519548	0.788466	0.559265	0.390051	0.43365	0.315807	0.405333	0.0410681	0.36195	NA	NA	0.145669	0.168302	NA	0.0999151	2	2	1	1	3	4	1	2	0.153931	0.472659	0.0858974
Q9DB77	K252	Uqcrc2	Cytochrome b-c1 complex subunit 2, mitochondrial	_GGLGLAGAK[+42]AK[+42]YR_	GGLGLAGAKAKYR	2	TRUE	Mitochondria	0.4749	0.1994	0.1029	0.7531	0.2041	0.4275	0.7731	0.8367	0.04	0.8412	0.9746	0.8758	0.4338	0.5326	0.166149	0.167691	0.163073	0.167782	0.139681	0.165219	0.147955	0.178248	0.00967722	0.0032882	0.0368791	0.00398151	0.0354136	0.00559181	0.0707309	0.00826008	4	4	3	3	4	4	4	4	-0.0104658	0.0151178	0.00247175
Q9CR68	K101	Uqcrfs1	Cytochrome b-c1 complex subunit Rieske, mitochondrial	_RAEVLDSTK[+42]SSK[+42]E_	RAEVLDSTKSSKE	2	TRUE	Mitochondria	0.2699	0.0353	0.5115	0.7463	0.0781	0.6574	0.2884	0.3223	0.6156	0.2561	0.1938	0.3822	0.2689	0.4902	0.0183263	0.0302939	0.0315622	0.0111556	0.0836824	0.0188173	0.0389821	0.024335	0.0109219	0.00852757	0.019124	0.0111571	NA	0.00653141	0.0245941	NA	3	2	2	2	1	2	3	1	-0.0131794	-0.0074199	0.0114765
Q9CR68	K104	Uqcrfs1	Cytochrome b-c1 complex subunit Rieske, mitochondrial	_AEVLDSTK[+42]SSK[+42]E_	AEVLDSTKSSKE	2	TRUE	Mitochondria	0.4738	0.6863	0.8103	0.8578	0.8836	0.3151	0.6956	0.6408	0.231	0.8985	0.109	0.4932	0.9954	0.3058	0.147193	0.114091	0.0706929	0.0294017	0.071486	0.0820594	0.0838048	0.0364152	0.152103	0.0534498	0.105995	0.0219138	NA	0.0552279	0.0794249	0.0342085	4	4	3	2	1	3	4	4	-0.00701349	-0.0131119	0.0320313
Q9CR68	K104	Uqcrfs1	Cytochrome b-c1 complex subunit Rieske, mitochondrial	_RAEVLDSTK[+42]SSK[+42]E_	RAEVLDSTKSSKE	2	TRUE	Mitochondria	0.3192	0.3073	0.0815	0.5586	0.2367	0.1684	0.3116	0.2336	0.4152	0.0094	0.0743	0.435	0.0961	0.071	0.249176	0.00352929	0.0257743	0.0971933	0.00111471	0.00212913	0.0161797	0.00599684	0.444742	0.00207141	0.0249446	0.0867806	0.000155531	0.00153558	0.00760343	0.00870593	4	4	3	4	4	4	3	4	0.0911964	0.00959459	0.00140016
Q9CR68	K163	Uqcrfs1	Cytochrome b-c1 complex subunit Rieske, mitochondrial	_GK[+42]NMAFK[+42]WR_	GKNMAFKWR	2	TRUE	Mitochondria	0.3343	0.4501	0.4073	0.5318	0.4897	0.8853	0.4649	0.1895	0.3385	0.1749	0.2621	0.6987	0.2088	0.2613	0.0588341	0.0127195	0.0885591	0.00707529	0.0111036	0.00864683	0.0543078	0.0628811	0.0983827	0.00747991	0.089398	0.000484057	0.00634105	0.00206071	0.0459276	0.104306	4	3	3	3	3	4	4	4	-0.0558058	0.0342513	0.00407265
Q9CR68	K251	Uqcrfs1	Cytochrome b-c1 complex subunit Rieske, mitochondrial	_K[+42]GPAPLNLEVPAYE_	KGPAPLNLEVPAYE	1	TRUE	Mitochondria	0.712	0.3164	0.5967	0.1543	0.097	NA	0.6254	0.755	0.6564	0.1286	0.4983	0.9643	0.3923	0.4034	0.195254	0.158109	0.198759	0.277301	0.270253	0.128939	0.0424101	0.0709195	0.096291	0.107676	0.0315708	0.312857	0.0978207	0.105447	NA	NA	4	4	2	4	4	4	1	1	0.206381	0.156348	0.02917
Q9CQ69	K33	Uqcrq	Cytochrome b-c1 complex subunit 8	_AFPSYFSK[+42]GIPNVLR_	AFPSYFSKGIPNVLR	1	TRUE	Mitochondria	0.6134	0.3426	0.6685	0.2464	0.4449	0.1103	0.904	0.9747	0.6241	0.1608	0.8358	0.835	0.6015	0.9236	0.0110993	0.0104864	0.0125316	0.0121528	0.0181143	0.0128804	0.0956683	0.0188335	0.00676208	0.00701381	0.00918954	0.0132611	0.01111	0.00562209	0.0773687	0.0223615	4	4	2	3	3	4	3	4	-0.00668074	-0.0831366	-0.00239392
Q8CC88	K220	Vwa8	von Willebrand factor A domain-containing protein 8	_YDK[+42]LLQDHTK[+42]EE_	YDKLLQDHTKEE	2	TRUE	Mitochondria	0.4397	0.2323	0.612	0.4408	0.1021	0.2982	0.0327	0.7327	0.1035	0.0211	0.1419	0.7993	0.4281	0.1129	0.14642	0.022819	0.177263	0.123699	0.0676389	0.0143515	0.493506	0.193588	0.0873313	0.0191874	0.214125	0.117547	0.0544929	0.00712331	NA	0.186419	4	4	2	3	3	4	1	3	-0.0698895	-0.316243	0.0084675
Q8CC88	K555	Vwa8	von Willebrand factor A domain-containing protein 8	_K[+42]LQLTDEQLQNR_	KLQLTDEQLQNR	1	TRUE	Mitochondria	0.8502	0.0809	0.189	0.9422	0.4529	0.32	0.0285	0.5153	0.3677	0.3929	0.1898	0.1929	0.476	0.1502	0.0177313	0.0872201	0.0757118	0.0426693	0.124647	0.081282	0.072156	0.132907	0.00641636	0.0480529	0.0788227	0.0153297	0.101801	0.0363298	0.0514656	0.0995822	4	4	4	3	4	4	4	4	-0.0902378	0.00355587	0.00593807
Q8CC88	K984	Vwa8	von Willebrand factor A domain-containing protein 8	_EVVNIVK[+42]HLQK[+42]FPTEGLSSVVR_	EVVNIVKHLQKFPTEGLSSVVR	2	TRUE	Mitochondria	0.2795	0.1253	0.8831	0.4212	0.0207	0.2528	0.5397	0.1154	0.499	0.6801	0.519	0.2015	0.2743	0.741	0.00879265	0.0536731	0.0802432	0.022382	0.0471497	0.0186345	0.0581891	0.0247516	NA	0.0581638	0.0329818	0.0178906	0.00624342	0.00960098	0.0329664	0.00924294	1	4	3	2	2	4	4	2	-0.00236956	0.0220541	0.0350386
[truncated: 11 more columns]

## Sheet: B. Hypoacetylated lysine sites 
Hypoacetylated lysine sites between Sirt3-/-CR vs. WTCR												Hypoacetylated lysine sites between Sirt3-/-CD vs. WTCD
PG.ProteinGroups	k_site	PG.Genes	PG.ProteinDescriptions	EG.ModifiedSequence	EG.StrippedSequence	p_WTCR25_KOCR25	KOCR25_WTCR25	WTCR25_mean	KOCR25_mean			PG.ProteinGroups	k_site	PG.Genes	PG.ProteinDescriptions	EG.ModifiedSequence	EG.StrippedSequence	p_WTCD25_KOCD25	KOCD25_WTCD25	WTCD25_mean	KOCD25_mean
Q8C196	K1486	Cps1	Carbamoyl-phosphate synthase [ammonia], mitochondrial	_TVDSK[+42]SLFHYR_	TVDSKSLFHYR	0.0019	-0.0498331	0.101251	0.0514175			Q8C196	K1486	Cps1	Carbamoyl-phosphate synthase [ammonia], mitochondrial	_TVDSK[+42]SLFHYR_	TVDSKSLFHYR	0.0005	-0.0525784	0.0920445	0.0394661
O09131	K136	Gsto1	Glutathione S-transferase omega-1	_K[+42]EDSPNLR_	KEDSPNLR	0.0037	-0.0128357	0.0161207	0.0032851			Q8R3F5	K323	Mcat	Malonyl-CoA-acyl carrier protein transacylase, mitochondrial	_K[+42]LLGQQVVSPVK[+42]WE_	KLLGQQVVSPVKWE	0.0013	-0.213374	0.423787	0.210412
Q8C196	K630	Cps1	Carbamoyl-phosphate synthase [ammonia], mitochondrial	_SVTGWK[+42]E_	SVTGWKE	0.0259	-0.0435704	0.157319	0.113748			P56480	K161	Atp5b	ATP synthase subunit beta, mitochondrial	_GPIK[+42]TK[+42]QFAPIHAEAPE_	GPIKTKQFAPIHAEAPE	0.0029	-0.00325953	0.00676939	0.00350986
Q9CQ62	K315	Decr1	2,4-dienoyl-CoA reductase, mitochondrial	_FNSLK[+42]K[+42]VTK[+42]EE_	FNSLKKVTKEE	0.0272	-0.177452	0.340563	0.163111			P56480	K225	Atp5b	ATP synthase subunit beta, mitochondrial	_LINNVAK[+42]AHGGYSVFAGVGER_	LINNVAKAHGGYSVFAGVGER	0.0038	-0.444769	0.631172	0.186403
Q9DBT9	K516	Dmgdh	Dimethylglycine dehydrogenase, mitochondrial	_YK[+42]QVMQR_	YKQVMQR	0.0303	-0.292906	0.853404	0.560498			Q80XN0	K339	Bdh1	D-beta-hydroxybutyrate dehydrogenase, mitochondrial	_MQIMTHFPGAISDK[+42]IYIH_	MQIMTHFPGAISDKIYIH	0.0047	-0.260151	0.721579	0.461428
Q91V92	K958	Acly	ATP-citrate synthase	_GK[+42]LIMGIGHR_	GKLIMGIGHR	0.0322	-0.113556	0.216437	0.102881			Q8BH86	K280	NA	UPF0317 protein C14orf159 homolog, mitochondrial	_VHAISK[+42]DPLHYSIVSAPAAQK[+42]VR_	VHAISKDPLHYSIVSAPAAQKVR	0.0059	-0.382808	0.469542	0.0867336
Q8VCW8	K531	Acsf2	Acyl-CoA synthetase family member 2, mitochondrial	_DFFLK[+42]HPQVQE_	DFFLKHPQVQE	0.0336	-0.0411106	0.120479	0.079368			Q8QZT1	K304	Acat1	Acetyl-CoA acetyltransferase, mitochondrial	_LNVK[+42]PLAR_	LNVKPLAR	0.0071	-0.611213	0.699201	0.0879878
O35658	K272	C1qbp	Complement component 1 Q subcomponent-binding protein, mitochondrial	_DLK[+42]SFVK[+42]NQ_	DLKSFVKNQ	0.0362	-0.015874	0.043329	0.0274551			P19096	K1378	Fasn	Fatty acid synthase	_K[+42]ALHLVGLK[+42]R_	KALHLVGLKR	0.0079	-0.0172751	0.0320811	0.014806
Q8BWT1	K158	Acaa2	3-ketoacyl-CoA thiolase, mitochondrial	_DTLWAGLTDQHVK[+42]LPMGMTAE_	DTLWAGLTDQHVKLPMGMTAE	0.037	-0.212237	0.931782	0.719545			Q99KI0	K50	Aco2	Aconitate hydratase, mitochondrial	_YDLLEK[+42]NINIVR_	YDLLEKNINIVR	0.0095	-0.0296456	0.0354581	0.0058125
Q3URE1	K569	Acsf3	Acyl-CoA synthetase family member 3, mitochondrial	_LLK[+42]QLYPSGQR_	LLKQLYPSGQR	0.0372	-0.0595403	0.0745042	0.0149639			Q9DC70	K140	Ndufs7	NADH dehydrogenase [ubiquinone] iron-sulfur protein 7, mitochondrial	_QADVMIVAGTLTNK[+42]MAPALR_	QADVMIVAGTLTNKMAPALR	0.0096	-0.181484	0.335995	0.154511
Q9DCZ4	K51	Apoo	Apolipoprotein O	_GQSK[+42]YVEEPR_	GQSKYVEEPR	0.0382	-0.0372389	0.0643517	0.0271129			Q9WV85	K29	Nme3	Nucleoside diphosphate kinase 3	_TFLAVK[+42]PDGVQR_	TFLAVKPDGVQR	0.0107	-0.157066	0.404319	0.247253
Q8VCW8	K510	Acsf2	Acyl-CoA synthetase family member 2, mitochondrial	_SK[+42]DMIIR_	SKDMIIR	0.0385	-0.114571	0.157725	0.0431539			Q9D3D9	K136	Atp5d	ATP synthase subunit delta, mitochondrial	_K[+42]AQSELSGAADEAAR_	KAQSELSGAADEAAR	0.0117	-0.0329438	0.0420127	0.00906882
Q8BMS1	K605	Hadha	Trifunctional enzyme subunit alpha, mitochondrial	_DLGK[+42]AFGER_	DLGKAFGER	0.0429	-0.375023	0.744467	0.369443			Q8C196	K1168	Cps1	Carbamoyl-phosphate synthase [ammonia], mitochondrial	_VSQEHPVVLTK[+42]FVEGAR_	VSQEHPVVLTKFVEGAR	0.0119	-0.0359087	0.433367	0.397459
Q8BMS1	K267	Hadha	Trifunctional enzyme subunit alpha, mitochondrial	_K[+42]LTTYAMTVPFVR_	KLTTYAMTVPFVR	0.0498	-0.0354722	0.0518502	0.016378			Q9WVM8	K263	Aadat	Kynurenine/alpha-aminoadipate aminotransferase, mitochondrial	_ADTFSK[+42]TVSSGLR_	ADTFSKTVSSGLR	0.0137	-0.0140546	0.0209079	0.00685331
P42125	K48	Eci1	Enoyl-CoA delta isomerase 1, mitochondrial	_TEGPAGVAVMK[+42]LR_	TEGPAGVAVMKLR	0.0546	-0.0108988	0.032324	0.0214252			Q9JHS4	K438	Clpx	ATP-dependent Clp protease ATP-binding subunit clpX-like, mitochondrial	_K[+42]YLGFGTPSNLGK[+42]GR_	KYLGFGTPSNLGKGR	0.0138	-0.0612801	0.275989	0.214709
P24270	K449	Cat	Catalase	_TFYTK[+42]VLNEEER_	TFYTKVLNEEER	0.0548	-0.0332053	0.039858	0.0066527			P14152	K110	Mdh1	Malate dehydrogenase, cytoplasmic	_K[+42]DLLK[+42]ANVK[+42]IFK[+42]SQGTALE_	KDLLKANVKIFKSQGTALE	0.0153	-0.334873	0.583283	0.24841
Q9DCW4	K248	Etfb	Electron transfer flavoprotein subunit beta	_DLVAK[+42]LK[+42]E_	DLVAKLKE	0.0551	-0.155178	0.196865	0.0416871			P56391	K62	Cox6b1	Cytochrome c oxidase subunit 6B1	_RVYK[+42]SLC[+57]PVSWVSAWDDR_	RVYKSLCPVSWVSAWDDR	0.0154	-0.0860121	0.124455	0.0384433
E9Q4Z2	K1832	Acacb	Acetyl-CoA carboxylase 2	_IK[+42]QIFQVAWVDPEDPHK[+42]GFR_	IKQIFQVAWVDPEDPHKGFR	0.0579	-0.199532	0.332237	0.132705			Q8C196	K553	Cps1	Carbamoyl-phosphate synthase [ammonia], mitochondrial	_QLFSDK[+42]LNE_	QLFSDKLNE	0.0183	-0.139524	0.142787	0.00326322
Q8C196	K553	Cps1	Carbamoyl-phosphate synthase [ammonia], mitochondrial	_QLFSDK[+42]LNE_	QLFSDKLNE	0.0638	-0.0108387	0.014188	0.00334937			Q91XF0	K202	Pnpo	Pyridoxine-5'-phosphate oxidase	_LGQLYQDQEVPK[+42]PE_	LGQLYQDQEVPKPE	0.0185	-0.313866	0.342615	0.0287491
P06801	K342	Me1	NADP-dependent malic enzyme	_K[+42]K[+42]IWLVDSK[+42]GLIVK[+42]GR_	KKIWLVDSKGLIVKGR	0.0697	-0.263218	0.342599	0.0793804			P63038	K396	Hspd1	60 kDa heat shock protein, mitochondrial	_LAK[+42]LSDGVAVLK[+42]VGGTSDVEVNE_	LAKLSDGVAVLKVGGTSDVEVNE	0.0186	-0.432801	0.515148	0.0823465
Q8K2B3	K517	Sdha	Succinate dehydrogenase [ubiquinone] flavoprotein subunit, mitochondrial	_LNMQK[+42]SMQNHAAVFR_	LNMQKSMQNHAAVFR	0.0741	-0.206309	0.325257	0.118948			Q61941	K338	Nnt	NAD(P) transhydrogenase, mitochondrial	_MIESMK[+42]E_	MIESMKE	0.0193	-0.217704	0.247372	0.0296688
Q8QZT1	K304	Acat1	Acetyl-CoA acetyltransferase, mitochondrial	_LNVK[+42]PLAR_	LNVKPLAR	0.0766	-0.612988	0.639412	0.0264247			P19096	K70	Fasn	Fatty acid synthase	_SGK[+42]LK[+42]DLSK[+42]FDASFFGVHPK[+42]QAHTMDPQLR_	SGKLKDLSKFDASFFGVHPKQAHTMDPQLR	0.02	-0.0772615	0.18441	0.107149
Q8BIJ6	K976	Iars2	Isoleucine--tRNA ligase, mitochondrial	_SSYK[+42]VIVVPTAR_	SSYKVIVVPTAR	0.0775	-0.0636331	0.124771	0.0611375			Q91ZA3	K146	Pcca	Propionyl-CoA carboxylase alpha chain, mitochondrial	_AQAVHPGYGFLSENK[+42]E_	AQAVHPGYGFLSENKE	0.02	-0.0507915	0.114939	0.0641477
Q03265	K218	Atp5a1	ATP synthase subunit alpha, mitochondrial	_QTGK[+42]TSIAIDTIINQK[+42]R_	QTGKTSIAIDTIINQKR	0.0801	-0.106192	0.189384	0.0831922			P67778	K240	Phb	Prohibitin	_K[+42]LEAAEDIAYQLSR_	KLEAAEDIAYQLSR	0.0221	-0.07138	0.082247	0.0108671
P63038	K130	Hspd1	60 kDa heat shock protein, mitochondrial	_GFEK[+42]ISK[+42]GANPVEIR_	GFEKISKGANPVEIR	0.0874	-0.245901	0.356525	0.110624			Q8VCW8	K206	Acsf2	Acyl-CoA synthetase family member 2, mitochondrial	_LEK[+42]AQPGALK[+42]SER_	LEKAQPGALKSER	0.0239	-0.0328667	0.0507204	0.0178537
[truncated: 40 more rows]
