# Supplementary material for: SIRT3 deficiency decreases oxidative metabolism capacity but increases lifespan in male mice under caloric restriction
Source: Aging Cell. 2022 Oct 5;21(12):e13721. doi: 10.1111/acel.13721 (PMC9741511; doi:10.1111/acel.13721)
Supplement: Supplementary file 5 — Table S3 Table S4 [file ACEL-21-e13721-s005.xlsx]

## Sheet: Table S3_Lifespan Info
Table S3_Individual mouse lifespan_Dillon and Qin et al 2022
	SIRT3 Study (C57BL/6NJ x C57BL/6J NNT wildtype background)
	Sirt3+/+ (WT)								Sirt3-/- (KO)
	CR Diet				Control Diet				CR Diet				Control Diet
	ID	DOB	Age	DOD	ID	DOB	Age	DOD	ID	DOB	Age	DOD	ID	DOB	Age	DOD			Color code:
1	2931	2013-08-25	44.3667	2017-04-17	2737	2013-06-24	39.2	2016-09-12	3462	2013-08-02	46.4667	2017-05-27	2369	2013-03-21	37.9	2016-05-01	1			CR diet
2	2770	2013-07-01	39.9333	2016-10-11	1962	2013-01-28	38.2667	2016-03-21	3417	2013-07-27	46.2333	2017-05-14	3229	2013-06-17	36.4	2016-06-13	2			Mice used for max. lifespan calculation (Fig. 1C)
3	3563	2013-08-25	38.7	2016-10-29	3069	2013-04-12	34.9	2016-02-23	3429	2013-07-29	45.0333	2017-04-10	1382	2012-10-24	36.1667	2015-10-14	3
4	2606	2013-05-25	38.6	2016-07-26	1306	2012-10-02	31.5667	2015-05-07	3294	2013-07-01	43.9	2017-02-07	1945	2013-01-28	34.4333	2015-11-27	4
5	1962	2013-01-28	38.2	2016-03-20	3494	2013-08-04	31.5667	2016-03-08	2919	2013-08-18	41.9	2017-01-26	3263	2013-06-19	34.0333	2016-04-05	5
6	1815	2013-01-06	36.8	2016-01-15	3023	2013-03-18	31.2667	2015-10-12	3373	2013-08-28	41.7	2017-01-30	2793	2013-07-11	33.9	2016-04-16	6
7	2727	2013-06-17	36.6667	2016-06-21	3142	2013-05-21	30.4333	2015-11-20	3625	2013-09-08	41.4	2017-02-01	3180	2013-06-04	33.3333	2016-02-29	7
8	3365	2013-07-08	36.5667	2016-07-09	2884	2013-08-05	29.9	2016-01-19	3535	2013-08-18	41.1333	2017-01-03	2603	2013-05-25	32.7	2016-01-31	8
9	1651	2012-12-17	36.4333	2015-12-15	2739	2013-06-24	29.8667	2015-12-07	3250	2013-06-07	40.9333	2016-10-17	3684	2013-09-22	31.7667	2016-05-02	9
10	2508	2013-04-19	35.8333	2016-03-29	3346	2013-07-09	28.3	2015-11-05	2935	2013-08-25	39.9333	2016-12-05	2997	2013-09-22	31.5	2016-04-25	10
11	3135	2013-05-20	35.6	2016-04-22	1638	2012-12-17	27.7333	2015-03-29	3356	2013-07-08	39.4333	2016-10-03	1478	2012-11-12	30.6333	2015-05-20	11
12	3327	2013-07-08	35.6	2016-06-10	3078	2013-04-15	27.3	2015-07-14	1396	2012-10-29	39.2667	2016-01-20	2338	2013-03-18	30.2333	2015-09-11	12
13	2714	2013-06-17	35.3667	2016-05-13	2531	2013-04-29	27.1	2015-07-21	3528	2013-08-17	39.1	2016-11-02	1230	2012-09-17	29.7333	2015-02-26	13
14	2382	2013-03-25	35.3	2016-02-17	1813	2013-01-06	27.0667	2015-03-29	3590	2013-09-01	38.6	2016-11-02	2427	2013-04-08	29.6667	2015-09-15	14
15	3068	2013-04-12	35	2016-02-26	1865	2013-01-14	26.6667	2015-03-25	2264	2013-03-03	38.1	2016-04-19	1401	2012-10-31	28.4	2015-03-02	15
16	2927	2013-08-23	34.2667	2016-06-16	2797	2013-07-11	26	2015-08-30	2889	2013-08-08	38.1	2016-09-24	3979	2015-06-29	27.5667	2017-10-03	16
17	2922	2013-08-20	33.5667	2016-05-23	1266	2012-09-27	25.8667	2014-11-12	2794	2013-07-05	38.0667	2016-08-20	2018	2013-01-28	26.2667	2015-03-27	17
18	3122	2013-05-09	33.5	2016-02-08	1873	2013-01-18	25.8	2015-03-03	3600	2013-09-02	38.0333	2016-10-17	1849	2013-01-10	26.1	2015-03-04	18
19	2779	2013-07-05	33.0667	2016-03-23	2377	2013-03-25	25.6333	2015-05-03	3540	2013-08-18	37.7	2016-09-22	3982	2015-06-29	25.5	2017-08-02	19
20	3289	2013-06-17	33.0667	2016-03-05	2320	2013-03-11	25.5	2015-04-15	2660	2013-05-27	37	2016-06-10	3386	2013-07-19	25.3333	2015-08-18	20
21	2711	2013-06-17	32.9	2016-02-29	2902	2013-08-13	25.3	2015-09-11	2670	2013-05-27	37	2016-06-10	2358	2013-03-17	25.3333	2015-04-16	21
22	2201	2013-02-20	32.4667	2015-10-22	1814	2013-01-06	25.2333	2015-02-02	3173	2013-06-03	36.7333	2016-06-09	3146	2013-05-26	25.1	2015-06-19	22
23	3489	2013-08-03	32.3	2016-03-29	3251	2013-06-17	25.2	2015-07-13	2733	2013-06-24	36.0667	2016-06-10	2278	2013-03-04	25.0333	2015-03-25	23
24	3057	2013-04-08	32	2015-11-24	3584	2013-09-01	24.9	2015-09-18	2708	2013-06-18	36	2016-06-02	2218	2013-02-22	24.6	2015-03-02	24
25	2424	2013-04-08	31.6	2015-11-12	3666	2013-09-19	24.5667	2015-09-26	2813	2013-07-15	35.8667	2016-06-25	2570	2013-05-06	24.6	2015-05-14	25
26	3174	2013-06-03	31.3	2015-12-29	2273	2013-03-04	24.2667	2015-03-02	3538	2013-08-17	35.7667	2016-07-25	1793	2013-01-03	24.5667	2015-01-10	26
27	3598	2013-09-02	31.0667	2016-03-22	1996	2013-01-28	24.2	2015-01-24	1588	2012-12-06	35.2333	2015-10-29	2934	2013-08-25	24.5333	2015-08-31	27
28	3682	2013-09-23	31	2016-04-10	3125	2013-05-13	22.6333	2015-03-23	2543	2013-04-29	35	2016-03-14	3032	2013-03-28	24.2333	2015-03-25	28
29	3599	2013-09-01	30.4333	2016-03-02	3500	2013-08-05	21.9667	2015-05-26	2762	2013-06-25	34.3	2016-04-19	1609	2012-12-10	24.1333	2014-12-04	29
30	2480	2013-04-15	30.4333	2015-10-15	1163	2012-08-30	21.2	2014-05-27	3528	2013-08-17	33.4667	2016-05-17	1907	2013-01-21	23.9667	2015-01-10	30
31	3591	2013-09-01	30.1333	2016-02-22	3536	2013-08-17	21.2	2015-05-15	2775	2013-07-01	33.4333	2016-03-30	3691	2013-09-25	23.7333	2015-09-07	31
32	3581	2013-08-29	29.9	2016-02-12	2202	2013-02-20	21	2014-11-12	3446	2013-07-29	33.1667	2016-04-19	3310	2013-07-03	23.5333	2015-06-09	32
33	2831	2013-07-15	29.9	2015-12-29	2769	2013-07-01	20.6333	2015-03-12	2871	2013-08-04	32.9667	2016-04-19	3153	2013-05-27	22.9667	2015-04-16	33
34	1096	2012-08-22	29.8333	2015-02-03	2688	2013-06-03	20.5667	2015-02-10	3525	2013-08-15	32.1667	2016-04-06	2376	2013-03-25	22.9	2015-02-10	34
35	2865	2013-08-03	29.5	2016-01-05	2166	2013-02-18	20.4	2014-10-23	2353	2013-03-18	32.1	2015-11-06	2857	2013-08-03	22.8667	2015-06-20	35
36	3254	2013-06-17	29.4333	2015-11-17	3190	2013-06-03	18.9	2014-12-22	2608	2013-05-25	31.8333	2016-01-05	2614	2013-05-25	22.3333	2015-03-26	36
37	1296	2012-10-02	28.9333	2015-02-17	3440	2013-07-19	18.7667	2015-02-02	1647	2012-12-17	31.8	2015-07-29	2796	2013-07-11	22.3	2015-05-11	37
38	3283	2013-06-27	28.4667	2015-10-29	3530	2013-08-13	17.9667	2015-02-03	2571	2013-05-06	31.5	2015-12-07	3377	2013-07-16	21.5	2015-04-22	38
39	3425	2013-07-29	28.2667	2015-11-24	3302	2013-07-03	17.9	2014-12-22	2515	2013-04-23	30.6333	2015-10-29	2946	2013-08-31	21.3	2015-06-01	39
40	3495	2013-08-04	27.9	2015-11-19	3487	2013-08-03	17.3333	2015-01-05	1586	2012-11-30	30.5333	2015-06-04	3693	2013-09-25	20.8333	2015-06-12	40
41	2279	2013-03-04	27.8	2015-06-16	4001	2016-01-07	16.4667	2017-05-15	3586	2013-09-01	30.2667	2016-02-26	3505	2013-08-06	20.6333	2015-04-17	41
42	3612	2013-09-07	27.6333	2015-12-15	1946	2013-01-28	14.4667	2014-04-07	3026	2013-03-21	30.1333	2015-09-11	3359	2013-07-08	20.4	2015-03-12	42
43	2414	2013-04-01	27.3333	2015-06-30	3167	2013-06-01	11.5	2014-05-12	2924	2013-08-22	30.0667	2016-02-10	3290	2013-06-27	20.3	2015-02-26	43
44	3021	2013-03-18	27.2	2015-06-12	4008	2016-02-22	7.93333	2016-10-17	3615	2013-09-07	29.6	2016-02-12	3649	2013-09-14	19.6667	2015-04-27	44
45	2049	2013-01-31	26.5	2015-04-06	4050	2016-06-02	9.33333	2017-03-09	3262	2013-06-19	29.6	2015-11-24	3280	2013-06-22	19.4333	2015-01-26	45
46	2391	2013-03-25	25.7333	2015-05-06					3376	2013-08-28	29.6	2016-02-02	3133	2013-05-20	17.7667	2014-11-04	46
47	3546	2013-08-18	25.3667	2015-09-18					1957	2013-01-28	28.8333	2015-06-12	3323	2013-07-09	17.2333	2014-12-08	47
48	2354	2013-03-18	25.3	2015-04-16					2826	2013-07-15	28.3333	2015-11-12	4017	2016-03-31	17.0333	2017-08-24	48
49	3331	2015-07-08	24.8	2015-07-21					3152	2013-05-27	28.0333	2015-09-15	3981	2015-06-29	16.5667	2016-11-07	49
50	1931	2013-01-21	24.7667	2015-02-03					3200	2013-06-04	27.3667	2015-09-03	3969	2015-06-21	16.2333	2016-10-20	50
51	3503	2013-08-05	24.6333	2015-08-14					1622	2012-12-13	27.2333	2015-03-10	3980	2015-06-29	15.9667	2016-10-20	51
52	1955	2013-01-28	22.8667	2014-12-15					3514	2013-08-15	26.7333	2015-10-26	3989	2015-06-30	15.9333	2016-10-20	52
53	3663	2013-09-19	22.6667	2015-07-31					1067	2012-08-17	26.7333	2014-10-28	2216	2013-02-22	15.5667	2014-06-04	53
54	1781	2013-01-03	22.0667	2014-10-27					3134	2013-05-20	26.6	2015-07-27	2868	2013-08-04	15.0667	2014-10-30	54
55	2703	2013-06-10	21.8	2015-03-26					1268	2012-09-27	25.7	2014-11-07	3418	2013-07-27	13.2667	2014-08-29	55
56	2166	2013-02-18	20.4	2014-10-23					1802	2013-01-03	24.9667	2015-01-22	3943	2015-05-13	12.8333	2016-06-01	56
57	2941	2013-08-29	18.2	2015-02-26					3662	2013-09-19	24.9333	2015-10-07	2786	2013-07-08	8.03333	2014-03-06	57
58	3188	2013-06-03	17.7667	2014-11-18					3995	2015-07-21	24.5667	2017-07-27	4022	2016-03-16	7.16667	2016-10-17	58
59	3159	2013-06-02	17.2667	2014-11-02					1827	2013-01-07	24.4333	2015-01-10	4064	2016-07-17	3.16667	2016-10-20	59
60	4012	2016-03-06	16.9333	2017-07-27					1990	2013-01-28	23.8333	2015-01-13					60
61	3541	2013-08-18	7.26667	2014-03-24					2399	2013-03-25	23.6	2015-03-03					61
62									1628	2012-12-18	23.3333	2014-11-18					62
63									2963	2013-09-14	23.1667	2015-08-10					63
64									3588	2013-09-01	22	2015-06-23					64
65									2858	2013-08-03	21.7667	2015-05-18					65
66									2789	2013-07-08	20.8	2015-03-24					66
67									3336	2013-07-08	19.6333	2015-02-17					67
68									3442	2013-07-29	19.3667	2015-03-02					68
69									2466	2013-04-12	18.8667	2014-10-30					69
70									3610	2013-09-07	18.2667	2015-03-09					70
71									3604	2013-09-02	17.5333	2015-02-10					71
72									3576	2013-08-28	16.9667	2015-01-19					72
73									3282	2013-06-27	16.7667	2014-11-12					73
74									2907	2013-08-15	16.2667	2014-12-16					74
75									4052	2016-06-07	4.63333	2016-10-24					75

## Sheet: Table S4_ANCOVA analysis
Table S4_ANCOVA analysis_Dillon and Qin et al 2022
Fed state light phase	Anova Table (Type III tests)							Fed state dark phase	Anova Table (Type III tests)
	Model	EE~Genotype+BW							Model	EE~Genotype+BW
	Response: EE								Response: EE
		Sum Sq	Df	F-Value	P-Value					Sum Sq	Df	F value	P-Value
	(Intercept)	0.074496	1	41.7026	9.202e-07	***			(Intercept)	0.081137	1	55.6754	8.169e-08 ***	***
	KO	0.003092	1	1.7309	0.200234				KO	0.001688	1	1.1584	0.2921
	BW	0.027322	1	15.2946	0.0006227	***			BW	0.009166	1	6.2899	0.0190 *	*
	Residuals	0.044659	25						Residuals	0.036433	25
	Model	EE~Diet+Genotype+BW							Model	EE~Diet+Genotype+BW
	Response: EE								Response: EE
		Sum Sq	Df	F value	Pr(>F)					Sum Sq	Df	F value	Pr(>F)
	(Intercept)	0.018161	1	10.0066	0.004197 **	**			(Intercept)	0.002725	1	1.9993	0.17022
	Diet	0.001101	1	0.6068	0.443602				Diet	0.003726	1	2.734	0.11126
	KO	0.003341	1	1.8411	0.187452				KO	0.001346	1	0.9877	0.33022
	BW	0.001973	1	1.0873	0.307457				BW	0.009502	1	6.9725	0.01433 *	*
	Residuals	0.043558	24						Residuals	0.032707	24
	Model	EE~Diet+BW							Model	EE~Diet+BW
	Response:	EE							Response:	EE
		Sum Sq	Df	F-Value	P-Value					Sum Sq	Df	F value	P-Value
	(Intercept)	0.016088	1	8.5756	0.007166**	**			(Intercept)	0.002179	1	1.6	0.21757
	Diet	0.000852	1	0.4542	0.506549				Diet	0.004068	1	2.9865	0.09629.
	BW	0.002655	1	1.4154	0.245333				BW	0.0105	1	7.7082	0.01026*	*
	Residuals	0.046899	25						Residuals	0.034053	25
Fast state light phase	Anova Table (Type III tests)	Model						Fast state dark phase	#Anova Table (Type III tests)
	Model	EE~Genotype+BW							Model	EE~Genotype+BW
	Response: EE								Response: EE
		Sum Sq	Df	F value	P-Value					Sum Sq	Df	F value	P-Value
	(Intercept)	0.022029	1	23.5945	5.392e-05	***			(Intercept)	0.018599	1	13.209	0.001258	**
	KO	0.006459	1	6.9177	0.0144	*			KO	0.000943	1	0.67	0.420794
	BW	0.063223	1	67.7146	1.4e-08	***			BW	0.05474	1	38.877	1.6e-06	***
	Residuals	0.023342	25						Residuals	0.0352	25
	Model	EE~Diet+Genotype+BW							Model	EE~Diet+Genotype+BW
	Response: EE								Response: EE
		Sum Sq	Df	F value	P-Value					Sum Sq	Df	F value	Pr(>F)
	(Intercept)	0.0059511	1	6.2512	0.019643	*			(Intercept)	0.007051	1	4.9763	0.0353	*
	Diet	0.0004938	1	0.5187	0.478342				Diet	0.001195	1	0.8437	0.3675
	KO	0.0066801	1	7.0169	0.014054	*			KO	0.001094	1	0.7719	0.3883
	BW	0.0086189	1	9.0535	0.006076	**			BW	0.00547	1	3.8608	0.0611
	Residuals	0.0228478	24						Residuals	0.034005	24
	Model	EE~Diet+BW							Model	EE~Diet+BW
	Response:	EE							Response:	EE
		Sum Sq	Df	F value	P-Value					Sum Sq	Df	F value	P-Value
	(Intercept)	0.006326	1	4.5056	0.04386	*			(Intercept)	0.006326	1	4.5056	0.04386	*
	Diet	0.001045	1	0.7444	0.39647				Diet	0.001045	1	0.7444	0.39647
	BW	0.006141	1	4.3739	0.04681	*			BW	0.006141	1	4.3739	0.04681	*
	Residuals	0.035099	25						Residuals	0.035099	25
